# Supplementary material for: Identification of Novel Elements of the Drosophila Blisterome Sheds Light on Potential Pathological Mechanisms of Several Human Diseases
Source: PLoS One. 2014 Jun 26;9(6):e101133. doi: 10.1371/journal.pone.0101133 (PMC4072764; doi:10.1371/journal.pone.0101133)
Supplement: Table S1 — List of the Drosophila RNAi-lines used in the screening, 1709 RNAi-lines corresponding to 1573 genes in total, with the information on the transformant ID (TFID), construct ID (ConstrID), gene name, symbol, and synonyms, and described GO terms “biological process”, “molecular function”, and “cellular component”. More information on the RNAi lines can be found at http://stockcenter.vdrc.at/control/main using the TFID; additional information on the targeted genes can be found at http://flybase.org/using the CG gene number. Information about relative GO terms can be found in appropriate columns. (XLSX) [file pone.0101133.s003.xlsx]

## Sheet: -
TFID	ConstrID	CGnr	Gene Name	Symbol	Synonyms	GO: Biological Process	GO: Molecular Function	GO: Cellular Component
102824	103960	CG10014	-	CG10014		biological_process/ND signal transduction/IEA	cAMP-dependent protein kinase regulator activity/IEA molecular_function/ND	cellular_component/ND
108608	101680	CG10023	Focal adhesion kinase	Fak	CT28129/Dfak/DFak/DFAK/Dfak56/DFak56/DmFAK/fak/Fak/FAK/Fak56/Fak56D/Focal Adhesion Kinase/focal adhesion kinase homolog	cytoskeletal anchoring at plasma membrane/ISS integrin-mediated signaling pathway/ISS protein phosphorylation/IEA protein phosphorylation/NAS regulation of cell shape/IMP signal complex assembly/IEA	ATP binding/IEA non-membrane spanning protein tyrosine kinase activity/ISS protein tyrosine kinase activity/IEA protein tyrosine kinase activity/ISS protein tyrosine kinase activity/NAS signal transducer activity/IEA	cytoskeleton/IEA focal adhesion/IEA focal adhesion/ISS
107452	109570	CG10026	-	CG10026		transport/IEA	retinal binding/ISS transporter activity/IEA vitamin E binding/ISS	intracellular/IEA
100583	108300	CG10043	Rho-type guanine nucleotide exchange factor	RtGEF	38C.40/ARHGEF7/beta-PIX/dpix/DrhoGEF/Drosophila rho-type guanine exchange factor/DrtGEF/rhoGEF/RhoGEF/Rho/RacGEF/rho-type guanine exchange factor/rtGEF	regulation of Rho protein signal transduction/IEA regulation of synapse organization/IMP	Rho guanyl-nucleotide exchange factor activity/IEA guanyl-nucleotide exchange factor activity/ISS	intracellular/IEA
33317	2842	CG10047	Synaptotagmin 4	Syt4	dsyt4/D.Syt IV/synaptotagmin IV/Synaptotagmin IV/syt4/Syt4/SYT4/sytIV/SytIV	neurotransmitter secretion/NAS regulation of neurotransmitter secretion/IMP regulation of synaptic plasticity/IMP synaptic vesicle exocytosis/ISS vesicle-mediated transport/NAS	calcium-dependent phospholipid binding/NAS transporter activity/IEA	membrane/IEA plasma membrane/NAS synapse part/IDA synaptic vesicle/IEA synaptic vesicle/ISS
28150	12576	CG10060	G protein alpha i subunit	Galphai	Gai	G-protein coupled receptor signaling pathway ISS/G-protein coupled receptor signaling pathway NAS/asymmetric cell division IMP/asymmetric neuroblast division IMP/asymmetric protein localization involved in cell fate determination IMP/cortical actin cytoskeleton organization IMP/establishment of glial blood-brain barrier IMP/establishment of spindle orientation IMP/regulation of protein localizati…	DNA binding IDA/GTP binding IEA/GTPase activity ISS/GTPase activity NAS/protein binding IPI/signal transducer activity IEA	apical cortex IDA/cell cortex TAS/heterotrimeric G-protein complex ISS/heterotrimeric G-protein complex NAS
106051	100878	CG10061	Spindle assembly abnormal 4 ortholog (C. elegans)	Sas-4	Drosophila Sas-4/DSas-4/DSAS-4/l(3)s2214/l(3)S2214/lethal (3) s2214/Sas-4	asymmetric cell division/IDA asymmetric cell division/IMP centriole replication/IMP centrosome duplication/IMP centrosome organization/IMP cilium assembly/IMP flagellum assembly/IMP locomotion/IMP mitotic spindle organization/IMP		centriole/IDA colocalizes_with centriole/IDA pericentriolar material/IDA colocalizes_with tubulin complex/IDA
102129	110862	CG10067	Actin 57B	Act57B	act57A/act 57A/Act57A/Act57b/Act57B/actin/Actin/Actin57B/Actin 57B/anon-EST:CL2c12/BEST:RE38067/C/CG30294/M/T10	centrosome organization/IMP chondroitin sulfate biosynthetic process/NAS cytokinesis/IMP cytoskeleton organization/ISS heart development/NAS heparan sulfate proteoglycan biosynthetic process/NAS positive regulation of NFAT protein import into nucleus/IMP	ATP binding/IEA glucuronosyltransferase activity/NAS structural constituent of cytoskeleton/ISS	actin filament/ISS actin filament/NAS microtubule associated complex/IDA
109422	108230	CG10068	-	CG10068		cytokinesis/IMP phagocytosis/IEA		cytoskeleton/IEA
29434	14861	CG10072	sugarless	sgl	8310/Distal W5.4 Group XIII/kiwi/l(3)05007/l(3)08310/l(3)10503/l(3)65CEd/l(3)SG9/lethal(3)SG9/sgl/ska/sl/sugarless/suppenkasper/UDPGDH/UDP-GlcDH/UDP-glucose 6-dehydrogenase/UDP-glucose dehydrogenase/XIII	Wnt receptor signaling pathway/TAS cell surface receptor signaling pathway/NAS chondroitin sulfate biosynthetic process/TAS epithelial cell migration, open tracheal system/TAS fibroblast growth factor receptor signaling pathway/TAS glycosaminoglycan biosynthetic process/NAS heart development/NAS heparan sulfate proteoglycan biosynthetic process/TAS heparan sulfate proteoglycan biosynthetic proces…	NAD binding/IEA UDP-glucose 6-dehydrogenase activity/ISS UDP-glucose 6-dehydrogenase activity/NAS UDP-glucose 6-dehydrogenase activity/TAS
107335	109380	CG10076	spire	spir	38C.34/38C.37/CG18621/l(2)08327/p150Spir/p150-Spir/spir/Spir/spire/Spire	actin cytoskeleton organization/ISS actin cytoskeleton organization/TAS actin filament-based process/IDA actin nucleation/IDA chorion-containing eggshell formation/IMP karyosome formation/IMP oogenesis/TAS pole plasm RNA localization/IMP pole plasm assembly/IMP pole plasm assembly/NAS pole plasm assembly/TAS pole plasm oskar mRNA localization/TAS regulation of cytoskeleton organization/IDA vesicl…	actin binding/NAS actin binding/TAS microtubule binding/IMP protein binding/IPI	cell cortex/IDA cytoplasm/IDA
43267	1654	CG10079	Epidermal growth factor receptor	Egfr	C-erb/c-erbB/D-Egf/d-egf-r/dEGFR/Degfr/D-EGFR/dEGFR1/der/Der/DER/DER/EGFR/DER-Ellipse/DER/faint little ball/DER flb/DER/top/DER/torpedo/DmHD-33/Drosophila epidermal growth factor receptor homologue/EFG-R/Egf/egfr/Egfr/Egf-r/EgfR/EGFr/EGFR/EGF-R/Egf receptor/EGF receptor/EGF-receptor/EGF Receptor/EK2-6/El/Ellipse/Ellipse torpedo/Elp/Elp-1/Elp-B1/Elp-B1RB1/epidermal growth factor receptor/Epidermal…	G2/M transition of mitotic cell cycle/TAS Malpighian tubule morphogenesis/IMP Malpighian tubule morphogenesis/TAS R7 cell differentiation/TAS antennal development/NAS anterior/posterior pattern specification/TAS anti-apoptosis/NAS behavioral response to ethanol/IMP blastoderm segmentation/TAS border follicle cell migration/IGI border follicle cell migration/IMP border follicle cell migration/TAS …	ATP binding/IEA epidermal growth factor-activated receptor activity/ISS epidermal growth factor-activated receptor activity/TAS gurken-activated receptor activity/NAS protein domain specific binding/IEA protein tyrosine kinase activity/NAS transmembrane signaling receptor activity/TAS	integral to plasma membrane/NAS membrane/IEA plasma membrane/TAS
44550	2844	CG10101	Ionotropic receptor 84a	Ir84a	CT28433	detection of chemical stimulus involved in sensory perception of smell/IMP ionotropic glutamate receptor signaling pathway/ISS male courtship behavior/IMP	extracellular-glutamate-gated ion channel activity/IEA extracellular-glutamate-gated ion channel activity/ISS glutamate binding/ISS ionotropic glutamate receptor activity/ISS	dendrite terminus/IDA ionotropic glutamate receptor complex/ISS neuronal cell body/IDA plasma membrane/IDA sensory dendrite/IDA
8868	768	CG10128	transformer 2	tra2	tra2/tra-2/Tra2/Tra-2/TRA2/TRA 2/TRA-2/transformer 2/transformer-2/Transformer 2/Transformer-2	RNA splicing/NAS female sex determination/IMP female somatic sex determination/NAS female somatic sex determination/TAS mRNA processing/IMP mRNA processing/NAS male somatic sex determination/TAS nuclear mRNA splicing, via spliceosome/IC regulation of alternative nuclear mRNA splicing, via spliceosome/IMP regulation of nuclear mRNA splicing, via spliceosome/IDA reproduction/IMP reproduction/NAS se…	mRNA binding/ISS mRNA binding/NAS nucleic acid binding/IEA nucleotide binding/IEA	precatalytic spliceosome/IDA
107784	108454	CG10130	Sec61beta	Sec61beta	DSec61beta/l(2)07214/Sec61/sec61beta/Sec61beta	SRP-dependent cotranslational protein targeting to membrane, translocation/ISS negative regulation of autophagy/IMP	protein transporter activity/ISS	Sec61 translocon complex/ISS Sec61 translocon complex/NAS
104759	105069	CG1014	robl62A	robl62A	robl62A	microtubule-based movement/ISS	ATPase activity, coupled/ISS	dynein complex/ISS
31195	6889	CG10174	Nuclear transport factor-2-related	Ntf-2r	Dntf-2r/Drosophila nuclear transport factor-2-related/Ntf-2r/Nuclear transport factor-2-related	protein import into nucleus/ISS		intracellular/IEA
18593	6893	CG1019	Muscle LIM protein at 84B	Mlp84B	DLim-3/DmLIM-3/dMlp84B/Mlmu84B/mlp84B/Mlp84B/Muscle LIM protein at 84B/Muscle-specific LIM protein at 84B	cell differentiation/NAS muscle tissue development/IEP sarcomere organization/IGI skeletal muscle tissue development/NAS	structural constituent of muscle/IGI structural constituent of muscle/IMP zinc ion binding/IEA	Z disc/IDA colocalizes_with actin cytoskeleton/IDA cytoplasm/NAS nucleus/IDA nucleus/ISS nucleus/NAS
108219	102200	CG10191	Proteome of centrioles 1	Poc1		centrosome organization/IMP
18031	6895	CG10192	eukaryotic translation initiation factor 4G2	eIF4G2	eIF-4G-like protein/off-schedule/ofs	G1/S transition of mitotic cell cycle/IGI RNA metabolic process/IEA autophagic cell death/IEP male meiosis/IMP meiotic G2/MI transition/IMP salivary gland cell autophagic cell death/IEP spermatid differentiation/IMP spermatogenesis/IMP translational initiation/ISS	RNA 7-methylguanosine cap binding/IDA translation initiation factor activity/ISS	eukaryotic translation initiation factor 4F complex/ISS
41170	4939	CG10194	-	CG10194		phagocytosis, engulfment/IMP	hydrolase activity/IEA
31199	6897	CG10198	Nucleoporin 98-96kD	Nup98-96	CG10201/l(3)95BCd/Nup96/Nup98/Nup98/96/Nup98-Nup96	SMAD protein import into nucleus/IMP germ-line stem cell maintenance/IMP phagocytosis, engulfment/IMP		nuclear pore/ISS
100226	107171	CG10203	-	x16	2/30/9G8/anon-WO0118547.78/d9G8/Dxl6/l(2)k00230/RBP1-like/TN166/X16/9G8/xl6/Xl6	RNA splicing/IPI mRNA splice site selection/ISS nervous system development/NAS nuclear mRNA splicing, via spliceosome/IC nuclear mRNA splicing, via spliceosome/ISS nuclear mRNA splicing, via spliceosome/NAS	RNA binding/ISM mRNA binding/ISS nucleic acid binding/IEA nucleotide binding/IEA protein binding/IPI zinc ion binding/IEA	catalytic step 2 spliceosome/IDA nucleus/IDA nucleus/NAS precatalytic spliceosome/IDA spliceosomal complex/NAS
103406	100466	CG10212	SMC2	SMC2	DmSMC2/SMC2	DNA recombination/IEA DNA repair/IEA mitosis/IMP mitotic chromosome condensation/IMP mitotic spindle organization/IMP neurogenesis/IMP sister chromatid cohesion/ISS	ATP binding/IEA DNA binding/ISS	cohesin complex/ISS condensin complex/ISS condensin complex/NAS microtubule associated complex/IDA
110419	101553	CG10215	Ercc1	Ercc1	Ercc1/ERCC1	nucleotide-excision repair/IMP nucleotide-excision repair, DNA incision, 5'-to lesion/ISS reciprocal meiotic recombination/IMP	damaged DNA binding/IEA protein binding/IPI protein heterodimerization activity/IPI single-stranded DNA specific endodeoxyribonuclease activity/ISS contributes_to single-stranded DNA specific endodeoxyribonuclease activity/ISS	nucleus/IEA protein complex/IDA
30625	4570	CG10223	Topoisomerase 2	Top2	CHRAC/dCHRAC/dTopoII/top2/Top2/TOP2/TopII/topoII/topo II/TopoII/Topo II/TOPOII/Topoisomerase 2/topoisomerase II/Topoisomerase II/type II DNA topoisomerase/type II topoisomerase	DNA topological change/IDA chromatin silencing/IDA meiosis/TAS metaphase plate congression/IDA mitosis/IMP mitosis/TAS mitotic cell cycle G2/M transition DNA damage checkpoint/IGI mitotic chromosome condensation/IMP mitotic spindle organization/IMP protein oligomerization/IEA sister chromatid segregation/IDA	ATP binding/IEA DNA binding/IDA DNA topoisomerase (ATP-hydrolyzing) activity/IDA DNA topoisomerase (ATP-hydrolyzing) activity/NAS arginine binding/IEA four-way junction DNA binding/IDA mRNA binding/IDA rDNA binding/IDA satellite DNA binding/IDA	NOT ACF complex/IDA chromatin accessibility complex/IDA NOT chromatin accessibility complex/IDA chromosome/IDA insoluble fraction/IDA nucleus/IDA nucleus/NAS soluble fraction/IDA
104432	108741	CG10225	Ran binding protein 3	RanBP3	RanBP3	negative regulation of Wnt receptor signaling pathway/IDA nuclear export/IMP
38369	6908	CG10229	Katanin 60	Kat60	DmCG10229/katanin 60/katanin-60/Katanin-60/katanin60-dm	chaeta development/IGI microtubule severing/ISS microtubule severing/NAS microtubule-based process/ISS wing disc development/IGI	ATP binding/IEA microtubule binding/ISS nucleoside-triphosphatase activity/IEA protein binding/IPI	katanin complex/ISS katanin complex/NAS
109000	108625	CG10233	retinophilin	rtp	9C4/anon-83ABa/retinophilin/undertaker/uta	engulfment of apoptotic cell/IMP		rhabdomere/IDA
18873	6022	CG10236	Laminin A	LanA	5/alpha3/5/CT28769/hdln/headline/lamA/LamA/Lam-A/laminin/Laminin/laminin A/LamininA/Laminin A/laminin alpha/laminin alpha3/Laminin alpha3/laminin alpha3/5/laminin alpha-chain/Lan/lanA/LanA/LM-A/alpha1	axon guidance/IMP brain morphogenesis/IMP central nervous system development/NAS embryonic morphogenesis/NAS female meiosis chromosome segregation/IMP heart development/IMP inter-male aggressive behavior/IMP locomotion involved in locomotory behavior/IMP mesoderm development/IEP organ morphogenesis/NAS peripheral nervous system development/NAS regulation of cell adhesion/IEA regulation of cell mi…	receptor binding/IEA	basal lamina/IDA basement membrane/ISS basement membrane/NAS laminin-1 complex/IEA
108388	108697	CG10237	-	CG10237		transport/IEA	retinal binding/ISS transporter activity/IEA vitamin E binding/ISS	intracellular/IEA
1091	155	CG10244	Cadherin 96Ca	Cad96Ca	Cad96Ca/CG10239/CT28779/DCad96Ca/Dm Cad96Ca/DmHD-14/FGFR1-like/HD-14	calcium-dependent cell-cell adhesion/ISS homophilic cell adhesion/IEA protein phosphorylation/IEA protein phosphorylation/ISS protein phosphorylation/NAS	ATP binding/IEA calcium ion binding/IEA protein kinase activity/ISS protein tyrosine kinase activity/ISS protein tyrosine kinase activity/NAS transmembrane receptor protein tyrosine kinase activity/ISS	integral to plasma membrane/ISS membrane/IEA
18600	6916	CG10255	Lap1	Lap1	CT28815/dlap1/dLAP1/Lap1	establishment or maintenance of cell polarity/ISS establishment or maintenance of cell polarity/NAS protein transport/ISS	Ras GTPase binding/ISS	adherens junction/ISS
100775	108558	CG10293	held out wings	how	24B/ 93F/anon-EST:Liang-2.39/clone 2.39/Held Out Wing/held out wings/how/How/HOW/KH93F/KH motif at 93F/l(3)j5B5/l(3)j5D5/l(3)s2612/P62/qkr/qkr[93F]/quaking related/sci/scorpion/stru/struthio/SZ1/who/Who/How/wings held out/wings held-out	apposition of dorsal and ventral imaginal disc-derived wing surfaces/IMP axon ensheathment/IMP cell differentiation/TAS embryo development/IMP germ-line stem cell maintenance/IMP glial cell migration/IMP mesoderm development/IEP mesodermal cell migration/IMP oenocyte development/IMP regulation of alternative nuclear mRNA splicing, via spliceosome/IMP sarcomere organization/IMP somatic muscle deve…	mRNA 3'-UTR binding/IDA mRNA binding/IDA mRNA binding/NAS	cytoplasm/NAS nucleus/IC nucleus/IDA nucleus/NAS
108937	101874	CG10295	PAK-kinase	Pak	DmPAK1/dpak/dPak/dPAK/Dpak/DPak/D-Pak/DPAK/dPAK1/Dpak1/p-21 activated kinase/p21-activated kinase/p21-associated kinase/p65[PAK]/pak/Pak/PaK/PAK/pak1/Pak1/PAK1/Pak1 kinase/PAK2/PAK-kinase	JNK cascade/NAS Rac protein signal transduction/NAS axon guidance/IGI axon guidance/IMP axon guidance/IPI axon guidance/TAS cell adhesion/IDA dorsal closure/IMP dorsal closure/TAS protein phosphorylation/IEA protein phosphorylation/NAS regulation of axonogenesis/IGI regulation of cell shape/IMP regulation of synapse structure and activity/IMP septate junction assembly/IMP	ATP binding/IEA protein serine/threonine kinase activity/IDA protein serine/threonine kinase activity/ISS protein serine/threonine kinase activity/NAS receptor signaling protein serine/threonine kinase activity/NAS	cytoskeleton/IMP focal adhesion/IDA lateral plasma membrane/IDA
31208	6929	CG10296	Hormone receptor 83	Hr83	DHR83/Drosophila hormone receptor 83/FAX-1/Hormone receptor 83/Hr83/NR2E5	regulation of transcription, DNA-dependent/IEA steroid hormone mediated signaling pathway/IEA	ligand-activated sequence-specific DNA binding RNA polymerase II transcription factor activity/ISS ligand-activated sequence-specific DNA binding RNA polymerase II transcription factor activity/NAS sequence-specific DNA binding/IEA sequence-specific DNA binding transcription factor activity/IEA steroid hormone receptor activity/ISS zinc ion binding/IEA	nucleus/ISS
104821	111601	CG10298	-	CG10298	BcDNA:GH28351		phosphatidylethanolamine binding/ISS
31217	6936	CG10308	Cyclin J	CycJ	cdi5/Cdi5/CDI5/cycJ/CycJ/Cyclin-dependent kinase interactor 5/cyclinJ/Cyclin J	mitosis/IMP mitotic cell cycle, embryonic/IMP	cyclin-dependent protein kinase regulator activity/IDA cyclin-dependent protein kinase regulator activity/ISS	nucleus/IEA
3922	1779	CG10334	spitz	spi	anon-WO0118547.158/CT29014/EP(2)2378/l(2)01068/l(2)37Fa/l(2)s3547/spi/Spi/spitz/Spitz/s-spi	G2/M transition of mitotic cell cycle/NAS R8 cell-mediated photoreceptor organization/NAS anti-apoptosis/NAS behavioral response to ethanol/IMP border follicle cell migration/IMP branched duct epithelial cell fate determination, open tracheal system/TAS determination of genital disc primordium/IMP epidermal growth factor receptor signaling pathway/NAS epidermal growth factor receptor signaling pa…	epidermal growth factor receptor binding/NAS epidermal growth factor receptor binding/TAS gurken receptor binding/NAS	Golgi apparatus/IGI endoplasmic reticulum/IDA endoplasmic reticulum/NAS extracellular region/NAS extracellular region/TAS integral to membrane/NAS plasma membrane/NAS
104431	108738	CG10336	-	CG10336		cell cycle/IEA replication fork protection/IEA response to DNA damage stimulus/IEA	molecular_function/ND	nucleus/IEA
104160	105582	CG1034	bicoid	bcd	bcd/Bcd/BCD/BG:DS00276.7/bic/bicoid/Bicoid/multimorph/mum/prd4/PRD gene 4	anterior region determination/IMP anterior/posterior axis specification/TAS anterior/posterior axis specification, embryo/NAS anterior/posterior axis specification, embryo/TAS maternal determination of anterior/posterior axis, embryo/NAS maternal determination of anterior/posterior axis, embryo/TAS negative regulation of translation/IGI negative regulation of translation/TAS oogenesis/IMP positiv…	mRNA 3'-UTR binding/IMP morphogen activity/NAS protein binding/IPI sequence-specific DNA binding/IEA sequence-specific DNA binding transcription factor activity/IDA sequence-specific DNA binding transcription factor activity/NAS sequence-specific distal enhancer binding RNA polymerase II transcription factor activity/IDA translation regulator activity/TAS translation repressor activity/IGI	nucleus/IC nucleus/IEA nucleus/NAS
100252	107266	CG10345	-	CG10345	BcDNA/BcDNA:GH08773	cell adhesion/IEA defense response/NAS	scavenger receptor activity/NAS	integral to plasma membrane/NAS membrane/IEA
31228	6950	CG10346	Grip71	Grip71	Dgp71WD/Dgrip71/Grip71	centrosome duplication/IMP mitosis/IMP mitotic spindle organization/IMP regulation of cell cycle/IMP	gamma-tubulin binding/IDA	gamma-tubulin ring complex/IDA gamma-tubulin ring complex/NAS
27254	6954	CG10354	-	Rat1	RAT1	DNA catabolic process, exonucleolytic ISS/neurogenesis IMP	5'-3' exonuclease activity ISS/5'-3' exoribonuclease activity ISS/nucleic acid binding IEA	nucleolus ISS
8317	3325	CG10362	-	CG10362		intracellular signal transduction/IEA	diacylglycerol binding/ISS
108617	101807	CG10367	HMG Coenzyme A reductase	Hmgcr	3-hydroxy-3-methylglutaryl coenzyme A reductase/BcDNA:LD15354/bro1/bs32f05.y1/clb/Clb/columbus/DmHMG-CoAr/Hmg/hmgc/HmG-CoAR/HMGCoAr/HMGCoAR/HMG-CoA reductase/HMGCo-A reductase/HMGCoA reductase/HMGCoARr/HMG Coenzyme A reductase/hmgcr/Hmgcr/HMGCR/HMGCR_Dm/l(3)01152
33911	15612	CG10383	-	CG10383		GPI anchor metabolic process/IEA intracellular protein transport/IEA	binding/IEA hydrolase activity, acting on ester bonds/IEA	intrinsic to endoplasmic reticulum membrane/IEA
100313	107112	CG10390	meiosis I arrest	mia	dmTAF6b/dTAF6L/dTAF[[II]]60/dTAF[[II]]60-2/meiosis I arrest/mia/ms(3)570/TAF/Taf60-2/TAF60-2/Taf6L/TAF6L/TAF6-like/TAF[[II]]/TBP-associated factor 60kD-2/TBP-associated factor 6-like/TFIID	male meiosis I/IMP meiosis/TAS regulation of gene expression/IMP regulation of sequence-specific DNA binding transcription factor activity/IEA spermatid development/TAS spermatid differentiation/IMP spermatogenesis/IMP transcription initiation from RNA polymerase II promoter/ISS		male germ cell nucleus/IDA nucleolus/IDA transcription factor TFIID complex/ISS
108143	106581	CG10478	alpha Karyopherin-4	alphaKap4	CG11040/g7295403	protein import into nucleus/ISS	protein binding involved in protein folding/IEA protein transmembrane transporter activity/ISS	nuclear pore/ISS
100575	108281	CG1049	CTP:phosphocholine cytidylyltransferase 1	Cct1	Cct/cct1/Cct1/CCT1/CT41283/CTP:phosphocholine cytidylyltransferase/CTP:phosphocholine cytidylyltransferase 1/Phosphocholine cytidylyltransferase	biosynthetic process/IEA determination of adult lifespan/IMP endocytosis/IMP establishment of ommatidial planar polarity/IMP eye development/IMP imaginal disc-derived wing morphogenesis/IMP oogenesis/IMP phosphatidylcholine biosynthetic process/IC	choline-phosphate cytidylyltransferase activity/IDA choline-phosphate cytidylyltransferase activity/ISS	nucleus/IDA
107320	108799	CG10497	Syndecan	Sdc		axon guidance/IMP detection of light stimulus involved in visual perception/IMP energy homeostasis/IMP epithelial cell migration, open tracheal system/IMP motor axon guidance/IMP regulation of multicellular organismal metabolic process/IMP	cytoskeletal protein binding/IEA transmembrane signaling receptor activity/ISS	extracellular region/NAS focal adhesion/ISS neuromuscular junction/IMP plasma membrane/ISS plasma membrane/NAS
100840	103672	CG10521	Netrin-B	NetB	CT29512/D-netrin-B/netB/NetB/netrin/Netrin/NETRIN/netrinB/Netrin B/Netrin-B	axon guidance/IGI axon guidance/ISS axon guidance/NAS dendrite guidance/IGI motor axon guidance/IMP salivary gland boundary specification/IMP synaptic target attraction/TAS		extracellular region/ISS proteinaceous extracellular matrix/ISS
41103	4609	CG10537	Resistant to dieldrin	Rdl	DmRdl/DmRDL/gaba/GABA/GABA[[A]]/GABA[[A]] receptor/GABAr/GABA receptor/LCCH1/Rdl/RDL/resistance to dieldrin/Resistant to dieldrin	ion transport/IEA negative regulation of synaptic transmission/IMP regulation of circadian sleep/wake cycle/IMP regulation of olfactory learning/IMP response to cyclodiene/NAS response to mechanical stimulus/IGI sleep/IMP	GABA-A receptor activity/IEA GABA-A receptor activity/NAS GABA-A receptor activity/TAS extracellular ligand-gated ion channel activity/IEA	axon/IDA dendrite/IDA integral to membrane/IEA integral to membrane/NAS plasma membrane/ISS postsynaptic membrane/IEA
109407	100409	CG10538	Cd GTPase activating protein-related	CdGAPr	10538/CdGAPr/d-CdGAPr/GAP	retinal ganglion cell axon guidance/IMP signal transduction/IEA	GTPase activator activity/ISS	intracellular/IEA
100773	108554	CG10540	capping protein alpha	cpa	capping protein alpha/Capping protein alpha/cpa/Cpa/dMiro1/miro/scrd	actin cytoskeleton organization/IMP actin cytoskeleton organization/NAS actin filament organization/IMP barbed-end actin filament capping/ISS barbed-end actin filament capping/NAS cell morphogenesis/IMP germarium-derived oocyte fate determination/IMP microtubule-based movement/ISS negative regulation of actin filament polymerization/IMP negative regulation of filopodium assembly/IMP phagocytosis,…	actin binding/IEA	F-actin capping protein complex/IEA F-actin capping protein complex/NAS apical plasma membrane/IDA dynactin complex/ISS microtubule associated complex/IDA
100094	103617	CG10541	Tektin C	Tektin-C	Tektin C/Tektin-C/TEKTIN C	microtubule cytoskeleton organization/IEA microtubule-based process/ISS	microtubule binding/ISS	microtubule/IEA microtubule associated complex/ISS
100011	102923	CG10545	G protein beta-subunit 13F	Gbeta13F	anon-EST:Liang-1.22/clone 1.22/dgbeta/Gb13F/G b13F/Gbb/Gbeta/G-beta/G[[beta]]/Gbeta13F/G-betab/G[[beta]] brain/G-protein beta 13F/G protein beta subunit/G protein beta-subunit 13F	G-protein coupled receptor signaling pathway/ISS G-protein coupled receptor signaling pathway/NAS actin filament organization/IMP apical protein localization/TAS asymmetric neuroblast division/IMP	GTPase activity/ISS GTPase activity/NAS	heterotrimeric G-protein complex/ISS heterotrimeric G-protein complex/NAS microtubule associated complex/IDA plasma membrane/IDA
31257	7011	CG10545	G protein beta-subunit 13F	Gbeta13F	G protein beta-subunit 13F	G-protein coupled receptor signaling pathway ISS/G-protein coupled receptor signaling pathway NAS/actin filament organization IMP/apical protein localization TAS/asymmetric neuroblast division IMP	GTPase activity ISS/GTPase activity NAS	heterotrimeric G-protein complex ISS/heterotrimeric G-protein complex NAS/microtubule associated complex IDA/plasma membrane IDA
102105	110704	CG1056	Serotonin receptor 2	5-HT2	5-HT2/5-HT[[2]]/5-ht2Dro/5HT2Dro/5-HT2Dro/5-HT[[2Dro]]/5HT[[2Dro]]/5HT2-Dro/5-HT[[2]]Dro receptor/5HT-dro[[1]]/5HT-R82A/d5-HT2/Dm5HT2/l(3)82CDb/lethal (3) 82CDb/Serotonin receptor 2	G-protein coupled receptor signaling pathway/IEA germ-band extension/IMP serotonin receptor signaling pathway/ISS serotonin receptor signaling pathway/NAS serotonin receptor signaling pathway/TAS	G-protein coupled amine receptor activity/ISS Gq/11-coupled serotonin receptor activity/NAS serotonin receptor activity/ISS serotonin receptor activity/NAS serotonin receptor activity/TAS	integral to membrane/IEA integral to membrane/ISS plasma membrane/IDA plasma membrane/ISS plasma membrane/NAS
105149	102428	CG10565	-	CG10565		protein folding/ISS regulation of transcription, DNA-dependent/IEA	DNA binding/IEA heat shock protein binding/IEA unfolded protein binding/ISS
101903	110191	CG10571	araucan	ara	ara/araucan/Araucan/iro/Iro/iro-C/Iro-C/IRO-C/Iroquis complex/iroquois/Iroquois/iroquois-complex/iroquois gene complex	compound eye morphogenesis/IMP equator specification/TAS imaginal disc-derived wing morphogenesis/IMP imaginal disc-derived wing vein specification/IGI notum cell fate specification/IMP positive regulation of transcription from RNA polymerase II promoter/IMP positive regulation of transcription, DNA-dependent/NAS regulation of transcription, DNA-dependent/ISS transcription initiation, DNA-depende…	DNA binding/ISS sequence-specific DNA binding/IEA sequence-specific DNA binding transcription factor activity/ISS sequence-specific DNA binding transcription factor activity/NAS sequence-specific distal enhancer binding RNA polymerase II transcription factor activity/IDA	nucleus/IC nucleus/ISS nucleus/NAS
31266	7023	CG10573	knockout	ko	knockout/ko	motor axon guidance/IMP	molecular_function/ND	cellular_component/ND
104618	111167	CG10578	DnaJ-like-1	DnaJ-1	anon-WO0140519.166/anon-WO0172774.135/dhdj-1/dhdJ1/dHdj1/dHDJ1/dHDJ1/HSP40/DnaJ-1/DNAJ1/DnaJ1 64EF/dnaJ like1/DnaJ-like-1/droj1/DroJ1/DROJ1/EU3500/Hsp40/Hsp-40/HSP40/HSP40/HDJ1
47860	16928	CG10579	Ecdysone-induced protein 63E	Eip63E	cdc2-63E/Ecdysone-induced protein 63E/Eip63E/L63/Pftaire/PFTAIRE	developmental growth/IMP embryonic development via the syncytial blastoderm/IMP instar larval development/IMP metamorphosis/IMP morphogenesis of an epithelium/IMP protein phosphorylation/IDA protein phosphorylation/ISS protein phosphorylation/NAS	ATP binding/IEA cyclin binding/IMP cyclin-dependent protein kinase activity/IMP cyclin-dependent protein kinase activity/ISS heme binding/IEA protein binding/IPI protein kinase activity/IDA protein serine/threonine kinase activity/ISS protein serine/threonine kinase activity/NAS
106237	100499	CG10583	Separase	Sse	l(3)13m-281/l(3)SG14/lethal(3)SG14/separase/Separase/sse/Sse/SSE	meiosis I/NAS mitotic sister chromatid segregation/IMP mitotic sister chromatid segregation/TAS neurogenesis/IMP phagocytosis, engulfment/IMP proteolysis/IEA	peptidase activity/IEA	nucleus/IEA
105602	100334	CG1059	Karyopherin beta 3	Karybeta3	Karybeta3/Karyopherin beta 3/l(3)82CDd/l(3)j3A4/l(3)j7E8/lethal (3) 82CDd	protein import into nucleus/ISS	binding/IEA protein transmembrane transporter activity/ISS	cytosol/IDA microtubule associated complex/IDA nuclear pore/ISS
50134	16318	CG10601	mirror	mirr	caupalican/cre/crep/crepuscule/De1/De3/DH1/group F/Group F/iro/Iro/iro-C/Iro-C/IRO-C/Iroquis complex/iroquois/Iroquois/l(3)69Ca/l(3)69Da/l(3)6D1/l(3)A5-3-42/mir/mirr/Mirr/mirror/Mirror/mrr/Mrr/Sai/Sail	compound eye morphogenesis/IMP dorsal appendage formation/IMP embryonic development via the syncytial blastoderm/IEP embryonic development via the syncytial blastoderm/IMP equator specification/IMP equator specification/TAS imaginal disc-derived wing morphogenesis/IMP negative regulation of transcription from RNA polymerase II promoter/IDA peripheral nervous system development/IMP positive regula…	protein homodimerization activity/IPI sequence-specific DNA binding/IEA sequence-specific DNA binding RNA polymerase II transcription factor activity/IDA sequence-specific DNA binding RNA polymerase II transcription factor activity/ISS sequence-specific DNA binding transcription factor activity/ISS sequence-specific DNA binding transcription factor activity/NAS	nucleus/ISS
47506	1171	CG10617	Synaptotagmin 12	Syt12		neurotransmitter secretion/ISS	calcium-dependent phospholipid binding/ISS	synaptic vesicle/ISS
103585	101489	CG10619	tailup	tup	isl/Isl/islet/Islet/Islet 1/l(2)37Aa/l(2)E41/lethal(2)37Aa/tailup/tailup/islet/tup	amnioserosa maintenance/IMP axon guidance/IMP chaeta development/IMP chaeta morphogenesis/IMP dendrite guidance/IMP dorsal closure/IMP germ-band shortening/IMP head involution/NAS heart development/IMP lymph gland development/IMP motor axon guidance/IMP negative regulation of sequence-specific DNA binding transcription factor activity/IDA notum cell fate specification/IMP positive regulation of t…	RNA polymerase II activating transcription factor binding/IPI RNA polymerase II distal enhancer sequence-specific DNA binding/IDA RNA polymerase II regulatory region sequence-specific DNA binding/IDA protein binding/IPI sequence-specific distal enhancer binding RNA polymerase II transcription factor activity/IDA zinc ion binding/IEA	nucleus/IDA
105155	102546	CG10626	Leucokinin receptor	Lkr	anon-WO0131005.17/anon-WO0170980.118/anon-WO0170980.119/dLKR/DLKR/Drosokinin receptor/Leucokinin receptor/Lkr	G-protein coupled receptor signaling pathway/ISS tachykinin receptor signaling pathway/ISS	leucokinin receptor activity/IDA neuropeptide Y receptor activity/ISS neuropeptide receptor activity/ISS tachykinin receptor activity/ISS	basolateral plasma membrane/IDA integral to membrane/ISS
6486	1676	CG1063	Inositol 1,4,5,-tris-phosphate receptor	Itp-r83A	4/5)-triphosphate receptor 42B/5-trisphosphate (InsP3 ) receptor/5-trisphosphate receptor/anon-WO02059370.49/dip/DIP/DmInsP[[3]]R/DmInsP[[3R]]/dm_IP3 receptor/inositol 1/Inositol(1/Inositol 1,4,5,-tris-phosphate receptor/InsP[[3]]/Insp3R/InsP[[3]]R/InsP[[3]] receptor/IP/IP3R/IP[[3]]R/IP[[3]] receptor/IP3 receptor/itpr/Itp-r/Itp-r[1]/Itp-r42B/Itp-r83A/l(3)05616/l(3)j5B4/Type 1 InsP{3} receptor	calcium ion transmembrane transport/IEA cellular calcium ion homeostasis/IMP flight behavior/IMP larval feeding behavior/IMP molting cycle, chitin-based cuticle/IGI mushroom body development/IMP nuclear division/IDA release of sequestered calcium ion into cytosol/IMP response to oxidative stress/IMP sensory perception of taste/IDA stabilization of membrane potential/IGI	calcium channel activity/NAS inositol 1,4,5-trisphosphate-sensitive calcium-release channel activity/IDA inositol 1,4,5-trisphosphate-sensitive calcium-release channel activity/ISS inositol 1,4,5-trisphosphate-sensitive calcium-release channel activity/NAS	endoplasmic reticulum/IDA endoplasmic reticulum membrane/NAS membrane/IEA
9011	2314	CG10633	Ionotropic receptor 64a	Ir64a	CT29782	cellular response to acid/IMP	extracellular-glutamate-gated ion channel activity/IEA extracellular-glutamate-gated ion channel activity/ISS ionotropic glutamate receptor activity/IEA	membrane/IEA sensory dendrite/IDA
109507	108111	CG10637	Numb-associated kinase	Nak	nak/Nak/Numb-associated kinase	asymmetric cell division/IMP asymmetric cell division/IPI dendrite morphogenesis/IMP protein phosphorylation/ISS protein phosphorylation/NAS regulation of clathrin-mediated endocytosis/IGI	AP-2 adaptor complex binding/IDA ATP binding/IEA protein binding/IPI protein kinase activity/NAS protein serine/threonine kinase activity/ISS protein serine/threonine kinase activity/NAS	axon/IDA dendrite/IDA neuronal cell body/IDA
108599	101602	CG1064	Snf5-related 1	Snr1	BAP45/l(3)01319/snf5-related 1/Snf5-related 1/snr/snr1/Snr1/SNR1/Snr1/BAP45	ATP-dependent chromatin remodeling/ISS dendrite guidance/IMP dendrite morphogenesis/IMP embryonic development via the syncytial blastoderm/NAS epidermis development/IMP imaginal disc-derived wing margin morphogenesis/IMP imaginal disc-derived wing vein morphogenesis/IMP imaginal disc-derived wing vein specification/IMP instar larval or pupal development/NAS muscle organ development/IMP negative r…	SET domain binding/IPI protein binding/IPI contributes_to transcription coactivator activity/IC	brahma complex/IDA brahma complex/NAS brahma complex/TAS nuclear chromosome/IEA nucleus/IDA nucleus/ISS nucleus/NAS
103358	100214	CG10642	Kinesin-like protein at 64D	Klp64D	DmKlp64D/Kif3A/KIF3A/Kinesin-like protein at 64D/Klp4/KLP4/klp64D/Klp64D/KLP64D	anterograde axon cargo transport/IMP axon guidance/IMP establishment or maintenance of microtubule cytoskeleton polarity/IMP microtubule-based movement/ISS nonmotile primary cilium assembly/IMP sensory perception of smell/IMP sensory perception of sound/IMP NOT sperm axoneme assembly/IMP	ATP binding/IEA microtubule motor activity/ISS	cilium/IDA kinesin complex/ISS
110364	101004	CG10648	RNA-binding motif protein 13	Rbm13	Rbm13/RBM13/RNA-binding motif protein 13	mitotic spindle elongation/IMP neurogenesis/IMP translation/IEA	structural constituent of ribosome/IEA	ribosome/IEA
35483	12598	CG10653	hook	hk	dHk/hk/hook/Hook	R7 cell development/TAS cytoskeleton-dependent intracellular transport/IDA determination of adult lifespan/IMP endocytosis/IEP endocytosis/IMP endocytosis/TAS endosome transport/TAS microtubule cytoskeleton organization/IEA phagocytosis, engulfment/IMP	microtubule binding/IDA	cytoplasm/NAS endosome/IDA synapse/IMP
103376	100327	CG10657	-	CG10657	BEST:LD32330/retinaldehyde-binding related protein	lateral inhibition/IMP transport/IEA	retinal binding/ISS transporter activity/IEA	intracellular/IEA
27308	7066	CG10695	Protein interacting with APP tail-1	Pat1	Pat1/PAT1/Protein interacting with APP tail-1	microtubule-based movement/ISS phagocytosis, engulfment/IMP pole plasm oskar mRNA localization/IMP regulation of microtubule-based movement/IMP	binding/IEA microtubule motor activity/ISS	kinesin complex/IPI kinesin complex/ISS
108506	112825	CG10698	Corazonin receptor	CrzR	anon-WO0170980.196/anon-WO0170980.197/DCR/DGRHRII/Drosophila Corazonin Receptor/GRHRII	G-protein coupled receptor signaling pathway/ISS G-protein coupled receptor signaling pathway/NAS	G-protein coupled receptor activity/ISS G-protein coupled receptor activity/NAS adipokinetic hormone binding/ISS adipokinetic hormone receptor activity/ISS corazonin receptor activity/IDA corazonin receptor activity/NAS gonadotropin-releasing hormone receptor activity/ISS neuropeptide receptor activity/ISS peptide receptor activity/IDA protein-hormone receptor activity/ISS	integral to membrane/ISS integral to membrane/NAS integral to plasma membrane/ISS
105746	108874	CG10699	Lim3	Lim3	CG15174/l(2)37Bd/l(2)Bd/lethal(2)37Bd/lim3/Lim3	motor axon guidance/IMP nervous system development/TAS regulation of transcription, DNA-dependent/ISS	sequence-specific DNA binding/IEA sequence-specific DNA binding transcription factor activity/ISS sequence-specific DNA binding transcription factor activity/NAS zinc ion binding/IEA	nucleus/ISS nucleus/NAS
37917	5211	CG10701	Moesin	Moe	anon-WO03040301.155/anon-WO03040301.157/anon-WO03040301.159/anon-WO03040301.161/D17/dMoe/Dmoe/dMoesin/Dmoesin/DMoesin/Emr1/EMR1/ERM/Ezrin-moesin-radixin-1/Ezrin-Radixin-Moesin/l(1)G0067/l(1)G0323/l(1)G0404/l(1)G0415/moe/Moe/moesin/Moesin/moesin/ezrin/radixin homolog mRNA	actin cytoskeleton organization/IMP actin filament-based process/NAS anterior/posterior pattern specification/TAS cytoskeleton organization/TAS determination of left/right symmetry/IMP establishment or maintenance of apical/basal cell polarity/TAS establishment or maintenance of epithelial cell apical/basal polarity/IMP establishment or maintenance of polarity of larval imaginal disc epithelium/I…	actin binding/NAS cytoskeletal protein binding/IEA cytoskeletal protein binding/ISS protein binding/IPI	colocalizes_with actin filament/IDA adherens junction/NAS cell cortex/IDA cytoplasm/IDA cytoplasm/NAS extrinsic to membrane/IEA NOT fusome/IDA nucleus/IDA plasma membrane/IDA plasma membrane/NAS colocalizes_with spindle/IDA subapical complex/TAS
100842	103688	CG10702	-	CG10702		protein phosphorylation/IEA transmembrane receptor protein tyrosine kinase signaling pathway/IEA	ATP binding/IEA insulin-like growth factor-activated receptor activity/ISS	membrane/IEA
103985	107699	CG10706	small conductance calcium-activated potassium channel	SK	BcDNA:GM01744/CG12733/CG4179/dSK/SK/small conductance calcium-activated potassium channel	potassium ion transport/ISS	calcium-activated potassium channel activity/ISS calmodulin binding/IEA small conductance calcium-activated potassium channel activity/ISS	integral to membrane/ISS
100990	106480	CG1071	E2F transcription factor 2	E2f2	de2f2/dE2f2/dE2F2/dE2F-2/E2F/E2f2/E2F2/E2F transcription factor 2	DNA endoreduplication/IGI DNA endoreduplication/IMP G1/S transition of mitotic cell cycle/TAS endomitotic cell cycle/TAS imaginal disc development/TAS negative regulation of DNA replication/IMP negative regulation of S phase of mitotic cell cycle/IDA negative regulation of transcription from RNA polymerase II promoter/IMP negative regulation of transcription, DNA-dependent/TAS oocyte anterior/pos…	contributes_to RNA polymerase II core promoter proximal region sequence-specific DNA binding transcription factor activity involved in negative regulation of transcription/IPI transcription factor binding/IPI	Myb complex/IDA Rb-E2F complex/IDA chromatin/IDA
108138	105891	CG10718	nebbish	neb	38B.10/38B.12/Dm0332/DmKlp38B/KIF14/Kinesin-like protein at 38B/Klp38/klp38B/Klp38B/KLP38B/KLP 38B/KLP-38B/l(2)03552/l(2)k00802/l(2)k07614/Mot/Mothra/neb/Neb/nebbish/sl(2)ry/sl(2)ry3/tio/tiovivo	chromosome segregation/TAS meiosis/IGI microtubule-based movement/ISS mitotic cell cycle, embryonic/IMP mitotic chromosome condensation/IMP mitotic sister chromatid segregation/IMP oogenesis/TAS ovarian follicle cell development/IMP regulation of cell cycle/IMP	ATP binding/IEA chromatin binding/TAS microtubule motor activity/ISS plus-end-directed microtubule motor activity/TAS protein phosphatase 1 binding/IPI	heterochromatin/IDA kinesin complex/ISS
105054	113206	CG10719	brain tumor	brat	anon-37CDa/brain tumor/Brain tumor/Brain Tumor/brat/Brat/Cf/E60/fs(2)ltoPM43/l(2)37Cf/l(2)brat/l(2)E60	asymmetric cell division/IMP asymmetric neuroblast division resulting in ganglion mother cell formation/IMP axon guidance/IMP brain development/IMP ganglion mother cell fate determination/IMP negative regulation of cell proliferation/IMP negative regulation of neuroblast proliferation/IMP neuroblast proliferation/IMP neurogenesis/IMP neuron differentiation/IMP oogenesis/IMP phagocytosis, engulfme…	protein binding/IPI translation regulator activity/TAS translation repressor activity/IMP zinc ion binding/IEA	colocalizes_with apical cortex/IDA colocalizes_with basal cortex/IDA cytoplasm/IDA
108442	100083	CG10724	flare	flr	Aip1	actin filament depolymerization/IMP actin filament depolymerization/ISS actin polymerization or depolymerization/ISS imaginal disc-derived wing hair organization/IMP phagocytosis, engulfment/IMP sarcomere organization/IMP	actin binding/ISS
110433	101679	CG10726	barren	barr	38B.3/barr/barren/Barren/CAP-H	Malpighian tubule morphogenesis/IMP ectodermal digestive tract morphogenesis/IMP head involution/IMP mitosis/ISS mitotic chromosome condensation/IMP mitotic chromosome condensation/ISS mitotic sister chromatid segregation/ISS mitotic sister chromatid segregation/TAS mitotic sister chromatid separation/IMP mitotic spindle organization/IMP morphogenesis of an epithelium/IMP neurogenesis/IMP open tr…	DNA topoisomerase (ATP-hydrolyzing) activator activity/IDA	condensed chromosome/IDA condensin complex/ISS condensin complex/NAS condensin complex/TAS
106383	110708	CG10737	-	CG10737	10737/Gene 1	intracellular signal transduction/IEA	diacylglycerol binding/ISS
109652	102065	CG10742	Tetraspanin 3A	Tsp3A	BACR7C10.6/Dm.Tsp3A/EG:BACR7C10.6/Tetraspanin 3A/Tsp3A	phagocytosis, engulfment/IMP	molecular_function/ND	integral to membrane/IEA integral to membrane/ISM integral to membrane/ISS
16850	5902	CG10743	Liprin-beta	Liprin-beta		axon target recognition/IMP synaptic growth at neuromuscular junction/IMP	protein binding/IPI protein homodimerization activity/IPI	protein complex/IDA
105760	109229	CG10751	roadblock	robl	DLC/l(2)k10408/roadblock/robl	dendrite morphogenesis/IMP dendrite morphogenesis/TAS microtubule-based movement/ISS mushroom body development/IMP	ATPase activity, coupled/ISS	axonemal dynein complex/NAS dynein complex/ISS microtubule associated complex/IDA microtubule associated complex/ISS
31346	7087	CG10754	-	CG10754		mitotic spindle organization/IMP neurogenesis/IMP nuclear mRNA splicing, via spliceosome/IC nuclear mRNA splicing, via spliceosome/ISS	nucleic acid binding/IEA zinc ion binding/IEA	U2 snRNP/ISS catalytic step 2 spliceosome/IDA precatalytic spliceosome/IDA spliceosomal complex/ISS
865	55	CG10776	wishful thinking	wit	1262/15/ALK3/BMPRII/l(3)64Aa/l(3)S126215/l(3)SH12/SE20/Serine/threonine kinase-D/Stk-D/STK-D/wishful thinking/wit/Wit	dendrite morphogenesis/NAS lateral inhibition/IMP neuromuscular junction development/IMP neuromuscular synaptic transmission/IMP protein phosphorylation/IEA protein phosphorylation/ISS protein phosphorylation/NAS protein phosphorylation/TAS signal transduction/ISS	ATP binding/IEA protein kinase activity/NAS transforming growth factor beta receptor activity, type II/ISS transforming growth factor beta receptor activity, type II/NAS transforming growth factor beta receptor activity, type II/TAS transforming growth factor beta-activated receptor activity/IEA	membrane/IEA plasma membrane/ISS plasma membrane/TAS
104188	102685	CG10778	-	CG10778		phagocytosis, engulfment/IMP	transferase activity, transferring alkyl or aryl (other than methyl) groups/IEA
39337	15800	CG10789	new glue 4	ng4	EG:96G10.2/new glue 4/ng/ng4/ng-4	meiosis I/NAS puparial adhesion/NAS	structural molecule activity/NAS	extracellular region/NAS
106066	103869	CG10798	diminutive	dm	anon-WO03040301.171/c-myc/c-Myc/c-MYC/diminutive/dm/dm/dMyc/dmyc/d-myc/dMyc/dMYC/Dmyc/D-Myc/DMYc/dmyc1/dMyc1/EG:BACN5I9.1/l(1)G0139/myc/Myc
35489	12609	CG10800	Regulator of cyclin A1	Rca1	152549_at/l(2)03300/P3300/rca1/Rca1/regulator of cyclin A/Regulator of cyclin A1/S(rux)2A/Suppressor of rux 2A	G1/S transition of mitotic cell cycle/IMP G1/S transition of mitotic cell cycle/NAS G2 phase of mitotic cell cycle/NAS compound eye morphogenesis/NAS eye-antennal disc morphogenesis/NAS lateral inhibition/IMP negative regulation of mitotic anaphase-promoting complex activity/IMP negative regulation of protein catabolic process/NAS neurogenesis/IMP regulation of mitosis/TAS		nucleus/NAS
100789	108648	CG10808	Synaptogyrin	Syngr	sng-1/synaptogyrin	neurogenesis/IMP regulation of calcium ion-dependent exocytosis/ISS synaptic vesicle exocytosis/ISS		membrane/IEA
105317	110773	CG10822	-	CG10822		microtubule-based movement/ISS	ATPase activity, coupled/ISS	dynein complex/ISS
1783	698	CG10823	SIFamide receptor	SIFR	anon-WO0170980.43/anon-WO0170980.44/DrmSIFR/SIFamide receptor/SIFR	G-protein coupled receptor signaling pathway/IEA G-protein coupled receptor signaling pathway/ISS	G-protein coupled peptide receptor activity/ISS G-protein coupled receptor activity/ISS neuropeptide Y receptor activity/IEA neuropeptide receptor activity/IDA neuropeptide receptor activity/ISS	integral to membrane/IEA integral to membrane/ISS
101818	109784	CG10834	-	CG10834		microtubule-based movement/ISS	ATPase activity, coupled/ISS	dynein complex/ISS
105843	110800	CG10838	robl22E	robl22E	robl22E	microtubule-based movement/ISS	ATPase activity, coupled/ISS	dynein complex/ISS
108982	107048	CG10839	-	CG10839	BG:DS07486.2	microtubule-based movement/ISS	ATPase activity, coupled/ISS	dynein complex/ISS microtubule associated complex/ISS
28294	12610	CG1084	Contactin	Cont	cont/Cont/contactin/Contactin/CT1481/D-Axonin/DCONT	axon ensheathment/IMP cell adhesion/ISS establishment of glial blood-brain barrier/IMP establishment or maintenance of epithelial cell apical/basal polarity/IC nerve maturation/IMP septate junction assembly/IMP	binding/IEA	plasma membrane/IDA pleated septate junction/IDA septate junction/IDA septate junction/NAS
101178	107042	CG10845	-	CG10845		microtubule-based movement/IEA	ATP binding/IEA microtubule motor activity/IEA motor activity/ISS	kinesin complex/ISS microtubule associated complex/ISS
8057	3469	CG10846	dynactin-subunit-p25	dyn-p25	BG:DS00929.1/br2/C4/DS00929.1/dynactin/dynactin-subunit-p25/dyn-p25/l(2)35Bf/l(2)br2/lethal(2)35Bf/lethal 2 in the black-reduced region/lethal group C4/p25/ p25 subunit	microtubule-based movement/ISS	transferase activity/IEA	dynactin complex/ISS dynactin complex/NAS
108634	102266	CG10850	imaginal discs arrested	ida	APC5/ida/imaginal discs arrested/l(3)63Fb/l(3)SH7	imaginal disc development/IMP mitotic anaphase/NAS mitotic cell cycle/IMP neurogenesis/IMP regulation of cell cycle/TAS regulation of proteolysis/TAS	binding/IEA	anaphase-promoting complex/NAS anaphase-promoting complex/TAS
107547	104761	CG10855	nutcracker	ntc		activation of cysteine-type endopeptidase activity involved in apoptotic process/IMP sperm individualization/IMP		SCF ubiquitin ligase complex/IDA
27322	7109	CG10859	-	CG10859		microtubule-based movement/ISS	ATPase activity, coupled/ISS motor activity/ISS	cytoplasmic dynein complex/ISS dynein complex/ISS microtubule associated complex/ISS
102362	111564	CG10861	Autophagy-specific gene 12	Atg12	atg12/Atg12/Autophagy-specific gene 12	autophagic cell death/IEP autophagic vacuole assembly/IEA autophagy/IMP autophagy/NAS salivary gland cell autophagic cell death/IEP	molecular_function/ND	cytoplasm/IEA cytoplasm/NAS
106257	102598	CG10868	oo18 RNA-binding protein	orb	151666_s_at/fs(3)00107/oo18/oo18 RNA-binding protein/orb/Orb/ORB	embryonic axis specification/TAS germ cell development/IMP germ cell development/TAS germ-line cyst formation/TAS germarium-derived oocyte fate determination/TAS intracellular mRNA localization/TAS mRNA polyadenylation/IMP mRNA polyadenylation/ISS oocyte anterior/posterior axis specification/IMP oocyte anterior/posterior axis specification/TAS oocyte axis specification/TAS oocyte dorsal/ventral a…	mRNA binding/ISS mRNA binding/TAS nucleotide binding/IEA protein binding/IPI uridine-rich cytoplasmic polyadenylylation element binding/ISS	cytoplasm/IDA
106929	102658	CG10882	ghost	gho	BcDNA:LP05220	ER to Golgi vesicle-mediated transport/IEA Golgi organization/IMP basement membrane organization/IMP cell morphogenesis/IMP chitin-based cuticle development/IMP endoplasmic reticulum organization/IMP intracellular protein transport/IEA lumen formation, open tracheal system/IMP maintenance of cell polarity/IMP muscle attachment/IMP positive regulation of cell-cell adhesion/IMP positive regulation …	serine-type endopeptidase activity/ISS zinc ion binding/IEA	COPII vesicle coat/IEA endoplasmic reticulum exit site/IDA lipid particle/IDA
107546	104114	CG10901	oskar	osk	osk/Osk/OSK/oskar/Oskar	P granule organization/IMP P granule organization/TAS anterior/posterior axis specification, embryo/TAS germ cell development/IMP long-term memory/IMP long-term memory/TAS maintenance of pole plasm mRNA location/NAS oocyte anterior/posterior axis specification/NAS oocyte microtubule cytoskeleton polarization/IMP oogenesis/IMP pole cell development/TAS pole cell fate determination/NAS pole cell fo…	hydrolase activity/IEA	P granule/IDA P granule/TAS pole plasm/TAS ribonucleoprotein complex/IDA
100823	102962	CG10951	nimA-like kinase	niki	NEK1/niki/Niki/nimA-like kinase	protein phosphorylation/IEA protein phosphorylation/NAS	ATP binding/IEA receptor signaling protein serine/threonine kinase activity/ISS receptor signaling protein serine/threonine kinase activity/NAS
9127	3363	CG10952	ether a go-go	eag	CIKE/eag/Eag/EAG/ether a go-go/ether-a-go-go/Ether-a-go-go	behavioral response to ether/NAS courtship behavior/NAS courtship behavior/TAS flight behavior/IMP learning/IMP learning or memory/NAS perineurial glial growth/IGI potassium ion transport/IEA potassium ion transport/TAS regulation of heart contraction/NAS regulation of transcription, DNA-dependent/IEA sensory perception of smell/NAS transmembrane transport/IEA two-component signal transduction sy…	two-component sensor activity/IEA voltage-gated cation channel activity/IDA voltage-gated potassium channel activity/IEA voltage-gated potassium channel activity/TAS	integral to plasma membrane/NAS plasma membrane/IDA voltage-gated potassium channel complex/ISS voltage-gated potassium channel complex/TAS
16137	7152	CG10971	Huntingtin interacting protein 1	Hip1		cytoskeleton organization/ISS	actin binding/IEA actin binding/ISS phospholipid binding/IEA
27090	14427	CG10975	Protein tyrosine phosphatase 69D	Ptp69D	CT30751/DPTP/dptp69d/dptp69D/Dptp69D/DPTP69D/Protein tyrosine phosphatase 69D/Ptp/ptp69D/Ptp69d/Ptp69D/PTP69D/PTPase/R-PTP 69D	axon guidance/IMP axon guidance/NAS axonal defasciculation/TAS axonogenesis/IMP defasciculation of motor neuron axon/IGI defasciculation of motor neuron axon/IMP dendrite morphogenesis/IMP lateral inhibition/IMP motor axon guidance/IGI motor axon guidance/IMP protein dephosphorylation/IDA protein dephosphorylation/NAS	protein tyrosine phosphatase activity/IDA protein tyrosine phosphatase activity/NAS receptor signaling protein tyrosine phosphatase activity/NAS transmembrane receptor protein tyrosine phosphatase activity/ISS	axon/IDA plasma membrane/IDA plasma membrane/ISS plasma membrane/NAS
108991	107655	CG10978	jagunal	jagn	jagn/jagunal	chaeta development/IMP chaeta morphogenesis/IMP cytoplasmic transport, nurse cell to oocyte/NAS endoplasmic reticulum organization/IMP establishment of ER localization/IMP exocytosis/IMP microtubule-based movement/NAS oocyte growth/IMP oogenesis/NAS vitellogenesis/IMP	molecular_function/ND	endoplasmic reticulum membrane/IDA
41368	6405	CG10986	garnet	g	cg11197/CG11197/delta/g/garnet/Garnet/l(1)Mc19/lethal(1)Mc19/salmon	Golgi to endosome transport/NAS compound eye pigmentation/IMP determination of adult lifespan/IMP eye pigment biosynthetic process/IDA eye pigment biosynthetic process/IEP eye pigment biosynthetic process/IMP eye pigment granule organization/IMP intracellular protein transport/IEA intracellular transport/TAS lysosomal transport/TAS lysosome organization/ISS ocellus pigment biosynthetic process/ID…	binding/IEA protein transporter activity/IEA	AP-3 adaptor complex/NAS Golgi stack/IDA Golgi-associated vesicle/NAS clathrin adaptor complex/ISS endoplasmic reticulum/IDA
104667	101573	CG10988	lethal (1) discs degenerate 4	l(1)dd4	anon-WO03040301.197/dd4/Dgrip9/dGRIP91/Dgrip91/Dgrips91/gamma-tubulin ring protein 91/GCP3/Grip91/GRIP91/l(1)dd4/l(1)d deg-4/l(1)d.deg.4/l(1)d.deg.-4/l(1)G0122/lethal (1) discs degenerate 4	anaphase/IMP centrosome organization/IMP meiosis/IMP meiosis I/IMP microtubule nucleation/IDA microtubule-based process/ISS mitotic spindle organization/IMP neurogenesis/IMP	gamma-tubulin binding/IDA microtubule binding/ISS contributes_to microtubule minus-end binding/IDA	colocalizes_with centrosome/IDA gamma-tubulin small complex/IDA gamma-tubulin small complex/IPI gamma-tubulin small complex/NAS microtubule associated complex/ISS colocalizes_with mitotic spindle/IDA
16158	7159	CG1099	Dynamin associated protein 160	Dap160	dap160/Dap160/DAP160/DAP-160/Dap160/intersectin/Dynamin associated protein 160/Intersectin/p160	negative regulation of Notch signaling pathway/IMP neurotransmitter secretion/NAS positive regulation of neuroblast proliferation/IMP positive regulation of protein kinase activity/IDA protein localization/IMP synaptic growth at neuromuscular junction/IMP synaptic vesicle endocytosis/IMP synaptic vesicle endocytosis/TAS	calcium ion binding/IEA protein binding/IPI	apical cortex/IDA cytoplasm/IDA plasma membrane/IDA colocalizes_with presynaptic membrane/IDA synaptic vesicle/IDA
108315	102677	CG10992	Cathepsin B1	CtsB1	anon-EST:ParkEST132/cathepsin B	autophagic cell death/IEP proteolysis/IEA regulation of catalytic activity/IEA salivary gland cell autophagic cell death/IEP	cysteine-type endopeptidase activity/ISS
18672	7164	CG10998	ryder cup	r-cup	r-cup/ryder cup	male meiosis/IMP	binding/IEA
31395	7168	CG11006	Sin3A-associated protein 130	Sap130	BcDNA:LD21213
108566	101201	CG11035	-	CG11035	anon-WO0118547.426	protein folding/IEA response to heat/ISS	chaperone binding/ISS heat shock protein binding/IEA unfolded protein binding/IEA
105111	101341	CG11059	Calsyntenin-1	Cals	Cad102F/cals/CALS/calsyntenin-1/calsyntenin-1-like/CT30877/DCad102F	calcium-dependent cell-cell adhesion/ISS homophilic cell adhesion/IEA synaptic transmission/ISS synaptic transmission/NAS	calcium ion binding/ISS calcium ion binding/NAS	extracellular region/ISS integral to plasma membrane/ISS postsynaptic membrane/ISS
37865	5130	CG1106	Gelsolin	Gel	DGS/Drosophila Gelsolin/gel/Gel/gelsolin/Gelsolin	phagocytosis, engulfment/IMP	actin binding/ISS	actin filament/IDA cytosol/IDA extracellular region/IDA
108663	101617	CG11062	Activin-beta	Actbeta	Act/activin/Activin/activin 102F/activin-b/activin beta/activin-beta/anon-WO02059370.79/beta-Activin/dact/dAct/dACT/dActivin	cell growth/NAS dendrite morphogenesis/NAS	growth factor activity/IEA transforming growth factor beta receptor binding/ISS transforming growth factor beta receptor binding/NAS	extracellular region/IEA extracellular region/NAS
38442	7185	CG11063	Ajuba LIM protein	jub		hippo signaling cascade/IMP positive regulation of imaginal disc growth/IMP positive regulation of organ growth/IMP	actin binding/ISS ligand-dependent nuclear receptor binding/ISS thyroid hormone receptor binding/ISS zinc ion binding/IEA	adherens junction/IDA
6878	3156	CG11064	Retinoid- and fatty acid-binding glycoprotein	Rfabg	ApoLI/ApoLII/apolipophorin/apolipophorin I/apolipophorin II/DRBP/lipophorin/Lipophorin/retinoid- and fatty acid-binding gene/retinoid- and fatty acid-binding glycoprotein/Retinoid- and fatty acid-binding glycoprotein/Retinoid- and Fatty Acid-binding Glycoprotein/Retinoid and Fatty Acid Binding Glycoprotein/retinoid and fatty acid binding protein/Retinoid- and fatty-acid binding protein/retinoid-f…	Wnt receptor signaling pathway/IMP lipid transport/IDA smoothened signaling pathway/IMP transport/TAS	fatty acid binding/NAS heme binding/IDA lipid transporter activity/IDA microtubule binding/IDA receptor binding/IPI retinoid binding/NAS retinol binding/IDA structural molecule activity/ISS	endocytic vesicle/IDA extracellular region/NAS lipid particle/IDA microtubule associated complex/IDA
6879	3156	CG11064	Retinoid- and fatty acid-binding glycoprotein	Rfabg	lipophorin	Wnt receptor signaling pathway/IMP lipid transport/IDA smoothened signaling pathway/IMP transport/TAS	fatty acid binding/NAS heme binding/IDA lipid transporter activity/IDA microtubule binding/IDA receptor binding/IPI retinoid binding/NAS retinol binding/IDA structural molecule activity/ISS	endocytic vesicle/IDA extracellular region/NAS lipid particle/IDA microtubule associated complex/IDA
11099	1510	CG11084	prickle	pk	Prickle/Pk	establishment of imaginal disc-derived wing hair orientation/IMP establishment of imaginal disc-derived wing hair orientation/TAS establishment of ommatidial planar polarity/IMP establishment of planar polarity/TAS establishment of protein localization/TAS establishment or maintenance of cell polarity/IMP establishment or maintenance of cell polarity/NAS maintenance of protein location/TAS morpho…	zinc ion binding/IEA	cytoplasm/TAS membrane/NAS
3801	1568	CG11110	-	CG11110	serine-type peptidase	protein processing involved in protein targeting to mitochondrion/ISS proteolysis/IEA	serine-type peptidase activity/IEA	mitochondrial inner membrane/ISS
104386	108128	CG11121	sine oculis	so	absent minded/ami/Drl/Droplet/mda/Mdu/med/medusa/Medusa/old/optic lobe defective/sine oculis/Sine oculis/Sine Oculis/sine oculus/so/So/SO/somda	Bolwig's organ morphogenesis/IMP circadian rhythm/IGI compound eye development/NAS compound eye morphogenesis/IMP entrainment of circadian clock/IMP eye-antennal disc morphogenesis/TAS glial cell migration/IMP optic lobe placode formation/IMP positive regulation of transcription from RNA polymerase II promoter/IDA positive regulation of transcription from RNA polymerase II promoter/IMP regulation…	protein binding/IPI sequence-specific DNA binding/IDA sequence-specific DNA binding/IMP sequence-specific DNA binding transcription factor activity/TAS sequence-specific distal enhancer binding RNA polymerase II transcription factor activity/IDA transcription factor binding/IPI	nucleus/ISS nucleus/NAS
103734	102260	CG11132	DMAP1	DMAP1	dDMAP1/DMA/DMAP1	negative regulation of transcription, DNA-dependent/IEA phagocytosis, engulfment/IMP	DNA binding/IEA	colocalizes_with NuA4 histone acetyltransferase complex/IDA
107148	108670	CG11139	p47	p47	anon-WO0118547.216/dp47/p47	nuclear envelope reassembly/IMP rhabdomere development/IMP
107530	111988	CG11151	-	CG11151	2/estradiol 17 beta-dehydrogenase/transcript 2		estradiol 17-beta-dehydrogenase activity/ISS sterol binding/IEA	lipid particle/IDA
100883	105030	CG11155	-	CG11155	CT30863	ion transport/IEA	extracellular-glutamate-gated ion channel activity/IEA ionotropic glutamate receptor activity/IEA kainate selective glutamate receptor activity/ISS	membrane/IEA outer membrane-bounded periplasmic space/IEA
31431	7216	CG11156	mutagen-sensitive 101	mus101	anon-WO0148202.1/DmMus101/fs(1)K451/mus101/mus 101/mus-101/Mus101/mus(1)101/mutagen-sensitive 101	mitosis/TAS mitotic cell cycle G2/M transition DNA damage checkpoint/IGI mitotic cell cycle G2/M transition DNA damage checkpoint/IMP oogenesis/TAS		intracellular/IEA
101748	109384	CG11159	-	CG11159		antimicrobial humoral response/NAS autophagic cell death/IEP salivary gland cell autophagic cell death/IEP	lysozyme activity/ISS lysozyme activity/NAS
18179	7226	CG11181	cup	cup	cup/Cup/CUP/fs(1)cup/fs(2)cup/i239	centrosome organization/IMP chromosome organization/TAS dorsal/ventral pattern formation/IMP female meiosis/IGI intracellular mRNA localization/IMP meiotic chromosome segregation/IDA negative regulation of oskar mRNA translation/IDA negative regulation of oskar mRNA translation/IMP negative regulation of translation/IMP negative regulation of translation/IPI oogenesis/IMP oogenesis/TAS ovarian fo…	RNA binding/IDA protein binding/IPI translation regulator activity/IDA	cytoplasm/IDA cytoplasmic mRNA processing body/IDA microtubule associated complex/IDA nuclear envelope lumen/IDA plasma membrane/ISS
105638	101204	CG11183	Decapping protein 1	Dcp1	anon-WO0118547.163/Dcp1/DCP1/Dcp1p/dDcp1/Decapping protein 1	gene silencing by miRNA/IMP nuclear-transcribed mRNA catabolic process/IMP NOT nuclear-transcribed mRNA catabolic process, nonsense-mediated decay/IMP pole plasm oskar mRNA localization/IMP regulation of cytoplasmic mRNA processing body assembly/IMP	NOT m7G(5')pppN diphosphatase activity/IDA	P granule/IDA cytoplasm/IDA cytoplasmic mRNA processing body/IDA
107824	108553	CG11207	fascetto	feo	EA86/fascetto/feo/l(1)9Fe/l(1)BP1/lethal(1)9Fe/Q54	centrosome duplication/IMP contractile ring contraction involved in cell cycle cytokinesis/IMP cytokinesis/IMP cytokinesis/NAS mitotic spindle stabilization/IMP neurogenesis/IMP positive regulation of NFAT protein import into nucleus/IMP		centrosome/IDA cytoplasm/IDA spindle midzone/IDA
104370	107988	CG11217	Calcineurin B2	CanB2	Calcineurin B2/Calcineurin suppressor/canB2/CanB2/ chromosome 2/CS2-1/dCnB2/dCNB2/ group 1	meiosis/IMP neurotransmitter secretion/NAS protein dephosphorylation/ISS protein dephosphorylation/NAS sarcomere organization/IMP skeletal muscle myosin thick filament assembly/IMP sleep/IDA vesicle-mediated transport/NAS	calcium ion binding/ISS calcium ion binding/NAS calcium-dependent protein serine/threonine phosphatase activity/NAS calcium-dependent protein serine/threonine phosphatase regulator activity/ISS calcium-dependent protein serine/threonine phosphatase regulator activity/NAS calmodulin binding/ISS calmodulin binding/NAS protein binding/IPI	calcineurin complex/ISS calcineurin complex/NAS synaptic vesicle/NAS
104169	101704	CG11228	hippo	hpo	dMST/hippo/Hippo/hpo/Hpo/MST2	DNA damage response, signal transduction by p53 class mediator resulting in induction of apoptosis/IGI R8 cell fate specification/IMP apoptotic process/IMP cell proliferation/IMP eye development/IMP induction of apoptosis/IMP morphogenesis of an epithelial sheet/IMP negative regulation of apoptotic process/IMP negative regulation of cell proliferation/IMP negative regulation of neuron apoptosis/I…	ATP binding/IEA kinase activity/IDA protein binding/IPI protein serine/threonine kinase activity/IDA receptor signaling protein serine/threonine kinase activity/ISS receptor signaling protein serine/threonine kinase activity/NAS	cellular_component/ND
100907	106194	CG11254	maelstrom	mael	mael/maelstrom/Maelstrom	cytoskeleton organization/TAS dorsal/ventral axis specification/IMP intracellular mRNA localization/IMP intracellular mRNA localization/TAS negative regulation of transcription, DNA-dependent/IMP oocyte anterior/posterior axis specification/IMP oocyte microtubule cytoskeleton organization/IMP oocyte nucleus migration involved in oocyte dorsal/ventral axis specification/IMP oogenesis/IMP pole plas…	sequence-specific DNA binding/IDA	P granule/IDA cytoplasm/IDA nucleus/IDA
45261	4571	CG11265	-	Trf4-1	AAF46390	ncRNA polyadenylation involved in polyadenylation-dependent ncRNA catabolic process/IMP sister chromatid cohesion/NAS	DNA topoisomerase activity/ISS DNA-directed DNA polymerase activity/NAS polynucleotide adenylyltransferase activity/IDA
3046	2530	CG11282	capricious	caps	BcDNA:LD07388/capricious/Capricious/caps/Caps/CAPS/CT31495/l(3)02937/l(3)rM632	axon guidance/IMP branch fusion, open tracheal system/IMP cell adhesion/NAS cell migration/TAS lateral inhibition/IMP motor axon guidance/IMP open tracheal system development/IMP		cell projection/IDA membrane/NAS
108400	109054	CG11290	enoki mushroom	enok	anon-60Ba/anon-WO0200864.1/anon-WO0200864.2/dmHAG406/enok/enoki mushroom/Enoki mushroom/rot/rotkehlchen/S1	dorsal/ventral axon guidance/IMP mushroom body development/IMP neuroblast proliferation/IMP nucleosome assembly/IEA regulation of JAK-STAT cascade/IMP regulation of transcription, DNA-dependent/IEA	DNA binding/IEA histone acetyltransferase activity/ISS zinc ion binding/IEA	histone acetyltransferase complex/ISS nucleosome/IEA
107435	106503	CG11335	lysyl oxidase-like	lox	dmlox-1/Dmloxl-1/DmLOXL-1/lox/Lox/lysyl oxidase-like	cell adhesion/ISS oxidation-reduction process/IEA protein modification process/ISS	copper ion binding/IDA protein-lysine 6-oxidase activity/IDA protein-lysine 6-oxidase activity/ISS scavenger receptor activity/IEA	membrane/IEA
108017	101521	CG1135	Reduction in Cnn dots 5	Rcd5	p78
5687	1237	CG11387	cut	ct	BcDNA:GH10590/ct/Ct/CT/cut/Cut/kf/kinked-femur/l(1)7Ba/l(1)7Bb/l(1)VE614	Malpighian tubule morphogenesis/NAS Malpighian tubule morphogenesis/TAS antennal development/IEP antennal development/IMP antennal joint development/IMP cell fate commitment/NAS central nervous system development/TAS dendrite guidance/IMP dendrite morphogenesis/IGI dendrite morphogenesis/IMP dendrite morphogenesis/TAS female gonad development/TAS imaginal disc-derived wing margin morphogenesis/IM…	DNA binding/NAS DNA binding/TAS sequence-specific DNA binding transcription factor activity/IEA sequence-specific DNA binding transcription factor activity/NAS transcription regulatory region sequence-specific DNA binding/IDA	nucleus/IDA nucleus/NAS
107331	109342	CG11419	Anaphase Promoting Complex subunit 10	APC10		anaphase-promoting complex-dependent proteasomal ubiquitin-dependent protein catabolic process/IEA endomitotic cell cycle/IGI mitosis/IMP mitotic anaphase/NAS neurogenesis/IMP regulation of mitotic metaphase/anaphase transition/IEA		anaphase-promoting complex/ISS
44594	7306	CG11451	Spc105-related	Spc105R	dmKNL-1/dmSpc105R/Spc105R/Spc105-related	kinetochore assembly/IMP mitotic spindle organization/IMP neurogenesis/IMP		condensed chromosome outer kinetochore/IDA
9605	668	CG1147	neuropeptide F receptor	NPFR1	anon-WO0131005.3/anon-WO0131005.5/dNPFR1/neuropeptide F receptor/NPFR/npfr1/NPFR1	G-protein coupled receptor signaling pathway/ISS larval feeding behavior/IMP tachykinin receptor signaling pathway/ISS	neuropeptide F receptor activity/IDA neuropeptide F receptor activity/NAS neuropeptide Y receptor activity/ISS neuropeptide receptor activity/ISS tachykinin receptor activity/ISS	integral to membrane/ISS
108034	105944	CG1149	MstProx	MstProx	DmMstProx/dTLR3/dToll3/mstprox/MstProx/Tl-3/toll/Toll-3	defense response/NAS innate immune response/IEA signal transduction/IEA signal transduction/ISS	transmembrane signaling receptor activity/IEA transmembrane signaling receptor activity/ISS transmembrane signaling receptor activity/NAS	integral to membrane/ISS intracellular/IEA intrinsic to membrane/IEA plasma membrane/NAS
104648	111704	CG11491	broad	br	Z1/Z2/Z3/Z4/2B5/2Bc/A18/br/Br/BR/br-C/Br-C/BR-c/BRC/BR_C/BR-C/BrC-Z1/BR-C Z1/BRC-Z1/broad/Broad/broad complex/broad-complex/Broad-complex/Broad Complex/Broad-Complex/br-Z1/br-Z3/CG11511/CG11514/de12/ecdysone-sensitivity/ecs/EG:123F11.1/EG:17A9.1/EG:25D2.1/l(1)2Ba/l(1)2Bab/l(1)2Bad/l(1)2Bb/l(1)2Bc/l(1)2Bd/l(1)dn1/l(1)d.norm.1/l(1)d norm-12/l(1)ESHS5/l(1)G0018/l(1)G0042/l(1)G0284/l(1)G0284a/l(1)G03…	autophagy/IMP cell death/TAS cellular response to ecdysone/IMP compound eye photoreceptor fate commitment/IMP ecdysone-mediated induction of salivary gland cell autophagic cell death/NAS eclosion/IEP larval central nervous system remodeling/IMP male genitalia morphogenesis/IMP metamorphosis/NAS metamorphosis/TAS muscle fiber development/IGI negative regulation of gene expression/IMP oogenesis/IMP…	DNA binding/IDA RNA polymerase II regulatory region sequence-specific DNA binding/IDA sequence-specific DNA binding transcription factor activity/NAS sequence-specific DNA binding transcription factor activity/TAS zinc ion binding/IEA	nucleus/IDA nucleus/NAS
100762	108498	CG11502	seven up	svp	0005/12/0042/01/0106/18/0114/20/0351/01/0598/01/0861/07/BcDNA:GH08189/CG18158/ck16/complementation group 7/don/down-and-out/l(3)07842/l(3)87Bd/l(3)ck16/l(3)j2E2/l(3)rA028/l(3)rL069/NR2F3/seven up/seven-up/Sevenup/Seven up/Seven-up/SEVEN-UP/svp/Svp/SVP/SVP1	R1/R6 cell fate commitment/TAS R3/R4 cell fate commitment/TAS R7 cell fate commitment/TAS cardioblast cell fate determination/IEP cardioblast cell fate determination/IGI central nervous system development/NAS compound eye development/NAS compound eye photoreceptor fate commitment/TAS embryonic development via the syncytial blastoderm/NAS fat body development/TAS heart development/NAS heart develo…	RNA polymerase II core promoter proximal region sequence-specific DNA binding transcription factor activity involved in negative regulation of transcription/IDA ligand-activated sequence-specific DNA binding RNA polymerase II transcription factor activity/IEA ligand-activated sequence-specific DNA binding RNA polymerase II transcription factor activity/ISS ligand-activated sequence-specific DNA b…	cytoplasm/IDA nucleus/ISS nucleus/NAS
103589	101517	CG11513	armitage	armi	armi/Armi/armitage/Armitage	RNA interference/IMP dorsal appendage formation/IMP embryonic axis specification/IMP embryonic axis specification/NAS long-term memory/IMP microtubule organizing center organization/IMP negative regulation of oskar mRNA translation/IMP nuclear-transcribed mRNA catabolic process, nonsense-mediated decay/IMP nuclear-transcribed mRNA catabolic process, nonsense-mediated decay/ISS oocyte microtubule …	DNA helicase activity/NAS protein binding/IPI	Yb body/IDA axon/IDA cytoplasm/IDA dendrite/IDA neuronal cell body/IDA synapse/IDA
103931	102836	CG11516	Protein tyrosine phosphatase 99A	Ptp99A	CG11515/CG11517/CG2005/CT6383/dptp99A/DPTP99A/DPTP[[99A]]/Protein tyrosine phosphatase 99A/Ptp99A/PTP99A/R-PTP 99A	axonal defasciculation/TAS defasciculation of motor neuron axon/IGI motor axon guidance/IGI protein dephosphorylation/ISS protein dephosphorylation/NAS	protein tyrosine phosphatase activity/ISS protein tyrosine phosphatase activity/NAS transmembrane receptor protein tyrosine phosphatase activity/ISS transmembrane receptor protein tyrosine phosphatase activity/NAS	axon/IDA plasma membrane/IDA plasma membrane/ISS plasma membrane/NAS
106846	109269	CG11525	Cyclin G	CycG	anon-EST:Liang-1.25/anon-EST:Liang-2.24/CG 11525/clone 1.25/clone 2.24/CycG/Cyclin G/cyclin G1/dCycG/i205/i261	negative regulation of G1/S transition of mitotic cell cycle/IGI negative regulation of S phase of mitotic cell cycle/IGI	cyclin-dependent protein kinase regulator activity/ISS	polytene chromosome/IDA
100036	103086	CG11527	Tiggrin	Tig	CT36389/tig/Tig/TIG/tiggrin/Tiggrin	axon guidance/IMP cell-substrate adhesion/IMP phagocytosis, engulfment/IMP regulation of cell adhesion mediated by integrin/IGI	binding/TAS	proteinaceous extracellular matrix/IDA proteinaceous extracellular matrix/ISS proteinaceous extracellular matrix/NAS
108938	101896	CG11534	-	CG11534	BEST:GH12489	intracellular signal transduction/IEA	diacylglycerol binding/ISS zinc ion binding/IEA	cellular_component/ND
9542	577	CG11561	smoothened	smo	dSmo/smo/Smo/SMO/smooth/smoothened/Smoothened	Bolwig's organ morphogenesis/IMP Wnt receptor signaling pathway/TAS anterior/posterior lineage restriction, imaginal disc/TAS blastoderm segmentation/IMP eye morphogenesis/IMP eye-antennal disc morphogenesis/IGI negative regulation of S phase of mitotic cell cycle/IMP ovarian follicle cell development/IMP regulation of mitotic cell cycle/IMP signal transduction/ISS smoothened signaling pathway/IM…	G-protein coupled receptor activity/ISS G-protein coupled receptor activity/NAS G-protein coupled receptor activity/TAS hedgehog receptor activity/NAS protein binding/IPI transmembrane signaling receptor activity/IEA transmembrane signaling receptor activity/ISS	endosome/TAS integral to membrane/ISS integral to membrane/NAS integral to membrane/TAS membrane/IEA plasma membrane/NAS plasma membrane/TAS
107344	102545	CG11579	armadillo	arm	arm/Arm/ARM/armadillo/Armadillo/Armadillo(Arm)/beta-catenin/Armadillo/beta-catenin/b-catenin/beta-cat/Beta-cat/beta-cat-arm/beta-catenin/beta-Catenin/Beta-catenin/catenin/EG:86E4.6/l(1)2Bv/l(1)arm/l(1)G0192/l(1)G0234/l(1)G0410/t12687 ALR Dm	Wnt receptor signaling pathway/IMP Wnt receptor signaling pathway/ISS Wnt receptor signaling pathway/NAS branch fusion, open tracheal system/IMP branching morphogenesis of a tube/IMP cell adhesion/IMP cell fate determination/IMP cell morphogenesis/IMP cell-cell adhesion/IMP chitin-based larval cuticle pattern formation/IMP compound eye morphogenesis/IMP compound eye retinal cell programmed cell d…	contributes_to RNA polymerase II transcription coactivator activity/IPI alpha-catenin binding/NAS cytoskeletal protein binding/ISS kinase binding/IPI protein binding/IPI transcription coactivator activity/IDA	adherens junction/IDA adherens junction/NAS apical plasma membrane/IDA apicolateral plasma membrane/TAS catenin complex/ISS catenin complex/NAS cytoplasm/IDA cytoplasm/NAS membrane/NAS nucleus/IDA spot adherens junction/NAS zonula adherens/IDA
7767	1372	CG11579	armadillo	arm	Armadillo	Wnt receptor signaling pathway IMP/Wnt receptor signaling pathway ISS/Wnt receptor signaling pathway NAS/branch fusion, open tracheal system IMP/branching morphogenesis of a tube IMP/cell adhesion IMP/cell fate determination IMP/cell morphogenesis IMP/cell-cell adhesion IMP/chitin-based larval cuticle pattern formation IMP/compound eye morphogenesis IMP/compound eye retinal cell programmed cell d…	contributes_to RNA polymerase II transcription coactivator activity IPI/alpha-catenin binding NAS/cytoskeletal protein binding ISS/kinase binding IPI/protein binding IPI/transcription coactivator activity IDA	adherens junction IDA/adherens junction NAS/apical plasma membrane IDA/apicolateral plasma membrane TAS/axon IDA/catenin complex ISS/catenin complex NAS/cytoplasm IDA/cytoplasm NAS/membrane NAS/nucleus IDA/spot adherens junction NAS/zonula adherens IDA
103529	112748	CG1158	Tim17b1	Tim17b1	BcDNA:AT16284/Tim17b1	protein targeting to mitochondrion/ISS protein transport/ISS	P-P-bond-hydrolysis-driven protein transmembrane transporter activity/ISS	mitochondrial inner membrane presequence translocase complex/ISS
100776	108559	CG11611	Tim13	Tim13	Tim13	protein import into mitochondrial inner membrane/IEA protein targeting to mitochondrion/ISS protein transport/ISS	P-P-bond-hydrolysis-driven protein transmembrane transporter activity/ISS	mitochondrial inner membrane presequence translocase complex/ISS mitochondrial intermembrane space protein transporter complex/IEA
105976	101635	CG11622	Ral interacting protein	Rlip	dRalBP/dRlip/dRLIP/D-RLIP/RhoGAP-93B3/Rlip/RLIP	receptor-mediated endocytosis/IMP signal transduction/IEA	Ral GTPase activator activity/ISS Ral GTPase binding/IPI protein binding/IPI	intracellular/IEA
39187	14585	CG11642	TRAM	TRAM	CG18830/EG:BACR7A4.5/TRAM	SRP-dependent cotranslational protein targeting to membrane/ISS phagocytosis, engulfment/IMP		endoplasmic reticulum/ISS integral to membrane/IEA lipid particle/IDA
103550	100975	CG11652	-	CG11652		peptidyl-diphthamide biosynthetic process from peptidyl-histidine/IEA phagocytosis, engulfment/IMP		cytoplasm/IEA
108081	100286	CG11678	Actin-related protein 6	Arp6	Acrp/actin-related protein/Actin-related protein 13E/Actr13E/ARP/Arp13E/ARP13E/ARP(13E)/arp4/Arp4	cytoskeleton organization/ISS	structural constituent of cytoskeleton/ISS	actin filament/ISS actin filament/NAS
109866	111240	CG1168	7B2	7B2	7B2/d7B2	neuropeptide signaling pathway/IEA peptide hormone processing/ISS positive regulation of proteolysis/IDA	peptidase activator activity/IDA	secretory granule/IEA
5594	1169	CG11709	Peptidoglycan recognition protein SA	PGRP-SA	BcDNA:AT30827/Dm PGRP-SA/peptidoglycan recognition protein SA/Peptidoglycan recognition protein SA/PGRP-SA/seml/semmelweis/SEMMELWEIS/semmelweiss	Toll signaling pathway/TAS defense response/NAS defense response to Gram-positive bacterium/IGI defense response to Gram-positive bacterium/TAS detection of bacterium/NAS immune response/ISS immune response/TAS innate immune response/NAS innate immune response/TAS peptidoglycan catabolic process/IEA positive regulation of biosynthetic process of antibacterial peptides active against Gram-positive…	N-acetylmuramoyl-L-alanine amidase activity/IEA muramyl dipeptide binding/IDA pattern recognition receptor activity/TAS peptidoglycan binding/IDA peptidoglycan binding/NAS peptidoglycan binding/TAS peptidoglycan receptor activity/ISS peptidoglycan receptor activity/NAS peptidoglycan receptor activity/TAS protein binding/IPI zinc ion binding/IEA	extracellular region/IDA extracellular region/ISS integral to plasma membrane/NAS
105146	102267	CG11727	Ecotropic viral integration site 5 ortholog (H. sapiens)	Evi5	BcDNA:GH08923/BcDNA:LD11130
100612	108684	CG11785	baiser	bai	150547_at/bai/baiser/BcDNA:RE52411	maternal specification of dorsal/ventral axis, oocyte, germ-line encoded/IMP vesicle-mediated transport/ISS		Golgi stack/ISS integral to membrane/IEA
108222	102801	CG11807	-	CG11807	CT14564	cell communication/IEA	phosphatidylinositol binding/IEA
103351	100071	CG11847	Caliban	Clbn		protein export from nucleus/IMP
104022	107865	CG11876	-	CG11876		cytoplasmic microtubule organization/IMP pyruvate metabolic process/ISS	pyruvate dehydrogenase (acetyl-transferring) activity/ISS	lipid particle/IDA microtubule associated complex/IDA pyruvate dehydrogenase complex/ISS
108799	105330	CG11881	dim gamma-tubulin 6	dgt6	dgt6/Dgt6/dim gamma-tubulin 6	mitotic spindle organization/IMP regulation of mitosis/IMP		microtubule associated complex/IDA colocalizes_with spindle/IDA
100785	108617	CG11886	Stem-loop binding protein	Slbp	dSLBP/dSLPB/slbp/Slbp/SLBP/Stem-loop binding protein	cell cycle/IMP cell cycle/NAS histone mRNA 3'-end processing/IDA histone mRNA 3'-end processing/IMP histone mRNA 3'-end processing/NAS histone mRNA metabolic process/IMP	RNA stem-loop binding/IDA mRNA binding/IMP mRNA binding/NAS	cytoplasm/IDA nucleus/IDA
105393	100697	CG11887	Elongator complex protein 2	Elp2	CG1187/StIP	proteasome assembly/ISS transcription elongation from RNA polymerase II promoter/ISS	endopeptidase activator activity/ISS	proteasome complex/ISS
51382	607	CG11895	starry night	stan	Flamingo	R3/R4 cell fate commitment/NAS R3/R4 development/IMP Wnt receptor signaling pathway/IEP Wnt receptor signaling pathway/IMP Wnt receptor signaling pathway/NAS axon guidance/IMP axonogenesis/IMP axonogenesis/NAS calcium-dependent cell-cell adhesion/IMP calcium-dependent cell-cell adhesion/ISS dendrite development/IEP dendrite morphogenesis/IMP dendrite morphogenesis/TAS dendrite self-avoidance/IMP …	G-protein coupled receptor activity/IEA G-protein coupled receptor activity/ISS calcium ion binding/IEA cell adhesion molecule binding/ISS receptor activity/ISS receptor signaling protein activity/IMP receptor signaling protein activity/ISM transmembrane signaling receptor activity/ISS	cell-cell junction/IDA integral to membrane/IEA integral to membrane/ISM integral to membrane/ISS integral to membrane/NAS integral to plasma membrane/ISS plasma membrane/IEA plasma membrane/ISS
100693	107647	CG11901	Ef1gamma	Ef1gamma	eEF1gamma/Ef1Bggr/Ef1gamma/EF1gamma	autophagic cell death/IEP salivary gland cell autophagic cell death/IEP translational elongation/ISS	translation elongation factor activity/ISS	cytoplasm/IDA cytosol/NAS eukaryotic translation elongation factor 1 complex/ISS eukaryotic translation elongation factor 1 complex/NAS lipid particle/IDA microtubule associated complex/IDA nucleus/IDA
108168	103714	CG1193	katanin p60-like 1	kat-60L1	DmCG1193	microtubule severing/ISS microtubule-based process/ISS neuron remodeling/IMP	ATP binding/IEA ATPase activity/ISS microtubule binding/ISS	endoplasmic reticulum/ISS katanin complex/ISS microtubule associated complex/ISS
5606	1178	CG11937	amnesiac	amn	amn/amnesiac/cheapdate/cheap date/chpd/Drm-amn/EP(X)1442/PACAP/Pacap38/PACAP38/PACAP-38/PACAP38-like/PACAP-like/Pituitary adenylyl cyclase-activating polypeptide/Pituitary adenylyl cyclase-activating polypeptide-like	activation of adenylate cyclase activity/TAS anesthesia-resistant memory/TAS antimicrobial humoral response/IMP behavioral response to ethanol/IMP behavioral response to ethanol/NAS behavioral response to pain/IMP cAMP biosynthetic process/TAS cAMP-mediated signaling/NAS cAMP-mediated signaling/TAS courtship behavior/TAS NOT learning/TAS learning or memory/IMP learning or memory/NAS long-term mem…	G-protein coupled receptor binding/NAS neuropeptide hormone activity/ISS neuropeptide hormone activity/NAS neuropeptide hormone activity/TAS
10735	4497	CG11987	tango	tgo	arnt/Arnt/ARNT/darnt/dARNT/DARNT/Hif1/HIF-1/HIF1b/HIF-1beta/paired-like 7/prd7/PRD gene 7/tango/Tango/tgo/Tgo/TGO	brain development/IMP cellular response to hypoxia/IDA cellular response to insulin stimulus/IDA dendrite morphogenesis/IMP epithelial cell fate determination, open tracheal system/NAS epithelial cell fate determination, open tracheal system/TAS muscle organ development/IMP negative regulation of transcription from RNA polymerase II promoter/IMP neuron development/IMP open tracheal system develop…	contributes_to RNA polymerase II core promoter proximal region sequence-specific DNA binding transcription factor activity involved in positive regulation of transcription/IPI protein binding/IPI protein heterodimerization activity/IPI protein heterodimerization activity/TAS sequence-specific DNA binding/IDA contributes_to sequence-specific DNA binding/IDA sequence-specific DNA binding RNA polyme…	nucleus/IC nucleus/IDA nucleus/ISS protein complex/IPI
108239	107306	CG11988	neuralized	neur	0328/12/0971/15/1293/09/1315/05/BEST:LD21494/l(3)j6B12/l(3)j9B8/l(3)j9B9/l(3)j9C8/l(3)neo37/neu/neur/Neur/neuralised/Neuralised/neuralized/Neuralized	asymmetric cell division/TAS brain morphogenesis/IMP compound eye development/IMP compound eye development/TAS ectoderm development/TAS germ-line stem cell maintenance/IMP imaginal disc-derived wing morphogenesis/IMP inter-male aggressive behavior/IMP lateral inhibition/IMP locomotion involved in locomotory behavior/IMP mesoderm development/IMP nervous system development/IMP nervous system develo…	DNA binding/ISS ubiquitin-protein ligase activity/IDA zinc ion binding/IEA	cytoplasm/IDA colocalizes_with endosome/IDA nucleus/NAS perinuclear region of cytoplasm/IDA plasma membrane/IDA
16381	7457	CG12000	Proteasome beta7 subunit	Prosbeta7	154275_at/anon-WO0118547.326/beta-4/beta-type 4 subunit/GC12000/Prosbeta4	cell proliferation/IMP cellular process/IMP centrosome organization/IMP mitotic spindle elongation/IMP mitotic spindle organization/IMP neurogenesis/IMP proteolysis/NAS proteolysis involved in cellular protein catabolic process/IEA response to DNA damage stimulus/IMP ubiquitin-dependent protein catabolic process/NAS	endopeptidase activity/ISS endopeptidase activity/NAS threonine-type endopeptidase activity/IEA	cytoplasm/NAS nucleus/NAS proteasome core complex/ISS proteasome core complex/NAS
108565	101162	CG12018	-	CG12018	BcDNA:HL03874	DNA replication/IEA DNA replication/NAS mitotic spindle organization/IMP response to DNA damage stimulus/IMP	DNA binding/IEA DNA-directed DNA polymerase activity/ISS DNA-directed DNA polymerase activity/NAS	delta DNA polymerase complex/ISS delta DNA polymerase complex/NAS microtubule associated complex/IDA
104598	110785	CG12020	-	CG12020		protein folding/IEA response to heat/ISS	heat shock protein binding/IEA unfolded protein binding/IEA
31620	7462	CG12021	Patj	Patj	BcDNA:LD22238/discslost/discs lost/Discs lost/dlt/Dlt/DLT/dlt:discs lost/dPatj/DPatj/D-Patj/DPATJ/Patj/PatJ	adherens junction organization/IMP apical protein localization/TAS cell-cell junction assembly/NAS establishment of planar polarity/IMP establishment or maintenance of cell polarity/NAS NOT establishment or maintenance of neuroblast polarity/IMP establishment or maintenance of polarity of embryonic epithelium/TAS establishment or maintenance of polarity of follicular epithelium/IPI morphogenesis …	protein kinase C binding/IPI	apical cortex/NAS apical plasma membrane/IDA apical plasma membrane/NAS apicolateral plasma membrane/IDA cytoplasm/NAS cytoplasm/TAS microtubule associated complex/IDA nuclear envelope/NAS colocalizes_with plasma membrane/IDA plasma membrane/NAS septate junction/TAS subapical complex/TAS
104731	111854	CG12051	Actin 42A	Act42A	42A actin./A/Act/act42A/act 42A/Act42a/Act42A/actin/Actin/Actin42A/Actin 42A/Actin/BAP47/AFFX-Dros-ACTIN_M_r_at/BAP47/C/F-actin	cytokinesis/IMP cytoskeleton organization/ISS phagocytosis, engulfment/IMP	ATP binding/IEA structural constituent of cytoskeleton/ISS	actin filament/ISS actin filament/NAS microtubule associated complex/IDA
12574	4071	CG12052	longitudinals lacking	lola	BcDNA:LD17006/BcDNA:RH31485/BEST:LD03274/bs06a08.y1/BtbIV/BTB-IV/BTB-protein-IV/CG18376/CG18378/CG18379/CG18380/CG18381/CG30012/CG30013/CG30014/eyeful/l(2)00642/l(2)s3697/LD03274/lola/longitudinal lacking/longitudinals absent/longitudinals lacking/misguided/NEST:bs06a08/sw59	R3/R4 cell fate commitment/IMP R7 cell development/IMP antimicrobial humoral response/IMP axon guidance/IGI axon guidance/IMP axon guidance/NAS axon midline choice point recognition/IGI axon midline choice point recognition/IMP axonogenesis/IMP brain morphogenesis/IMP gonad development/IMP inter-male aggressive behavior/IMP locomotion involved in locomotory behavior/IMP neurogenesis/IMP nurse cel…	nucleic acid binding/IEA protein binding/IPI sequence-specific DNA binding transcription factor activity/ISS sequence-specific DNA binding transcription factor activity/NAS zinc ion binding/IEA	nucleus/IDA nucleus/NAS
101953	110318	CG12071	-	CG12071		phagocytosis, engulfment/IMP	nucleic acid binding/IEA zinc ion binding/IEA	intracellular/IEA
106174	101055	CG12072	warts	wts	Dlats/dmLATS/l(3)100Aa/large tumor suppressor/lats/Lats/LATS/Lats/Warts/lts/miracle-gro/wart/warts/Warts/warts/large tumour suppressor/warts/lats/Warts/Lats/wts/Wts/wts/lats/Wts/Lats/WTS/LATS	DNA damage response, signal transduction by p53 class mediator resulting in induction of apoptosis/IGI G1/S transition of mitotic cell cycle/IMP R8 cell fate specification/IMP cellular process/IMP compound eye development/IMP imaginal disc growth/IMP negative regulation of cell proliferation/IMP negative regulation of cell proliferation/TAS negative regulation of organ growth/TAS protein phosphor…	ATP binding/IEA protein binding/IPI protein serine/threonine kinase activity/IEA protein serine/threonine kinase activity/ISS protein serine/threonine kinase activity/NAS
4125	2278	CG12077	Phosphatidylinositol glycan anchor biosynthesis, class C ortholog (H. sapiens)	PIG-C		GPI anchor biosynthetic process/IEA phagocytosis, engulfment/IMP	phosphatidylinositol N-acetylglucosaminyltransferase activity/IEA	integral to membrane/IEA
104645	111670	CG12086	cueball	cue	CT5570/cue/cueball/ms(3)02509	primary spermatocyte growth/IMP	low-density lipoprotein receptor activity/ISS
35514	12644	CG12092	Niemann-Pick type C-1b	Npc1b	dncp1b/NPC1b	central nervous system development/IMP dorsal closure/IMP intestinal cholesterol absorption/IMP peripheral nervous system development/IMP	hedgehog receptor activity/IEA	integral to membrane/IEA plasma membrane/ISS
109812	108363	CG1210	Phosphoinositide-dependent kinase 1	Pdk1	CG1201/dPDK1/dPDK-1/dSTPK61/Dstpk61/DSTPK61/PDK/Pdk1/PDK1/PDK-1/PDK1/Pk61C/Phosphoinositide dependent kinase 1/Pk61C/Pk61C/PDK1/Protein kinase 61C/serine/threonine protein kinase.	actin cytoskeleton organization/ISS anti-apoptosis/IMP cell surface receptor signaling pathway/IGI insulin receptor signaling pathway/ISS insulin receptor signaling pathway/NAS oogenesis/NAS oogenesis/TAS positive regulation of cell growth/NAS positive regulation of cell size/IGI positive regulation of cell size/TAS protein phosphorylation/IDA protein phosphorylation/ISS protein phosphorylation/N…	ATP binding/IEA protein kinase activity/NAS protein serine/threonine kinase activity/IEA protein serine/threonine kinase activity/ISS protein serine/threonine kinase activity/NAS	cytoplasm/ISS plasma membrane/ISS
108240	107324	CG12109	Caf1-180	Caf1-180	Caf1-180/NURF/p180	nucleosome assembly/NAS		chromatin assembly complex/ISS chromatin assembly complex/NAS
106137	102796	CG12110	Phospholipase D	Pld	dPld/dPLD/phospholipase D/Phospholipase D/Pld	Golgi organization/IMP cellularization/IMP gastrulation involving germ band extension/IMP metabolic process/IEA phototransduction/IMP positive regulation of Golgi vesicle fusion to target membrane/IMP	phosphatidylinositol binding/IEA phospholipase D activity/IDA phospholipase D activity/ISS	cytoplasmic vesicle/IDA
107850	103792	CG12114	spn-F	spn-F	1130/03/l(3)S113003b/lethal (3) S113003b/spindle F/Spindle-F/spn-F/Spn-F	chaeta morphogenesis/IMP oocyte axis specification/IMP oocyte microtubule cytoskeleton organization/IDA regulation of cytoskeleton organization/IPI	minus-end-directed microtubule motor activity/IDA
41479	7492	CG1212	p130CAS	p130CAS	CT1293/p130CAS	axonal defasciculation/IMP cell-cell adhesion/IMP cytoskeletal anchoring at plasma membrane/ISS maintenance of cell polarity/IMP		focal adhesion/ISS
103745	102389	CG12135	c12.1	c12.1	c12.1/cwc15	mitotic spindle organization/IMP nuclear mRNA splicing, via spliceosome/IC nuclear mRNA splicing, via spliceosome/IEA	molecular_function/ND	catalytic step 2 spliceosome/IDA precatalytic spliceosome/IDA
101684	105434	CG1214	roughoid	ru	rho3/rho-3/Rho-3/rhomboid-3/Rhomboid 3/Rho-related [62A1]/roughoid/roughoid/rhomboid-3/ru	compound eye cone cell fate commitment/IMP compound eye photoreceptor fate commitment/IGI epidermal growth factor receptor signaling pathway/NAS epithelial cell migration, open tracheal system/IMP heart process/IMP leg disc proximal/distal pattern formation/TAS proteolysis/IEA	serine-type endopeptidase activity/IEA serine-type peptidase activity/NAS	integral to membrane/NAS integral to plasma membrane/ISS plasma membrane/NAS
106989	100814	CG12153	Hira	Hira	Dhh/dhira/dHira/Drosophila hira homolog/Drosophila homolog of HIRA/hira/Hira/HIRA/sesame/ssm	DNA replication-independent nucleosome assembly/IMP chromatin remodeling/IMP fertilization, exchange of chromosomal proteins/IMP regulation of transcription, DNA-dependent/IEA sperm chromatin decondensation/IMP	chromatin binding/IDA transcription corepressor activity/ISS	male germ cell nucleus/IDA nucleus/IDA nucleus/NAS
13177	5210	CG12157	Translocase of outer membrane 40	Tom40	dtom40/l(1)G0216/membrane import protein/mit/ms(1)15/ms15/Tom40/Translocase of outer membrane 40	cellular response to hypoxia/IMP protein targeting to mitochondrion/ISS regulation of anion transport/IEA transmembrane transport/IEA	P-P-bond-hydrolysis-driven protein transmembrane transporter activity/ISS voltage-gated anion channel activity/IEA	mitochondrial outer membrane translocase complex/ISS
46406	16992	CG12163	-	CG12163	anon-WO0118547.305/BcDNA:GH07964/bs06b05.y1/bs07d08.y1/bs34a01.y1/bs35d06.y1/NEST:bs06b05/NEST:bs07d08/NEST:bs34a01/NEST:bs35d06	autophagic cell death/IEP chaeta development/IGI proteolysis/ISS salivary gland cell autophagic cell death/IEP wing disc development/IGI	cysteine-type endopeptidase activity/ISS cysteine-type endopeptidase inhibitor activity/IEA	fusome/IDA
101123	106980	CG12165	Inner centromere protein	Incenp	anon-WO0118547.171/dIncenp/DmINCENP/incenp/Incenp/INCENP/Inner centromere protein	asymmetric cell division/IMP cytokinesis/IMP histone phosphorylation/IMP male meiosis sister chromatid cohesion/IMP meiotic chromosome condensation/IMP metaphase plate congression/IMP mitotic spindle organization/IMP neurogenesis/IMP protein localization/IMP spindle assembly involved in female meiosis/IMP spindle midzone assembly involved in meiosis/IMP	microtubule binding/IDA protein binding/IPI	chromosome/IDA chromosome, centromeric region/IDA colocalizes_with condensed chromosome/IDA colocalizes_with midbody/IDA spindle midzone/IDA
102295	111474	CG12175	toothrin	tth	anon-EST:fe2G7/anon-fast-evolving-2G7/toothreen/toothrin/tth	phagocytosis, engulfment/IMP
100530	106365	CG12192	Kinesin-like protein at 59D	Klp59D	DmKlp59D/Klp59D/KLP59D	microtubule-based movement/IEA microtubule-based movement/ISS	ATP binding/IEA microtubule motor activity/IEA microtubule motor activity/ISS motor activity/ISS	kinesin complex/ISS
102922	113351	CG12210	Synaptobrevin	Syb	21.15/Complementation group J/c-Syb/J/l(2)46CFq/l(2)46El/syb/Syb/synaptobrevin/Synaptobrevin/Vamp/VAMP/Vesicle-associated membrane protein	lumen formation, open tracheal system/TAS neurotransmitter secretion/NAS synaptic vesicle docking involved in exocytosis/ISS synaptic vesicle transport/NAS vesicle-mediated transport/IEA vesicle-mediated transport/ISS vesicle-mediated transport/NAS	SNAP receptor activity/ISS SNAP receptor activity/NAS	integral to membrane/IEA plasma membrane/IDA plasma membrane/NAS synaptic vesicle/ISS synaptic vesicle/NAS
101997	108896	CG12217	Protein phosphatase V	PpV	DmPpV-6A/PPPV6A/PpV/PPV/PPV 6A/Protein phosphatase V	G1/S transition of mitotic cell cycle/IGI mitotic cell cycle/IMP protein dephosphorylation/ISM protein dephosphorylation/NAS	hydrolase activity/IEA protein serine/threonine phosphatase activity/ISM protein serine/threonine phosphatase activity/NAS	cytoplasm/IDA cytoplasm/NAS
101060	106754	CG12218	mei-P26	mei-P26	AF145661/BcDNA:GH10646/mei-P26/Mei-P26	gamete generation/IMP germ cell development/IGI meiosis/IMP	zinc ion binding/IEA	intracellular/IEA
17056	7540	CG12232	G protein alpha f subunit	Galphaf	Gfalpha	G-protein coupled receptor signaling pathway/ISS G-protein coupled receptor signaling pathway/NAS mesoderm development/IEP	GTPase activity/ISS GTPase activity/NAS guanyl nucleotide binding/IEA signal transducer activity/IEA	heterotrimeric G-protein complex/ISS heterotrimeric G-protein complex/NAS
31707	7541	CG12234	Ranbp21	Ranbp21	dmExp5/Exp5/Exportin-5/Ranbp21/RanBP21	intracellular protein transport/IEA	Ran GTPase binding/NAS binding/IEA protein transporter activity/IEA
104010	107793	CG12235	Actin-related protein 10	Arp10	Arp11/ARP11	cytoskeleton organization/ISS	actin binding/ISS structural constituent of cytoskeleton/ISS	actin filament/ISS
110539	102493	CG12245	glial cells missing	gcm	gcm/Gcm/GCM/GCM1/glial cell deficient/glial cells missing/glide/glide/gcm/glide glide2/l(2)N7-4/N7-4/ucc/upper class chordotonals	cell proliferation/IMP NOT crystal cell differentiation/IMP defense response/NAS dendrite morphogenesis/TAS embryonic crystal cell differentiation/IMP embryonic plasmatocyte differentiation/TAS establishment of glial blood-brain barrier/IMP glial cell development/IMP glial cell differentiation/IGI glial cell differentiation/IMP glial cell differentiation/TAS glial cell fate determination/IMP glio…	DNA binding/IDA DNA binding/NAS sequence-specific DNA binding transcription factor activity/TAS	nucleus/IDA
103740	102294	CG1228	Ptpmeg	Ptpmeg	anon-WO0118547.211/dMEG1/MEG1/ptpmeg/Ptpmeg/PTP-meg/scc/split central complex	autophagic cell death/IEP axon extension involved in axon guidance/IMP central complex development/IMP mushroom body development/IMP protein dephosphorylation/IEA protein dephosphorylation/ISS protein dephosphorylation/NAS salivary gland cell autophagic cell death/IEP	cytoskeletal protein binding/IEA cytoskeletal protein binding/ISS protein tyrosine phosphatase activity/ISS protein tyrosine phosphatase activity/NAS	cytoskeleton/IEA
101166	105604	CG12283	kekkon-1	kek1	BEST:GM02380/CT18186/Dmkek1/GM02380/kek/Kek/kek1/kek-1/Kek1/Kek-1/KEK1/kekkon/Kekkon/kekkon1/kekkon-1/Kekkon-1/kekkonI/kekon/Kekon-1/l(2)01433/n(2)k07332/NB1/SD01674/uns/unstrung	cytokinesis/IMP negative regulation of epidermal growth factor receptor signaling pathway/IGI negative regulation of epidermal growth factor receptor signaling pathway/IMP negative regulation of epidermal growth factor receptor signaling pathway/TAS negative regulation of epidermal growth factor-activated receptor activity/TAS neurogenesis/IMP oogenesis/IMP	epidermal growth factor binding/IPI	integral to membrane/TAS plasma membrane/ISS
1247	295	CG12290	-	CG12290	anon-WO0170980.49/anon-WO0170980.50	G-protein coupled receptor signaling pathway/IEA G-protein coupled receptor signaling pathway/ISS	G-protein coupled receptor activity/ISS	integral to membrane/IEA integral to membrane/ISS
110180	102281	CG12292	spichthyin	spict	spg6/spichthyin/spict	negative regulation of BMP signaling pathway/IDA negative regulation of synaptic growth at neuromuscular junction/IMP
108569	101267	CG12295	straightjacket	stj	alpha[[2]]delta/stj/straightjacket	negative regulation of synaptic growth at neuromuscular junction/IMP neuromuscular synaptic transmission/IMP sensory perception of pain/IMP synaptic vesicle endocytosis/IMP synaptic vesicle fusion to presynaptic membrane/IMP	voltage-gated calcium channel activity/ISS	presynaptic active zone/IDA synapse/IDA voltage-gated calcium channel complex/ISS
100333	105956	CG12297	Fas-associated death domain ortholog	Fadd	BG4/dFadd/dFADD/Fadd/FADD	activation of pro-apoptotic gene products/IDA apoptotic process/IMP apoptotic process/NAS defense response/NAS defense response to Gram-negative bacterium/IGI defense response to Gram-negative bacterium/IMP defense response to Gram-negative bacterium/TAS immune response/IMP peptidoglycan recognition protein signaling pathway/IGI positive regulation of antibacterial peptide biosynthetic process/TA…	CARD domain binding/IPI death receptor binding/NAS protein binding/IPI	cytoplasm/IDA
20177	7563	CG12306	polo	polo	0256/04/1324/08/anon-WO0172774.3/l(3)01673/l(3)77Aa/l(3)S025604/l(3)S132408/polo/Polo/POLO/Polo kinase/POLO/PLK1/Polo protein kinase	cell cycle/IMP cytokinesis/TAS female meiosis/IMP female meiosis II/IMP male meiosis/IMP male meiosis chromosome segregation/TAS mitosis/IMP mitosis/NAS mitotic cell cycle/IGI mitotic cell cycle/IMP mitotic spindle organization/IMP negative regulation of neuroblast proliferation/IMP neurogenesis/IMP phagocytosis, engulfment/IMP pronuclear fusion/IMP pronuclear migration/IMP protein localization/N…	ATP binding/IEA protein kinase activity/IDA protein kinase activity/NAS protein serine/threonine kinase activity/IDA protein serine/threonine kinase activity/ISS protein serine/threonine kinase activity/NAS	centrosome/IDA condensed chromosome outer kinetochore/IDA condensed chromosome outer kinetochore/NAS cytoplasm/IDA cytoplasm/NAS kinetochore/IDA microtubule/IDA midbody/IDA nuclear envelope/IDA spindle/IDA spindle pole/IDA
5583	1160	CG12311	Protein O-mannosyltransferase 2	tw	DmPOMT2/dPOMT2/DPOMT2/EG:34F3.7/Pomt2/POMT2/Protein O-mannosyltransferase 2/tricky-dickey/tw/twisted	muscle attachment/IGI protein O-linked mannosylation/IDA sarcomere organization/IGI somatic muscle development/IMP	dolichyl-phosphate-mannose-protein mannosyltransferase activity/IDA contributes_to dolichyl-phosphate-mannose-protein mannosyltransferase activity/IDA dolichyl-phosphate-mannose-protein mannosyltransferase activity/ISS	endoplasmic reticulum/IDA integral to membrane/ISS membrane/IEA
108410	109514	CG12342	diego	dgo	dgo/Dgo/diego/Diego/EP(2)2619/EP2619	establishment of imaginal disc-derived wing hair orientation/IMP establishment of imaginal disc-derived wing hair orientation/TAS establishment of ommatidial planar polarity/IMP establishment of ommatidial planar polarity/TAS establishment of planar polarity/IMP establishment of planar polarity/TAS		cytoplasm/TAS
31736	7575	CG12342	diego	dgo	Dgo/diego	establishment of imaginal disc-derived wing hair orientation/IMP establishment of imaginal disc-derived wing hair orientation/TAS establishment of ommatidial planar polarity/IMP establishment of ommatidial planar polarity/TAS establishment of planar polarity/IMP establishment of planar polarity/TAS		cytoplasm/TAS
104474	109112	CG12348	Shaker	Sh	BcDNA:GH03046/CG17860/CG7640/EKO/F-c/F-c transcription unit/minisleep/sh/Sh/SH/Sha/shaker/Shaker-downheld/Shw/V-I	axon extension/IMP behavioral response to ether/NAS courtship behavior/NAS courtship behavior/TAS detection of visible light/IMP flight behavior/IMP larval locomotory behavior/IMP learning or memory/NAS potassium ion transport/IEA potassium ion transport/NAS potassium ion transport/TAS proboscis extension reflex/IMP regulation of action potential/IMP regulation of circadian sleep/wake cycle, slee…	voltage-gated cation channel activity/IDA voltage-gated potassium channel activity/ISS voltage-gated potassium channel activity/NAS voltage-gated potassium channel activity/TAS	integral to membrane/IDA integral to membrane/NAS voltage-gated potassium channel complex/IEA voltage-gated potassium channel complex/NAS voltage-gated potassium channel complex/TAS
31742	7580	CG12352	separation anxiety	san	DmAAF34715/san/separation anxiety/span	lateral inhibition/IMP mitosis/IMP mitotic sister chromatid cohesion/IMP	N-acetyltransferase activity/IEA N-acetyltransferase activity/ISM N-acetyltransferase activity/ISS fatty acid binding/IDA	cohesin core heterodimer/IDA cytoplasm/IDA protein acetyltransferase complex/IPI
44045	5805	CG12366	O-fucosyltransferase 1	O-fut1	4R6/AAF58290.1/l(2)SH2 2260/l(2)SH2260/neurotic/ntc/nti/O-fucosyltransferase/O-fucosyl transferase/O-fucosyltransferase 1/O-fut/Ofut1/O-fut1/OFUT1/O-FUT1	cell-cell adhesion/IMP endocytosis/IMP lateral inhibition/IMP negative regulation of Notch signaling pathway/IMP nervous system development/IMP protein O-linked glycosylation/ISS protein catabolic process/IMP regulation of Notch signaling pathway/IMP	Notch binding/IDA fucosyltransferase activity/IDA fucosyltransferase activity/ISS fucosyltransferase activity/NAS	NOT Golgi apparatus/IDA cytoplasmic vesicle/IDA endoplasmic reticulum/IDA integral to Golgi membrane/ISS
31927	7714	CG12396	Nnp-1	Nnp-1	l(2)k07826/nnp-1/Nnp-1	mitotic spindle elongation/IMP rRNA metabolic process/NAS rRNA processing/ISS		nucleus/ISS nucleus/NAS preribosome, small subunit precursor/IEA
110517	109050	CG12399	Mothers against dpp	Mad	2/23/apang/apg/En(vvl)/E(zen)2/l(2)k00237/l(2)K00237/mad/Mad/MAD/Mothers against Decapentaplegic/mothers against dpp/Mothers against dpp/Mothers against Dpp/pMad/p-Mad/pMAD/P-mad	compound eye morphogenesis/IMP dorsal closure/NAS germ-line stem cell division/IMP germ-line stem cell division/TAS germ-line stem cell maintenance/IMP heart development/TAS histoblast morphogenesis/IMP imaginal disc-derived leg morphogenesis/IMP imaginal disc-derived wing morphogenesis/IMP imaginal disc-derived wing vein morphogenesis/IMP negative regulation of S phase of mitotic cell cycle/IMP …	DNA binding/TAS RNA polymerase II activating transcription factor binding/IPI RNA polymerase II distal enhancer sequence-specific DNA binding/IDA RNA polymerase II transcription coactivator activity/IDA protein binding/IPI sequence-specific DNA binding/IDA sequence-specific distal enhancer binding RNA polymerase II transcription factor activity/IDA transforming growth factor beta receptor, pathwa…	cytoplasm/IDA cytoplasm/TAS nucleus/IDA nucleus/TAS transcription factor complex/IEA
7716	1202	CG1242	Heat shock protein 83	Hsp83	143198_at/83/83K HSP/anon-EST:Liang-2.53/anon-WO0068693/anon-WO0140519.209/clone 2.53/DMHSP82/Enhancer of seven in absentia 2/Enhancer of sevenless 3A/en(lz)3C/4C/E(sev)3A/E(sina)2/heat shock protein 83/Heat shock protein 83/hsp82/Hsp82/HSP82/hsp83/Hsp83/HSP83/hsp84/hsp90/Hsp90/HSP90/l(3)j5C2/ms(3)08445/ORF1/scratch/stc/Su(Raf)3A	R7 cell fate commitment/TAS actin filament organization/IMP anterior/posterior axis specification, embryo/TAS centrosome cycle/IMP mitotic spindle organization/IMP oogenesis/IGI pole plasm mRNA localization/IMP protein folding/ISS protein folding/TAS regulation of cell shape/IMP regulation of circadian sleep/wake cycle, sleep/IMP regulation of circadian sleep/wake cycle, sleep/TAS response to hea…	ATP binding/IEA ATPase activity, coupled/ISS unfolded protein binding/IEA	centrosome/IDA cytoplasm/IDA cytoplasm/ISS cytoplasm/NAS lipid particle/IDA
100690	107531	CG1249	Small ribonucleoprotein particle protein SmD2	SmD2	BcDNA:LD03002/snRNP2	mitosis/IMP mitotic spindle organization/IMP neurogenesis/IMP nuclear mRNA splicing, via spliceosome/IC nuclear mRNA splicing, via spliceosome/ISS		catalytic step 2 spliceosome/IDA precatalytic spliceosome/IDA small nuclear ribonucleoprotein complex/ISS spliceosomal complex/ISS
110568	100659	CG1250	Sec23 ortholog (S. cerevisiae)	Sec23	dar2/dendritic arbor reduction 2/dsec23/dSec23/dsec23p/dSec23p/l(3)j13C8/sec23/Sec23/Sec23A	ER to Golgi vesicle-mediated transport/ISS Golgi organization/IGI Golgi organization/IMP basement membrane organization/IMP chitin-based cuticle development/IMP chitin-based larval cuticle pattern formation/IMP endoplasmic reticulum organization/IMP intracellular protein transport/IEA larval chitin-based cuticle development/IMP lumen formation, open tracheal system/IMP maintenance of cell polarit…	GTPase activator activity/ISS zinc ion binding/IEA	COPII vesicle coat/IEA ER to Golgi transport vesicle/TAS Golgi stack/IDA endoplasmic reticulum/IDA
100794	108698	CG12530	Cdc42	Cdc42	cdc42/Cdc42/CDC42/Cdc42Dm/Cdc42-like/Dcdc42/DCdc42/D-Cdc42/DCDC42/D-CDC42/Dmcdc42/Dm Cdc42/DmCDC42	JNK cascade/TAS actin cytoskeleton organization/TAS actin filament organization/IMP actin filament polymerization/IMP actin filament polymerization/TAS axon guidance/IMP axonogenesis/TAS branching involved in open tracheal system development/IMP cell projection assembly/IMP cellularization/TAS cortical actin cytoskeleton organization/IMP cytoskeleton organization/NAS dendrite morphogenesis/IMP do…	GTP binding/IEA GTPase activity/ISS GTPase activity/NAS GTPase activity/TAS protein binding/IPI	axon/IDA cytoplasm/IDA growth cone/IDA nucleus/IDA rhabdomere/IMP
107294	107670	CG12537	roadkill	rdx	anon-WO0118547.577/BEST:GM07940/CG10235/CG9924/hedegehog-induced BTB protein/hib/rdx/roadkill
104419	108656	CG12548	no mechanoreceptor potential B	nompB	146590_s_at/CG14465/CG15190/CG4137/IFT88/no mechanoreceptor potential B/nomp/nompB/NOMPB/osm-5/OSM-5/Tg737	cilium assembly/ISM NOT flagellum assembly/IMP intraflagellar transport/NAS nonmotile primary cilium assembly/IMP sensory perception of sound/IMP	binding/IEA
109108	115768	CG12559	rolled	rl	BcDNA:RE08694/CG18732/CT34260/CT39192/dERK/DERK/D-ERK/DERK-A/DmErk/DmERKA/DmERK-A/DmMAPK/dpErk/dpERK/dp-ERK/DpErk/dpMAPK/Drosophila ERK/Dsor2/EK2-1/Enhancer of seven in absentia 7/erk/Erk/ERK/Erk1/ErkA/ERKa/ERKA/ERK-A/Erk/Map kinase/Erk MAP kinase/E(sina)7/Extracellular-regulated kinase A/Extracellular-signal-related kinase A/EY2-2/GroupII/l(2)41Ac/l(2R)EMS45-39/mapk/Mapk/MAP-k/MAPK/MAP kinase/MA…	MAPK cascade/NAS R7 cell development/TAS adherens junction maintenance/IMP anterior/posterior axis specification, embryo/TAS anti-apoptosis/NAS behavioral response to ethanol/IMP cellular response to arsenic-containing substance/IDA cellular response to cadmium ion/IDA cellular response to reactive oxygen species/IDA epidermal growth factor receptor signaling pathway/NAS gastrulation/NAS heart de…	ATP binding/IEA JUN kinase activity/IDA MAP kinase activity/ISS MAP kinase activity/NAS protein kinase binding/IPI protein serine/threonine kinase activity/NAS transcription factor binding/IPI	cell junction/IDA cytoplasm/IDA cytoplasm/NAS nucleus/IDA nucleus/NAS nucleus/TAS
110068	106882	CG12664	forked end	fend	BcDNA:RH56795/fend/forked end/ld14/LD14	motor axon guidance/IMP		plasma membrane/NAS
938	79	CG12676	echinoid	ed	1X5/CG15424/CG16842/CT13476/CT35484/echinoid/Echinoid/ed/Ed/E(Elp)24D/E(Elp)[24D]/l(2)k01102	branch fusion, open tracheal system/IMP cell adhesion/ISS cell-cell adhesion/IMP contractile actin filament bundle assembly/IMP dorsal appendage formation/IMP dorsal closure/IMP epidermal growth factor receptor signaling pathway/IMP epidermal growth factor receptor signaling pathway/IPI homophilic cell adhesion/IDA homophilic cell adhesion/IMP imaginal disc-derived wing morphogenesis/IMP inter-ma…	protein binding/IPI	adherens junction/IDA cell-cell adherens junction/IDA integral to membrane/ISS plasma membrane/IDA
105641	101264	CG12690	Checkpoint suppressor homologue	CHES-1-like	anon-EST:Posey7/Checkpoint suppressor homologue/ches1/CHES-1-like/Dmches-1	cellular response to hypoxia/IMP mitotic cell cycle G1/S transition DNA damage checkpoint/IGI phagocytosis, engulfment/IMP regulation of transcription, DNA-dependent/ISS	sequence-specific DNA binding/IEA sequence-specific DNA binding transcription factor activity/ISS	nucleus/ISS
101005	106570	CG12782	-	CG12782		poly(A)+ mRNA export from nucleus/ISS		nucleus/ISS
33153	969	CG12789	scavenger receptor acting in neural tissue and majority of rhodopsin is absent	santa-maria	BEST:CK01577/CK01577/santa maria/santa-maria/scavenger receptor acting in neural tissue and majority of rhodopsin is absent	autophagic cell death/IEP carotenoid metabolic process/IMP cell adhesion/IEA defense response/ISS defense response/NAS phototransduction/IMP rhodopsin biosynthetic process/IMP salivary gland cell autophagic cell death/IEP thermotaxis/IMP	scavenger receptor activity/ISS scavenger receptor activity/NAS	integral to plasma membrane/NAS membrane/IEA
22883	12656	CG12864	Su(var)2-HP2	Su(var)2-HP2	Heterochromatin protein 2/HP2/Su(var)2-HP2/SU(VAR)2-HP2	chromosome organization/IMP gene silencing/IMP heterochromatin assembly/IMP mitotic chromosome condensation/IMP neurogenesis/IMP	DNA binding/IEA DNA binding/TAS	chromosome, centromeric region/TAS condensed chromosome/IDA heterochromatin/TAS nuclear heterochromatin/IDA polytene chromosome/TAS
32047	7853	CG12876	ALG-2 interacting protein X	ALiX	Aip1/AIP1/ALG-2 interacting protein 1/ALG-2 interacting protein X/ALiX/ALIX/DAIP1	actin filament polymerization/IMP apoptotic process/NAS positive regulation of JNK cascade/IDA positive regulation of JNK cascade/NAS	signal transducer activity/ISS	cellular_component/ND
110461	101953	CG12892	Caf1-105	Caf1-105	Caf1-10/Caf1-105/p105	chromatin assembly or disassembly/ISS nucleosome assembly/NAS	DNA binding/NAS	chromatin assembly complex/ISS chromatin assembly complex/NAS
108814	103432	CG12919	eiger	egr	BcDNA:RH51659/darth/Drosophila aspartate rich TNF homolog/dt1/Ect1/egr/Egr/eiger/Eiger/regg1/tumor necrosis factor family member DT1	JNK cascade/IGI JNK cascade/IMP JNK cascade/NAS apical protein localization/IMP apoptotic process/NAS asymmetric protein localization involved in cell fate determination/IMP defense response to Gram-negative bacterium/IMP immune response/IMP induction of apoptosis/IGI induction of apoptosis/IMP melanization defense response/IMP	protein binding/IPI tumor necrosis factor receptor binding/IEA tumor necrosis factor receptor binding/ISS tumor necrosis factor receptor binding/NAS tumor necrosis factor receptor binding/TAS	membrane/IDA membrane/ISS plasma membrane/IDA
101280	105620	CG13162	anastral spindle 3	ana3	ana3/Ana3/anastral spindle 3/anastral spindle phenotype 3	centriole replication/IMP centrosome duplication/IMP mitotic spindle organization/IMP
103205	109931	CG1322	Zn finger homeodomain 1	zfh1	zfh1/zfh-1/Zfh1/Zfh-1/ZFH1/ZFH-1/Zfh1a/zfl-1/Zn finger homeodomain 1/Zn homeodomain 1/l(3)00865	antimicrobial humoral response/IMP central nervous system development/NAS garland nephrocyte differentiation/IMP germ cell migration/IMP germ cell migration/TAS gonad development/TAS heart development/NAS hemocyte development/IMP lymph gland development/IMP mesoderm development/IEP mesoderm development/IGI mesoderm development/NAS motor axon guidance/IMP muscle organ development/NAS negative regu…	DNA binding/TAS RNA polymerase II regulatory region sequence-specific DNA binding/IDA sequence-specific distal enhancer binding RNA polymerase II transcription factor activity/IDA zinc ion binding/IEA	nucleus/IDA nucleus/ISS nucleus/NAS
100433	104316	CG13229	-	CG13229	anon-WO0170980.142/anon-WO0170980.143	G-protein coupled receptor signaling pathway/IEA G-protein coupled receptor signaling pathway/ISS	G-protein coupled receptor activity/ISS neuropeptide receptor activity/ISS	integral to membrane/IEA integral to membrane/ISS
101079	106830	CG13263	Cytochrome c distal	Cyt-c-d	blanks/bln/bs30f07.y1/cyt.c/Cytc/Cyt-c1/CytC1/CytC-1/cyt c-d/cyt-c-d/Cyt-c-d/Cytc-d/cytochrome c/cytochrome C/Cytochrome c/Cytochrome C/Cytochrome c distal/dc3/DC3/ms(2)04445/pDMc02	activation of cysteine-type endopeptidase activity involved in apoptotic process/IMP oxidative phosphorylation/ISS regulation of compound eye retinal cell programmed cell death/IMP sperm individualization/IMP	electron carrier activity/IDA electron carrier activity/ISS electron carrier activity/NAS electron transporter, transferring electrons from CoQH2-cytochrome c reductase complex and cytochrome c oxidase complex activity/ISS heme binding/IEA	mitochondrial inner membrane/ISS mitochondrial matrix/ISS mitochondrial matrix/NAS mitochondrion/IDA
110215	102674	CG13281	CAS/CSE1 segregation protein	Cas	BcDNA:LD14270/cas/Cas/CAS/CAS/CSE1 segregation protein/dcas/Dcas/l(2)k03902	apoptotic process/ISS neurogenesis/IMP phagocytosis, engulfment/IMP positive regulation of NFAT protein import into nucleus/IMP protein export from nucleus/IMP protein export from nucleus/NAS protein import into nucleus/NAS	binding/IEA importin-alpha export receptor activity/NAS protein transporter activity/IEA	cytoplasm/NAS nucleus/NAS
101991	108462	CG13316	Mnt	Mnt	CG2856/dMad/DmMnt/dmnt/dMnt/EG:114E2.2/Mad/Mad-3E/Mnt	negative regulation of cell growth/IMP negative regulation of transcription from RNA polymerase II promoter/IDA phagocytosis, engulfment/IMP regulation of cell cycle/IMP regulation of transcription, DNA-dependent/IMP regulation of transcription, DNA-dependent/ISS	DNA binding/ISS protein binding/IPI protein heterodimerization activity/IPI sequence-specific DNA binding/IDA sequence-specific DNA binding transcription factor activity/ISS	nucleus/IC nucleus/IDA nucleus/ISS
102090	110670	CG13329	centromere identifier	cid	BcDNA:RE21270/cenH3/CenH3/CenH3[Cid]/cenpA/Cenp-A/CENP-A/CenpA/CID/CENP-A/Cid/CENP-A/CID/centromere identifier/centromere protein A/cid/Cid/CID/CID/CENP-A	chromatin assembly or disassembly/ISS chromosome segregation/IMP kinetochore assembly/IMP kinetochore organization/IDA mitosis/IMP mitotic metaphase plate congression/IMP mitotic spindle elongation/IMP mitotic spindle organization/IMP neurogenesis/IMP nucleosome assembly/IEA spindle assembly/IMP	DNA binding/IEA DNA binding/TAS microtubule motor activity/IDA	chromosome, centromeric region/NAS condensed nuclear chromosome inner kinetochore/IDA condensed nuclear chromosome, centromeric region/IDA kinetochore/IDA nuclear nucleosome/IPI
106850	109362	CG13345	tumbleweed	tum	13345/acGAP/AcGAP/DRacGAP/enhancer of naked/eon/i249/RacGAP/racGAP50C/RacGap50C/RacGAP50c/RacGAP50C/RhoGAP-50C14/tum/tumbleweed/Tumbleweed	Rho protein signal transduction/IGI cell fate determination/IMP cell proliferation/IGI centrosome duplication/IMP cytokinesis/IMP dendrite morphogenesis/IMP maintenance of protein location in cell/IMP mitotic spindle organization/IMP negative regulation of Wnt receptor signaling pathway/IGI negative regulation of Wnt receptor signaling pathway/IMP neurogenesis/IMP neuron development/IMP regulatio…	GTPase activator activity/ISS Rho GTPase activator activity/NAS diacylglycerol binding/ISS signal transducer activity/ISS	colocalizes_with cortical microtubule/IDA colocalizes_with midbody/IDA nucleus/IDA colocalizes_with spindle/IDA
110471	101996	CG13349	Regulatory particle non-ATPase 13	Rpn13	GC13349/p42E	lateral inhibition/IMP proteasome assembly/ISS	endopeptidase activator activity/ISS	cytoplasm/IEA nucleus/IEA proteasome complex/ISS
100581	108292	CG13379	Sgf11	Sgf11		axon target recognition/IMP chromatin organization/IMP glial cell migration/IMP histone deubiquitination/IMP regulation of transcription, DNA-dependent/IMP	protein binding/IPI	SAGA complex/IDA nucleus/IDA
5647	1207	CG13388	A kinase anchor protein 200	Akap200	akap200/Akap200/AKAP200/A kinase anchor protein 200/anon-WO0118547.134/anon-WO0118547.213/BcDNA:LP02734/DAKAP200/dpo/EP(2)2254/MESR2	autophagic cell death/IEP behavioral response to ethanol/IMP negative regulation of Ras protein signal transduction/IGI protein localization/NAS salivary gland cell autophagic cell death/IEP type I hypersensitivity/IEA	protein kinase A binding/IPI protein kinase A binding/NAS	lipid particle/IDA
103418	100762	CG13398	-	CG13398			insulin receptor binding/IEA
39773	7600	CG13399	Chromatin accessibility complex 14kD protein	Chrac-14	55A11T/CG32956/CHRAC/Chrac-14/CHRAC14/CHRAC-14/ESTS:55A11T/mary	nucleosome mobilization/IDA response to DNA damage stimulus/IMP	protein binding/IPI protein heterodimerization activity/IPI sequence-specific DNA binding/IEA	Ada2/Gcn5/Ada3 transcription activator complex/IPI chromatin accessibility complex/IDA chromatin accessibility complex/NAS
107528	111880	CG13426	-	CG13426		SRP-dependent cotranslational protein targeting to membrane, translocation/ISS	P-P-bond-hydrolysis-driven protein transmembrane transporter activity/IEA protein transporter activity/ISS	Sec61 translocon complex/ISS
102253	111261	CG13503	Verprolin 1	Vrp1	Dm_Vrp1/Drosophila WIP/D-WIP/sltr/solas/solitary/verprolin/Verprolin 1/Vrp1/WASp Interacting Protein	actin filament organization/IMP behavioral response to ethanol/IMP myoblast fusion/IMP myoblast fusion/NAS positive regulation of actin filament polymerization/IDA regulation of cell shape/IMP visceral muscle development/IMP	actin filament binding/IDA	cytoplasm/IDA filopodium tip/IDA
100624	108817	CG13521	roundabout	robo	BEST:GM07780/CT32892/dRobo/dRobo1/D-Robo1/robo/Robo/robo1/Robo1/Robo-1/roundabout/Roundabout/Roundabout 1	Roundabout signaling pathway/IGI axon guidance/IMP axon guidance/TAS axon midline choice point recognition/IMP axon midline choice point recognition/TAS brain morphogenesis/IGI dendrite guidance/IMP dendrite morphogenesis/IMP dendrite morphogenesis/TAS embryonic heart tube development/IMP entrainment of circadian clock/IDA epithelial cell migration, open tracheal system/TAS gonad development/IMP …	heparin binding/IDA protein binding/IPI receptor activity/TAS	Slit-Robo signaling complex/IDA axon/IDA axonal growth cone/IDA dendrite/IDA integral to plasma membrane/ISS neuronal cell body/IDA plasma membrane/IDA protein complex/IPI vesicle/IDA
102065	110582	CG13544	-	CG13544			myosin light chain binding/RCA
23895	8058	CG13570	spaghetti	spag	l(2)k12101/spag/spaghetti	cell proliferation/IMP imaginal disc development/IMP imaginal disc fusion, thorax closure/IMP imaginal disc growth/IMP	chaperone binding/IPI protein serine/threonine phosphatase activity/ISS
110022	115734	CG13579	-	CG13579	anon-WO0170980.151/anon-WO0170980.152	G-protein coupled receptor signaling pathway/IEA G-protein coupled receptor signaling pathway/ISS	G-protein coupled receptor activity/ISS	integral to membrane/IEA integral to membrane/ISS
108748	109285	CG1359	-	Bet5		ER to Golgi vesicle-mediated transport/IEA vesicle-mediated transport/ISS		TRAPP complex/ISS cis-Golgi network/IEA
108692	104672	CG13591	Suppressor of Stellate-like	Ssl	betaCK2tes/CK2betates/CKIIb1/NEST:bs30a09/regulatory subunit of protein kinase CK2/Ssl/SSL/Suppressor of Stellate-like/Su(Ste)l/Su(Ste)-like	protein phosphorylation/ISS protein phosphorylation/NAS	protein kinase activity/NAS protein kinase regulator activity/IDA protein serine/threonine kinase activity/ISS protein serine/threonine kinase activity/NAS	protein kinase CK2 complex/IEA
105113	101345	CG13626	Syntaxin 18	Syx18	DmSyx18/Dm Ufe1/syntaxin/Syntaxin/Syntaxin 18/Syx/Syx18/Ufe1/Syntaxin 18	neuromuscular junction development/IMP neuromuscular synaptic transmission/IMP neurotransmitter secretion/NAS vesicle-mediated transport/ISS vesicle-mediated transport/NAS	SNAP receptor activity/ISS SNAP receptor activity/NAS	cell cortex/IDA neuromuscular junction/IDA plasma membrane/NAS
9710	3965	CG1365	Cecropin A1	CecA1	cec/Cec/CEC/cecA/CecA/cecA1/CecA1/Cec A1/cecropin/Cecropin/cecropin A/Cecropin A/cecropin A1/Cecropin A1	antibacterial humoral response/IDA antibacterial humoral response/IEP antibacterial humoral response/ISS antibacterial humoral response/NAS autophagic cell death/IEP defense response to Gram-negative bacterium/IDA defense response to Gram-negative bacterium/IEP defense response to Gram-negative bacterium/NAS defense response to Gram-positive bacterium/IDA defense response to Gram-positive bacteri…	molecular_function/ND	extracellular region/IDA extracellular space/IDA
102036	110480	CG13692	-	CG13692		protein ADP-ribosylation/ISS small GTPase mediated signal transduction/IEA	ARF GTPase activator activity/ISS GTP binding/ISS	intracellular/IEA
106146	102954	CG13702	allatostatin C receptor 2	AlCR2	AlCR2/allatostatin C receptor2/allatostatin C receptor 2/anon-WO0170980.154/anon-WO0170980.155/Drosophila allatostatin C receptor 2/Drostar2	G-protein coupled receptor signaling pathway/IEA G-protein coupled receptor signaling pathway/ISS	G-protein coupled receptor activity/ISS allatostatin receptor activity/IDA allatostatin receptor activity/NAS neuropeptide receptor activity/ISS somatostatin receptor activity/IEA somatostatin receptor activity/ISS somatostatin receptor activity/NAS	integral to membrane/IEA integral to membrane/ISS
106480	105103	CG13726	Odorant receptor 74a	Or74a	74a/74A.1/DOR26/Odorant receptor 74a/Or74a	detection of chemical stimulus involved in sensory perception of smell/IMP sensory perception of smell/ISS	odorant binding/IEA olfactory receptor activity/IEA olfactory receptor activity/ISS	integral to membrane/ISS membrane/IEA
108493	111953	CG13739	-	CG13739	BcDNA:GH21254	microtubule-based process/IEA	GTP binding/IEA	microtubule/IEA
42724	712	CG13758	Pigment-dispersing factor receptor	Pdfr	anon-WO0170980.157/anon-WO0170980.158/BACR25B3.3/EG:BACR25B3.3/Han/PDFR	G-protein coupled receptor signaling pathway/IC G-protein coupled receptor signaling pathway/ISS circadian behavior/IDA circadian behavior/IMP circadian rhythm/IDA circadian rhythm/IMP circadian sleep/wake cycle/IMP gravitaxis/IDA gravitaxis/NAS locomotor rhythm/IMP neuropeptide signaling pathway/IDA regulation of circadian sleep/wake cycle/IMP	G-protein coupled receptor activity/IDA G-protein coupled receptor activity/ISS calcitonin receptor activity/ISS neuropeptide receptor activity/IPI neuropeptide receptor activity/ISS	integral to membrane/IC integral to membrane/IEA integral to membrane/ISS neuron projection/IDA neuronal cell body/IDA
102072	110608	CG13780	PDGF- and VEGF-related factor 2	Pvf2	DmVEGF-2/PDGF- and VEGF-related factor 2/PV2/PVF/pvf2/Pvf2/PVF2/PVFs/VEGF/VEGF-2/Vegf27Cb/VEGF27Cb/VEGF-related factor 2	hemocyte migration/IEP hemocyte migration/IGI hemocyte migration/TAS hemocyte proliferation/IMP hemocyte proliferation/TAS salivary gland morphogenesis/IMP vascular endothelial growth factor receptor signaling pathway/ISS	vascular endothelial growth factor receptor binding/ISS vascular endothelial growth factor receptor binding/NAS
28263	12433	CG13848	prolonged depolarization afterpotential (PDA) is not apparent	pinta	CT33362/pinta/prolonged depolarization afterpotential (PDA) is not apparent	phototransduction/IMP rhodopsin biosynthetic process/IMP	retinoid binding/IDA vitamin E binding/ISS
17716	8136	CG13852	mob as tumor suppressor	mats	anon-WO0118547.303/mats/Mats/Mob1/mob as tumor suppressor/Mob as tumor suppressor	apoptotic process/IMP cell proliferation/IMP signal transduction/IMP	protein binding/IPI	cellular_component/ND
104962	112545	CG13879	wee Augmin	wac		cell division/IMP cytoplasmic microtubule organization/IMP female meiosis/IMP mitotic spindle organization/IMP spindle assembly/IMP	microtubule binding/IDA protein binding/IPI	microtubule associated complex/IDA protein complex/IDA protein complex/IGI spindle/IDA
36280	14396	CG1389	torso	tor	splc/spliced/tor/Tor/torso/Torso	Malpighian tubule morphogenesis/TAS anterior/posterior axis specification, embryo/TAS cell fate determination/TAS chorion-containing eggshell pattern formation/IMP gastrulation/IMP metamorphosis/IMP pole cell migration/IMP protein autophosphorylation/IDA protein phosphorylation/NAS terminal region determination/IMP terminal region determination/NAS torso signaling pathway/NAS torso signaling path…	ATP binding/IEA protein tyrosine kinase activity/IDA protein tyrosine kinase activity/NAS transmembrane receptor protein tyrosine kinase activity/ISS	plasma membrane/NAS
18955	4919	CG13900	-	CG13900		mitotic spindle organization/IMP neurogenesis/IMP nuclear mRNA splicing, via spliceosome/IC nuclear mRNA splicing, via spliceosome/ISS	damaged DNA binding/ISS	U2 snRNP/ISS catalytic step 2 spliceosome/IDA precatalytic spliceosome/IDA small nuclear ribonucleoprotein complex/ISS
12584	4082	CG13906	nervous fingers 1	nerfin-1	nerfin 1/nerfin-1/Nerfin-1/Nervous finger-1/nervous fingers 1	axon guidance/IMP dendrite morphogenesis/IMP neuron development/IMP neuron fate commitment/IDA regulation of transcription from RNA polymerase II promoter/ISS	nucleic acid binding/IEA zinc ion binding/IEA	intracellular/IEA nucleus/ISS
104545	109991	CG13930	-	CG13930		microtubule-based movement/ISS	ATPase activity, coupled/ISS motor activity/ISS	cytoplasmic dynein complex/ISS dynein complex/ISS microtubule associated complex/ISS
24175	13808	CG13956	katanin 80	kat80	CG9910/kat80/Kat80/katanin 80/katanin-80	microtubule severing/ISS microtubule severing/NAS microtubule-based process/ISS	microtubule binding/ISS	katanin complex/ISS katanin complex/NAS
102804	112491	CG13995	-	CG13995	anon-WO0170980.169/anon-WO0170980.170	G-protein coupled receptor signaling pathway/IEA G-protein coupled receptor signaling pathway/ISS	G-protein coupled receptor activity/ISS neuropeptide receptor activity/ISS	integral to membrane/IEA integral to membrane/ISS
108817	109372	CG1401	Cullin-5	Cul-5	cul5/cul-5/Cul5/CUL5/cullin-5/Cullin-5	germarium-derived egg chamber formation/IMP growth of a germarium-derived egg chamber/IMP negative regulation of cell proliferation/IMP neuromuscular junction development/IMP regulation of synaptic growth at neuromuscular junction/IMP sensory organ precursor cell fate determination/IMP ubiquitin-dependent protein catabolic process/IEA	ubiquitin protein ligase binding/IEA	cullin-RING ubiquitin ligase complex/IEA
28330	12680	CG14016	tombola	tomb	tomb/tombola	male meiosis/IMP positive regulation of transcription during meiosis/IMP	protein binding/IPI	nuclear chromatin/IDA
44220	909	CG14021	fuseless	fusl		clustering of voltage-gated calcium channels/IMP neuromuscular synaptic transmission/IMP neuron-neuron synaptic transmission/IMP		plasma membrane/IDA presynaptic membrane/IDA terminal button/IDA
105834	102319	CG14026	thickveins	tkv	Activin-A-receptor-25D/Atkv/Atr25D/BMP receptor kinase 25D/Brk25D/Brk25D1/Brk25D2/dtfr/Dtfr/l(2)04415/l(2)25Da/slater/STK-A/str/thickvein/Thickvein/thickveins/thick veins/Thickveins/tkv/Tkv/TKV/tkv1	BMP signaling pathway/TAS anterior/posterior pattern specification, imaginal disc/IMP branched duct epithelial cell fate determination, open tracheal system/TAS cell elongation involved in imaginal disc-derived wing morphogenesis/IMP cell migration/IMP chorion-containing eggshell formation/IGI compound eye morphogenesis/IMP compound eye morphogenesis/NAS decapentaplegic signaling pathway/IGI deca…	ATP binding/IEA protein kinase activity/NAS transforming growth factor beta binding/IPI transforming growth factor beta receptor activity, type I/IPI transforming growth factor beta receptor activity, type I/ISS transforming growth factor beta receptor activity, type I/NAS	multivesicular body/IDA plasma membrane/ISS
101445	109183	CG1403	Septin 1	41518	anon-19Fa/Diff6/iby/innocent bystander/sep1/Sep1/septin/septin 1/Septin-1/tu1	cell cycle/IEA cellularization/TAS cytokinesis/ISS cytokinesis/NAS positive regulation of apoptotic process/IDA	GTP binding/ISS GTPase activity/IDA GTPase activity/NAS protein binding/IPI ubiquitin protein ligase binding/IPI	germline ring canal/NAS microtubule associated complex/IDA septin complex/IDA septin ring/ISS
24835	8203	CG1404	Ran	Ran	AAF30287/dran/l(1)G0075/ran/Ran/ran10A	GTP catabolic process/IEA actin filament organization/IMP cell adhesion/IMP cell cycle/IDA intracellular protein transport/IEA nucleocytoplasmic transport/IEA regulation of cell shape/IMP small GTPase mediated signal transduction/IEA	GTP binding/IDA GTPase activity/ISS protein binding/IPI	cytoplasm/IDA lipid particle/IDA microtubule associated complex/IDA nuclear microtubule/IDA
109815	108691	CG1406	U2A	U2A	BcDNA:RE56869/l(2)43Ee/lethal(2)43Ee/U2A	mitosis/IMP mitotic spindle organization/IMP nuclear mRNA splicing, via spliceosome/IC nuclear mRNA splicing, via spliceosome/ISS	mRNA binding/ISS	U2 snRNP/ISS catalytic step 2 spliceosome/IDA precatalytic spliceosome/IDA small nuclear ribonucleoprotein complex/ISS
106286	105293	CG14076	Ionotropic receptor 75d	Ir75d	CT33663		extracellular-glutamate-gated ion channel activity/IEA extracellular-glutamate-gated ion channel activity/ISS ionotropic glutamate receptor activity/IEA	membrane/IEA
101119	106970	CG14098	Reduction in Cnn dots 7	Rcd7		centrosome separation/IMP
103637	101863	CG1416	-	CG1416		response to stress/IEA	ATPase activator activity/IEA chaperone binding/IEA
103587	101502	CG1420	Slu7	Slu7	Slu7/SLU7	mitotic spindle organization/IMP nuclear mRNA splicing, via spliceosome/ISS	nucleic acid binding/IEA zinc ion binding/IEA	spliceosomal complex/ISS
100603	108486	CG14214	Sec61gamma	Sec61gamma	Sec61gamma	SRP-dependent cotranslational protein targeting to membrane, translocation/ISS negative regulation of autophagy/IMP protein transport/ISS	P-P-bond-hydrolysis-driven protein transmembrane transporter activity/IEA protein transporter activity/ISS	Sec61 translocon complex/ISS integral to endoplasmic reticulum membrane/ISS
107645	108458	CG14217	Tao	Tao	AAF48973/dTao-1/tao-1/Tao-1/TAO1	apoptotic process/IMP protein phosphorylation/IEA protein phosphorylation/NAS	ATP binding/IEA protein serine/threonine kinase activity/IMP receptor signaling protein serine/threonine kinase activity/NAS	plasma membrane/IDA
44510	8263	CG1422	p115	p115	dp115/l(1)G0306/p115	Golgi organization/IMP intracellular protein transport/IEA vesicle docking involved in exocytosis/ISS vesicle fusion with Golgi apparatus/IEA	binding/IEA protein transporter activity/IEA	Golgi membrane/IEA Golgi stack/IDA endoplasmic reticulum/IDA
100881	105015	CG14225	eye transformer	et		defense response to bacterium/IMP negative regulation of JAK-STAT cascade/IDA negative regulation of tyrosine phosphorylation of STAT protein/IMP	cytokine receptor activity/IEA protein heterodimerization activity/IPI receptor activity/ISS	membrane/IEA
110422	101611	CG1424	misato	mst	l(1)19Fg/l(1)LB14/l(1)LB20/LB20/LB-20/lethal(1)19Fg/lLB14/misato/mst	protein polymerization/IEA	molecular_function/ND	cytoskeleton/ISS protein complex/IEA
31808	7614	CG14271	Growth arrest specific protein 8	Gas8	Gas8/Growth arrest specific protein 8	sperm motility/ISS	molecular_function/ND	cytoplasm/NAS
24617	7681	CG14296	endophilin A	endoA	D-endo/D-endoA/Dendo-A/endo/Endo/endoA/endophilin/Endophilin/endophilin A/Endophilin A	neurotransmitter secretion/NAS regulation of synapse structure and activity/IMP synaptic vesicle endocytosis/IMP synaptic vesicle endocytosis/NAS synaptic vesicle endocytosis/TAS	lysophosphatidic acid acyltransferase activity/IDA lysophosphatidic acid acyltransferase activity/NAS	cytoplasm/IDA
101124	106986	CG14351	hattifattener	haf	CT33985/tartan/capricious-like	motor axon guidance/IMP
26805	12682	CG14360	Odorant receptor 88a	Or88a	88a/88A.1/DOR99/Odorant receptor 88a/Or88a	sensory perception of smell/IEA sensory perception of smell/NAS	odorant binding/IEA olfactory receptor activity/IDA olfactory receptor activity/NAS	integral to membrane/NAS membrane/IEA
107648	107206	CG14396	Ret oncogene	Ret	CG1061/DmHD-59/dRet/dRET/Dret/D-ret/DRET/HD-59/MEN2/ret/Ret/RET/Reto/Ret oncogene	protein phosphorylation/IEA protein phosphorylation/ISS protein phosphorylation/NAS signal transduction/ISS	ATP binding/IEA protein tyrosine kinase activity/NAS transmembrane receptor protein tyrosine kinase activity/ISS	plasma membrane/ISS
103551	100978	CG14447	Glutamate receptor binding protein	Grip	CG5980/dgrip/dGRIP/DGrip/Glutamate receptor binding protein/Glutamate receptor interacting protein/grip/Grip	determination of muscle attachment site/IMP muscle attachment/IGI muscle attachment/IMP muscle organ morphogenesis/IMP protein import into nucleus, translocation/IMP synapse organization/IMP	protein binding/IPI receptor binding/IPI	Golgi-associated vesicle/IDA neuromuscular junction/IDA terminal button/IDA
108296	101471	CG14472	purity of essence	poe	3420/calo/Calo/Calossin/male sterile(2)27C/male sterile(2)3420/ms(2)01659/ms(2)27C/ms(2)3420/ms(2)5970/poe/purity of essence/push/pushover	perineurial glial growth/IGI perineurial glial growth/IMP sperm individualization/IMP spermatid development/IMP	calmodulin binding/IDA ubiquitin-protein ligase activity/IEA zinc ion binding/IEA
110290	105718	CG1451	APC-like	Apc	adenomatous polyposis coli/apc/Apc/APC/apc1/Apc1/APC1/APC-like/dApc/dAPC/d-APC/DAPC/D-APC/dAPC1/D-APC1	axon guidance/IGI brain development/IGI cell-cell adhesion/IGI chitin-based larval cuticle pattern formation/IGI establishment or maintenance of microtubule cytoskeleton polarity/IMP head involution/IGI imaginal disc pattern formation/IGI intracellular protein transport/IMP medulla oblongata development/IGI microtubule-based process/ISS negative regulation of Wnt receptor signaling pathway/IGI ne…	beta-catenin binding/IDA microtubule binding/ISS	apical part of cell/IDA axon/IDA cytoplasm/IDA microtubule associated complex/ISS
41534	8358	CG1453	Homocysteine-induced endoplasmic reticulum protein	Herp	anon-WO03040301.142/DmCG1453/DmKlp10A/DmKLP10A/Kif2A/KIF2A/Klp10A/KLP10a/KLP10A	centrosome duplication/IMP microtubule-based movement/IEA mitotic anaphase A/IDA mitotic sister chromatid segregation/IMP mitotic spindle organization/IMP spindle organization/IMP	ATP binding/IEA microtubule motor activity/IEA motor activity/IDA motor activity/ISS	kinesin complex/ISS kinetochore microtubule/IDA spindle pole/IDA
106506	111400	CG14531	Chemosensory protein A 98a	CheB98a		detection of pheromone/IEP	lipid binding/ISA	extracellular space/ISS
108308	102465	CG14535	-	CG14535		microtubule-based movement/IEA	ATP binding/IEA microtubule motor activity/IEA	cellular_component/ND
32283	8366	CG1455	Calcineurin A1	CanA1	calcineurin/Calcineurin A1/Can/canA/CanA1/CAN A1/PP2B/CNA1/CnnA21EF/D14/DmCanA1-100B/pMY4/PP2B/PP2B 21EF/PpD14/Protein phosphatase D14/protein phosphatase from PCR fragment D14	neurotransmitter secretion/NAS protein dephosphorylation/ISS protein dephosphorylation/NAS sleep/IDA vesicle-mediated transport/NAS	calcium-dependent protein serine/threonine phosphatase activity/ISS calcium-dependent protein serine/threonine phosphatase activity/NAS hydrolase activity/IEA protein serine/threonine phosphatase activity/ISS protein serine/threonine phosphatase activity/NAS	calcineurin complex/ISS calcineurin complex/NAS synaptic vesicle/NAS
105556	104743	CG14575	capa receptor	capaR	capaR/capa receptor	G-protein coupled receptor signaling pathway/IEA G-protein coupled receptor signaling pathway/ISS G-protein coupled receptor signaling pathway/NAS body fluid secretion/TAS	G-protein coupled receptor activity/IDA G-protein coupled receptor activity/ISS neuromedin U receptor activity/IEA neuropeptide receptor activity/IDA neuropeptide receptor activity/ISS neuropeptide receptor activity/NAS	integral to membrane/IEA integral to membrane/ISS integral to membrane/NAS integral to plasma membrane/ISS
37297	2700	CG14585	Ionotropic receptor 75a	Ir75a			extracellular-glutamate-gated ion channel activity/IEA ionotropic glutamate receptor activity/IEA	membrane/IEA
100290	107481	CG14593	CCHamide-2 receptor	CCHa2r	anon-WO0131005.23/CG14594	G-protein coupled receptor signaling pathway/ISS bombesin receptor signaling pathway/IEA neuropeptide signaling pathway/IDA	G-protein coupled receptor activity/ISS bombesin receptor activity/IEA neuropeptide receptor activity/IDA neuropeptide receptor activity/ISS	integral to membrane/IDA integral to membrane/ISS
100903	106185	CG14606	-	CG14606		phagocytosis, engulfment/IMP transmembrane transport/IEA	hexose transmembrane transporter activity/ISS	integral to membrane/IEA
101161	105525	CG14617	-	Cp110	CG32501	centriole replication/IMP
103921	102786	CG14622	Dishevelled Associated Activator of Morphogenesis	DAAM	anon-EST:Posey148/daam/DAAM/dDAAM/DIA-like/Dishevelled associated activator of morphogenesis/Dishevelled Associated Activator of Morphogenesis/EG:114D9.2/Formin	actin cytoskeleton organization/NAS actin filament bundle assembly/IMP cuticle pattern formation/NAS open tracheal system development/IMP positive regulation of filopodium assembly/IMP regulation of axonogenesis/IDA regulation of filopodium assembly/IDA regulation of tube architecture, open tracheal system/IMP	Rho GTPase binding/IEA actin binding/IEA actin binding/ISS	axonal growth cone/IDA
107031	101165	CG14637	abstrakt	abs	abs/ABS/abstract/abstrakt/anon-WO0118547.315/DmRH23/l(3)00620/l(3)04505/l(3)06862/l(3)06863	anatomical structure morphogenesis/NAS apoptotic process/NAS establishment of cell polarity/NAS nervous system development/NAS nuclear mRNA splicing, via spliceosome/IC	ATP binding/IEA ATP-dependent RNA helicase activity/NAS ATP-dependent helicase activity/ISS helicase activity/ISS nucleic acid binding/IEA zinc ion binding/IEA	catalytic step 2 spliceosome/IDA nucleus/NAS precatalytic spliceosome/IDA
109504	108039	CG1467	Syntaxin 16	Syx16	DmSyx16/Dm Syx16/dSyx16/syntaxin/Syntaxin/Syntaxin 16/Syx/Syx16/SYX16	intracellular protein transport/IEA neurotransmitter secretion/NAS synaptic vesicle docking involved in exocytosis/ISS vesicle-mediated transport/IEA vesicle-mediated transport/NAS	SNAP receptor activity/IEA SNAP receptor activity/ISS SNAP receptor activity/NAS	Golgi apparatus/IDA Golgi membrane/IC integral to membrane/IDA lysosome/IDA plasma membrane/ISS plasma membrane/NAS
101067	106770	CG14687	-	CG14687	BcDNA:RE74890		myosin light chain binding/RCA
100931	106260	CG14690	tomboy20	tomboy20	dtomboy20/tomboy20	protein targeting to mitochondrion/ISS	P-P-bond-hydrolysis-driven protein transmembrane transporter activity/ISS	mitochondrial outer membrane translocase complex/ISS
108411	103227	CG14692	-	CG14692		signal transduction/IEA	cAMP-dependent protein kinase regulator activity/IEA myosin light chain binding/RCA
30189	3129	CG1471	Ceramidase	CDase	anon-WO0118547.407/CDase/ceramidase/Ceramidase/fcd/slab/slug-a-bed	ceramide catabolic process/IDA hatching behavior/IMP photoreceptor cell maintenance/IMP sphingolipid metabolic process/IDA synaptic transmission/IMP synaptic vesicle exocytosis/IMP synaptic vesicle fusion to presynaptic membrane/IMP	ceramidase activity/IDA ceramidase activity/IMP ceramidase activity/NAS	cytoplasm/IDA extracellular region/IDA
107154	101569	CG1472	sec24	sec24	sec24	ER to Golgi vesicle-mediated transport/ISS intracellular protein transport/IEA	zinc ion binding/IEA	COPII vesicle coat/IEA ER to Golgi transport vesicle/ISS
23919	8425	CG14722	-	CG14722		biological_process/ND	apoptotic protease activator activity/ISS	cellular_component/ND
109724	105939	CG14735	short spindle 5	ssp5	anon-WO0140519.127/short spindle 5/ssp5/Ssp5	mitotic spindle elongation/IMP
104043	112546	CG14763	-	CG14763		microtubule-based movement/ISS	ATPase activity, coupled/ISS	dynein complex/ISS microtubule associated complex/ISS
18396	8448	CG14804	Vacuolar protein sorting 26	Vps26	131F2S/anon-sts13/EG:63B12.8/ESTS:131F2S	intracellular protein transport/ISS lysosome organization/ISS protein targeting/ISS vacuolar transport/IEA		retromer complex/IEA
102014	109254	CG14808	Sarcoglycan delta	Scgdelta	BEST:GH21860/CT34621/DmSCG-gammadelta/EG:4F1.1/GH21860/Sarcoglycan delta/Scgdelta	cytoskeletal anchoring at plasma membrane/ISS heart contraction/IMP mesoderm development/IEP sarcomere organization/IMP	structural constituent of muscle/ISS	costamere/IDA integral to membrane/IEA sarcoglycan complex/ISS sarcoglycan complex/NAS
18402	8458	CG1483	Microtubule-associated protein 205	Map205	205-kDa MAP/205kDa MAP/205kD MAP/205K MAP/Map205/MAP205/MAP4/Microtubule-associated protein 205	microtubule-based process/ISS microtubule-based process/NAS mitotic cell cycle/IGI mitotic cell cycle/IMP	microtubule binding/ISS microtubule binding/NAS	cytoplasmic microtubule/NAS microtubule associated complex/IDA microtubule associated complex/ISS spindle microtubule/NAS
105707	102633	CG14838	-	CG14838		microtubule-based movement/ISS	ATPase activity, coupled/ISS	dynein complex/ISS
100168	105137	CG14902	death executioner caspase related to Apopain/Yama	decay	Casp3/caspase 3/caspase-3/Caspase 3/Caspase-3/caspase-3 protein/Cleaved Caspase 3/death executioner caspase related to Apopain/Yama/decay/Decay/DECAY/Drosophila executioner caspase related to Apopain/Yama	apoptotic process/IMP NOT larval midgut histolysis/IMP programmed cell death/TAS proteolysis/IEA	cysteine-type endopeptidase activity/IDA cysteine-type endopeptidase activity/ISS cysteine-type endopeptidase activity/NAS cysteine-type endopeptidase activity/TAS	cytoplasm/IDA
32344	8508	CG14994	Glutamic acid decarboxylase 1	Gad1	dgad1/dGad1/DGad1/DGAD1/gad/Gad/GAD/gad1/Gad1/GAD1/GAD[[1]]/Glb/Glutamic acid decarboxylase 1/l(3)64An/l(3)SH10	gamma-aminobutyric acid biosynthetic process/IMP gamma-aminobutyric acid biosynthetic process/NAS glutamate catabolic process/IMP glutamate catabolic process/NAS larval locomotory behavior/IMP neuromuscular junction development/IMP neurotransmitter biosynthetic process/NAS neurotransmitter receptor metabolic process/IMP response to mechanical stimulus/IGI synapse assembly/IMP	glutamate decarboxylase activity/IDA glutamate decarboxylase activity/ISS glutamate decarboxylase activity/NAS pyridoxal phosphate binding/IEA
109283	100625	CG14995	-	CG14995	anon-WO0140519.252/bs17f06.y1/CT34848/Gandalf/NEST:bs15f01/NEST:bs17f06	autophagic cell death/IEP salivary gland cell autophagic cell death/IEP
106455	102197	CG14996	Chd64	Chd64	anon-EST:Liang-1.80/Chd64/clone 1.80/CT34849	juvenile hormone mediated signaling pathway/IMP smooth muscle contraction/ISS	actin binding/ISS juvenile hormone response element binding/IDA protein binding/IPI	striated muscle thin filament/ISS
102166	110997	CG15013	dusky-like	dyl	dusky-like/dyl	actin filament organization/IMP cell-matrix adhesion/IMP regulation of embryonic cell shape/IMP	structural constituent of chitin-based cuticle/ISS	apical cortex/IDA filamentous actin/IDA
108625	101912	CG15015	Cip4	Cip4	CG11341/cip4/Cip4/DCIP4	imaginal disc-derived wing hair organization/IMP mesoderm development/IEP regulation of synaptic growth at neuromuscular junction/IDA	Rho GTPase binding/ISS
25188	8905	CG15097	-	CG15097	Dm.CG15097		actin binding/ISS
110448	101831	CG1511	Eph receptor tyrosine kinase	Eph	CT3831/dek/Dek/DEK/Dek7/Deph/Drosophila eph/Ek7/eph/Eph/Eph receptor tyrosine kinase/RPTK Dek7	axonogenesis/NAS mushroom body development/IMP protein phosphorylation/IEA protein phosphorylation/ISS protein phosphorylation/NAS signal transduction/ISS transmembrane receptor protein tyrosine kinase signaling pathway/IEA	ATP binding/IEA ephrin receptor activity/ISS protein tyrosine kinase activity/NAS transmembrane receptor protein tyrosine kinase activity/ISS transmembrane receptor protein tyrosine kinase activity/NAS	integral to plasma membrane/IEA plasma membrane/ISS
106484	107752	CG15112	enabled	ena	ena/Ena/enabled/Enabled/ENA/VASP/enb/Enb/l(2)02029	actin cytoskeleton organization/IMP actin filament organization/IMP axon guidance/IGI axon guidance/IMP axonogenesis/IMP border follicle cell migration/IMP compound eye development/IGI cytoplasmic transport, nurse cell to oocyte/IMP cytoskeleton organization/TAS dendrite morphogenesis/IMP dorsal closure/TAS germ-band shortening/IMP head involution/IMP positive regulation of filopodium assembly/IM…	SH3 domain binding/IDA actin binding/ISS protein binding/IPI	adherens junction/IDA cell leading edge/IDA cell-cell junction/IDA filopodium tip/IDA
105671	101930	CG1514	snazarus	snz		determination of adult lifespan/IMP termination of G-protein coupled receptor signaling pathway/IEA	phosphatidylinositol binding/IEA
105152	102476	CG15148	beethoven	btv	beethoven/btv/DHC/Dhc36D/DHC36D/DyneinHC/Dynein heavy chain 36D	adult walking behavior/IMP auditory behavior/IMP male courtship behavior/IMP male courtship behavior, veined wing generated song production/IMP microtubule-based movement/IEA microtubule-based movement/ISS sensory perception of sound/IMP transport/IEA	ATP binding/IEA ATPase activity/IEA ATPase activity, coupled/ISS microtubule motor activity/IEA motor activity/ISS transporter activity/IEA	cytoplasmic dynein complex/ISS microtubule associated complex/ISS
104083	113256	CG15171	robl37BC	robl37BC	robl37BC	microtubule-based movement/ISS	ATPase activity, coupled/ISS	dynein complex/ISS
108322	104728	CG15179	sungrazer	sunz	BcDNA:AT31060/sungrazer/sunz	male meiosis/IMP	calcium ion binding/IEA
108212	102036	CG15191	enhancer of yellow 2	e(y)2	d/enhancer of yellow 2/e(y)2/e(y)[2]	negative regulation of chromatin silencing/IMP poly(A)+ mRNA export from nucleus/IMP positive regulation of transcription from RNA polymerase II promoter/IMP positive regulation of transcription, DNA-dependent/IMP transcription, DNA-dependent/NAS	C2H2 zinc finger domain binding/IPI TFIID-class transcription factor binding/IPI chromatin binding/IDA chromatin insulator sequence binding/IDA protein binding/IPI sequence-specific DNA binding transcription factor activity/NAS	SAGA complex/IDA SAGA complex/IPI chromatin/IDA nuclear periphery/IDA nuclear pore/IDA nucleus/IDA nucleus/NAS
110774	107983	CG15218	Cyclin K	CycK	CycK/cyclin K/CyclinK/Cyclin K	neurogenesis/IMP regulation of cyclin-dependent protein kinase activity/IEA regulation of transcription, DNA-dependent/IEA	cyclin-dependent protein kinase regulator activity/ISS protein kinase binding/IEA
105115	101360	CG15319	nejire	nej	anon-WO0147981.11/anon-WO03040301.89/cbp/Cbp/CBP/CBP_/CBP/p300/Crbp/CREB binding protein/CREB-binding protein/dCBP/dmCBP/Drosophila CREB-binding protein/nej/nej CBP/nejire/p300/p300/CBP	DNA replication checkpoint/IMP R3/R4 cell fate commitment/IMP R7 cell differentiation/IMP Wnt receptor signaling pathway/NAS circadian regulation of gene expression/IMP compound eye development/IMP compound eye morphogenesis/IMP hemopoiesis/TAS histone H3-K18 acetylation/IDA histone H3-K27 acetylation/IDA histone H4-K12 acetylation/IMP histone H4-K8 acetylation/IMP locomotor rhythm/IMP neurogenes…	cAMP response element binding protein binding/TAS histone acetyltransferase activity/IDA histone acetyltransferase activity (H3-K18 specific)/IDA histone acetyltransferase activity (H3-K27 specific)/IDA protein binding/IPI transcription coactivator activity/IDA transcription coactivator activity/IGI transcription coactivator activity/ISS transcription factor binding/IPI zinc ion binding/IEA	histone acetyltransferase complex/IEA nucleus/IDA nucleus/ISS protein complex/IPI
109485	107095	CG15324	Ionotropic receptor 7c	Ir7c	CT35324		extracellular-glutamate-gated ion channel activity/IEA extracellular-glutamate-gated ion channel activity/ISS ionotropic glutamate receptor activity/IEA	membrane/IEA
32563	8976	CG15329	hold'em	hdm	hdm	reciprocal meiotic recombination/IMP		cellular_component/ND
108389	108701	CG1539	tropomodulin	tmod	1309/10/CG11493/CG15540/E42/l(3)00848/l(3)S130910/sanpodo/spdo/tmod/Tmod/tropomodulin/Tropomodulin	cytoskeleton organization/ISS	actin binding/ISS tropomyosin binding/IEA tropomyosin binding/NAS	cytoskeleton/IEA fusome/IDA
3064	2558	CG15427	turtle	tutl	CG15426/CG15428/CT35489/CT35490/jf4/l(2)01085/l(2)24Df/l(2)jf4/lethal(2)24Df/turtle/tutl	adult locomotory behavior/IMP axon guidance/IMP axon midline choice point recognition/IMP axonal defasciculation/IMP dendrite self-avoidance/IMP flight behavior/IMP larval behavior/IMP lateral inhibition/IMP peripheral nervous system development/NAS regulation of dendrite morphogenesis/IMP	molecular_function/ND	cellular_component/ND
106128	102655	CG15433	Elongator complex protein 3	Elp3	DmelELP3/Dmel/ELP3/dmHAG408/Elp3/HAT	locomotory behavior/IMP photoreceptor cell maintenance/IMP regulation of transcription from RNA polymerase II promoter/ISS sleep/IMP synaptic growth at neuromuscular junction/IMP	N-acetyltransferase activity/IEA iron-sulfur cluster binding/IEA phosphorylase kinase regulator activity/ISS	cytoplasm/ISS nucleus/ISS transcription elongation factor complex/ISS
11090	1215	CG15437	modifier of rpr and grim, ubiquitously expressed	morgue	BcDNA:GH02435/modifier of rpr and grim, ubiquitously expressed morgue	apoptotic process/IMP apoptotic process/NAS induction of apoptosis/NAS induction of compound eye retinal cell programmed cell death/IMP protein ubiquitination/TAS regulation of retinal cell programmed cell death/NAS	small conjugating protein ligase activity/TAS ubiquitin-protein ligase activity/ISS ubiquitin-protein ligase activity/NAS	SCF ubiquitin ligase complex/NAS
8880	887	CG15444	inebriated	ine	ine/inebriated/ine/rosA/rosA	neurotransmitter transport/IEA perineurial glial growth/IGI regulation of response to osmotic stress/IMP transmission of nerve impulse/IMP	neurotransmitter:sodium symporter activity/ISS neurotransmitter:sodium symporter activity/NAS osmosensor activity/IMP photoreceptor activity/IEA	integral to membrane/IEA plasma membrane/ISS
35622	12877	CG15503	Chemosensory protein B 93a	CheB93a	CheB93a	detection of pheromone/IEP	lipid binding/ISA	extracellular space/ISS
46600	16139	CG15505	Odorant-binding protein 99d	Obp99d	99d/CG155505/Obp99c/Obp99d/Odorant-binding protein 99d	autophagic cell death/IEP inter-male aggressive behavior/IMP salivary gland cell autophagic cell death/IEP sensory perception of chemical stimulus/ISA	odorant binding/IEA odorant binding/ISA
25073	9045	CG15524	Spindle assembly abnormal 6 ortholog (C. elegans)	Sas-6	DSAS-6/sas-6/Sas-6/SAS6/spindle assembly abnormal 6	centriole replication/IDA centriole replication/IMP centrosome duplication/IMP centrosome duplication/ISS centrosome organization/IMP mitotic spindle organization/IMP	molecular_function/ND	centriole/IDA colocalizes_with centriole/IDA centrosome/IDA centrosome/ISS
106332	109303	CG15537	-	CG15537		hormone metabolic process/ISS	hormone binding/ISS	extracellular space/ISS
101118	106965	CG15556	-	CG15556	anon-WO0170980.178/anon-WO0170980.179	G-protein coupled receptor signaling pathway/IEA G-protein coupled receptor signaling pathway/ISS	G-protein coupled receptor activity/IEA G-protein coupled receptor activity/ISS	integral to membrane/IEA integral to membrane/ISS
106889	111826	CG1558	kinetochore Mis12-Ndc80 network component 1	Kmn1	anon-WO03040301.201/CT4038/dmNsl1R/kinetochore Mis12-Ndc80 network component 1/Kmn1/l(1)G0237/lethal (1) G0237/Nsl1-related protein	chromosome segregation/IMP mitotic anaphase/IMP mitotic metaphase plate congression/IMP neurogenesis/IMP		NMS complex/ISS Ndc80 complex/IDA kinetochore/IDA
42492	466	CG15581	Odorant receptor 83c	Or83c	83c/83D.1/DOR116/Odorant receptor 83c/Or83c	sensory perception of smell/IEA sensory perception of smell/ISS	odorant binding/IEA olfactory receptor activity/IEA olfactory receptor activity/ISS	integral to membrane/ISS membrane/IEA
103704	100518	CG1560	myospheroid	mys	beta-int/beta integrin/beta-integrin/betamys/beta[[mys]]/beta[[mys]]-integrin/betaPS/beta-PS/beta[[P]]S/beta[[PS]]/BetaPS/betaPS1/beta-PS1 integrin/betaPS Int/betaps-integrin/beta PS integrin/beta-PS integrin/beta[[PS]]-integrin/betaPS integrin/beta-PS Integrin/beta-PS-Integrin/BetaPS integrin/bPS/b[[PS]]/CT40473/EM28/integrin beta[[PS]]/Integrin betaPS/l(1)7Db/l(1)7Dn/l(1)93p/l(1)968/l(1)DA551/l…	apposition of dorsal and ventral imaginal disc-derived wing surfaces/NAS axon guidance/IMP calcium-dependent cell-cell adhesion/TAS calcium-dependent cell-matrix adhesion/ISS cell adhesion/IMP cell migration/TAS cell-matrix adhesion/IEA cell-matrix adhesion/TAS cell-substrate adhesion/IMP central nervous system development/IMP determination of adult lifespan/IMP dorsal closure/TAS epithelial cell…	binding/IEA cell adhesion molecule binding/TAS receptor activity/IEA receptor activity/TAS	cell leading edge/IDA focal adhesion/ISS integrin complex/IEA integrin complex/ISS integrin complex/NAS plasma membrane/IDA
43406	9071	CG15609	Eps15 homology domain containing protein-binding protein 1	Ehbp1			actin binding/ISS calcium ion binding/ISS
9282	1623	CG15623	calcutta cup	c-cup	calcutta cup/c-cup	male meiosis/IMP	heme binding/IEA
13072	4434	CG15636	Heterochromatin protein 6	HP6	Umbrea	female meiosis/IMP neurogenesis/IMP telomere capping/IMP	DNA binding/ISS	nucleolus/IDA nucleus/IDA nucleus/ISS polytene chromosome/IDA polytene chromosome chromocenter/IDA polytene chromosome, telomeric region/IDA
107607	106523	CG15676	-	CG15676		protein folding/ISS	chaperone binding/ISS unfolded protein binding/IEA	prefoldin complex/ISS
19152	8768	CG1569	rough deal	rod	EP3408/pNB20A/rod/Rod/ROD/rough deal	mitotic cell cycle spindle assembly checkpoint/NAS mitotic cell cycle spindle assembly checkpoint/TAS mitotic sister chromatid segregation/IMP		condensed chromosome outer kinetochore/NAS cytoplasm/IDA kinetochore/IDA kinetochore microtubule/IDA kinetochore microtubule/NAS spindle/IDA
105972	101448	CG15737	wispy	wisp	DmCG15737	RNA polyadenylation/IDA egg activation/IMP intracellular mRNA localization/IMP mRNA polyadenylation/IMP microtubule-based process/IMP mitotic spindle organization/IMP oocyte maturation/IMP pronuclear fusion/IMP pronuclear migration/IMP regulation of antimicrobial peptide biosynthetic process/IMP sperm aster formation/IMP spindle assembly involved in female meiosis/IMP	polynucleotide adenylyltransferase activity/IDA polynucleotide adenylyltransferase activity/ISS
110528	112090	CG15779	Gustatory receptor 5a	Gr5a	Gr5/Gr5a/Gr5A1/GrLU7/GRLU.7/Gustatory receptor 5a/Gustatory receptor LU.7/han/LU.7/tre/Tre/Trehalose-sensitivity	detection of chemical stimulus involved in sensory perception of taste/IDA detection of chemical stimulus involved in sensory perception of taste/IMP proboscis extension reflex/IMP response to trehalose stimulus/IMP sensory perception of sweet taste/IMP sensory perception of taste/IDA sensory perception of taste/IMP sensory perception of taste/ISS sensory perception of taste/NAS	G-protein coupled receptor activity/NAS sweet taste receptor activity/IMP taste receptor activity/IMP taste receptor activity/ISS taste receptor activity/NAS taste receptor activity/TAS	integral to membrane/NAS
107276	102276	CG15793	Downstream of raf1	Dsor1	dMEK/Dmek/D-mek/D-Mek/D-MEK/DMEK-1/D-MEK/Dsor/Downstream of raf1/DRODSOR1/Drosophila MEK/dSor/Dsor/D-sor/DSor/D-SOR/dsor1/Dsor1/D-sor-1/DSor1/DSOR1/DSORT/EK1-1/MAPKK/MAPK kinase/mek/Mek/MEK/MEK1/2/MEK/Dsor1/sor/Sor/SOR/sor/MEK1/Su(Raf)34B	MAPK cascade/NAS anterior/posterior axis specification, embryo/TAS border follicle cell migration/IGI epidermal growth factor receptor signaling pathway/NAS hemocyte differentiation/IGI protein phosphorylation/IEA protein phosphorylation/NAS protein phosphorylation/TAS regulation of Toll signaling pathway/NAS sevenless signaling pathway/NAS signal transduction/IGI signal transduction/IMP terminal…	ATP binding/IEA MAP kinase activity/NAS MAP kinase kinase activity/ISS MAP kinase kinase activity/NAS MAP kinase kinase activity/TAS protein serine/threonine kinase activity/IEA receptor signaling protein serine/threonine kinase activity/NAS
109438	108531	CG15797	ric8a	ric8a	DmRic8/l(1)G0397/RIC-8/ric8a	asymmetric cell division/IMP asymmetric neuroblast division/IMP asymmetric protein localization/IMP establishment of mitotic spindle localization/IMP establishment or maintenance of cell polarity/IMP gastrulation involving germ band extension/IMP protein stabilization/IMP	G-protein alpha-subunit binding/IPI guanyl-nucleotide exchange factor activity/ISS guanyl-nucleotide exchange factor activity/NAS	cytoplasm/IDA cytosol/IDA
101226	103952	CG15804	Dynein heavy chain at 62B	Dhc62B	CG18613/dhc/Dhc/DHC/Dhc62B/Dynein heavy chain at 62B/dynein-related heavy chain polypeptide	microtubule-based movement/IEA microtubule-based movement/ISS	ATPase activity, coupled/ISS microtubule motor activity/IEA motor activity/ISS nucleotide binding/IEA	axonemal dynein complex/ISS microtubule associated complex/ISS
104642	111610	CG15829	-	CG15829		cellular acyl-CoA homeostasis/ISS	diazepam binding/ISS enzyme inhibitor activity/ISS fatty-acyl-CoA binding/ISS
101728	108169	CG1584	Origin recognition complex subunit 6	Orc6	DmORC6/DmORC 6/ORC/Orc6/ORC6/Origin recognition complex subunit 6/rDmORC	DNA replication/IDA DNA-dependent DNA replication/NAS DNA-dependent DNA replication initiation/IDA DNA-dependent DNA replication initiation/ISS M phase of mitotic cell cycle/IMP chromatin silencing/NAS mitosis/IMP positive regulation of GTPase activity/IDA	DNA binding/IEA DNA binding/NAS	nuclear origin of replication recognition complex/IDA nuclear origin of replication recognition complex/ISS nuclear origin of replication recognition complex/NAS origin recognition complex/IDA colocalizes_with plasma membrane/IDA colocalizes_with septin complex/IDA
101763	109446	CG15862	cAMP-dependent protein kinase R2	Pka-R2	BcDNA:GM01761/cAMP-dependent protein kinase R2/cAMP-dependent protein kinase type II/Cos/cos1/Cos1/Cos-1/Costal/costal-1/Costal-1/Epa/Epaulette/pkA/PKA/Pka-R2/PKa-R2/pka-RII/Pka-RII/PKA RII/PKA-RII/RII/RII[[DR]]	axon guidance/IMP behavioral response to cocaine/IMP behavioral response to cocaine/NAS behavioral response to ethanol/IMP behavioral response to ethanol/NAS behavioral response to ethanol/TAS circadian rhythm/IMP circadian rhythm/NAS locomotor rhythm/IMP locomotor rhythm/NAS protein phosphorylation/ISS regulation of protein phosphorylation/IEA rhythmic behavior/TAS signal transduction/IEA	cAMP-dependent protein kinase regulator activity/ISS cAMP-dependent protein kinase regulator activity/NAS protein binding/IPI	cAMP-dependent protein kinase complex/IEA cAMP-dependent protein kinase complex/ISS cAMP-dependent protein kinase complex/NAS cytoplasm/IDA
110156	102083	CG1591	REG	REG	dREG/REG	nuclear mRNA splicing, via spliceosome/IC regulation of proteasomal protein catabolic process/IDA	endopeptidase activator activity/IDA endopeptidase inhibitor activity/IDA	catalytic step 2 spliceosome/IDA NOT nucleolus/IDA nucleus/IDA polytene chromosome interband/IDA polytene chromosome puff/IDA precatalytic spliceosome/IDA proteasome activator complex/IEA
102830	105136	CG1594	hopscotch	hop	4/d-jak/DmHD-160/Dm JAK/HD-160/hop/Hop/HOP/Hop1/hopscotch/Hopscotch/Hopskotch/Jak/JAK/JAK kinase/Jak-STAT/Janus-family kinase/l(1)10Be/l(1)G18/l(1)hop/l(1)L4/L4/locus 18/msvl/Tum/Tum-1/Tumorous	JAK-STAT cascade/IGI JAK-STAT cascade/ISS JAK-STAT cascade/NAS JAK-STAT cascade/TAS STAT protein import into nucleus/TAS apical constriction/IMP blastoderm segmentation/IMP blastoderm segmentation/TAS border follicle cell migration/IMP border follicle cell migration/TAS cell proliferation/IMP cellular defense response/NAS compound eye development/IMP compound eye morphogenesis/IMP compound eye ph…	ATP binding/IEA non-membrane spanning protein tyrosine kinase activity/NAS protein tyrosine kinase activity/ISS protein tyrosine kinase activity/NAS protein tyrosine kinase activity/TAS	cytoplasm/NAS cytoplasm/TAS cytoskeleton/IEA
108733	107576	CG1599	Vesicle-associated membrane protein 7	Vamp7		intracellular protein transport/IC vesicle-mediated transport/IEA	SNAP receptor activity/NAS	integral to membrane/IEA plasma membrane/ISS
44484	4445	CG1616	disc proliferation abnormal	dpa	43Ca/disc proliferation abnormal/DmMcm4/DmMCM4/dpa/Dpa/Drosophila proliferation abnormal/l(2)43Ca/Mcm4/MCM4	NOT DNA endoreduplication/NAS DNA replication/IMP DNA replication/ISS DNA replication/NAS DNA replication/TAS DNA-dependent DNA replication initiation/IEA mitotic spindle organization/IMP	contributes_to 3'-5' DNA helicase activity/IDA ATP binding/IEA DNA binding/IEA DNA binding/NAS	nucleus/NAS
105552	104679	CG1618	comatose	comt	com/comatose/comt/DmNSF/dNSF/dnsf1/dNsf1/dNSF1/dNSF-1/NEM-sensitive fusion protein/N-ethylmaleimide-sensitive fusion protein/Nsf/NSF/NSF1/NSF-1	ER to Golgi vesicle-mediated transport/NAS Golgi organization/IMP neurotransmitter secretion/NAS phagocytosis, engulfment/IMP regulation of short-term neuronal synaptic plasticity/IDA synaptic vesicle priming/NAS	ATP binding/IEA ATPase activity/TAS nucleoside-triphosphatase activity/IEA	cytoplasm/ISS cytoplasm/NAS
109588	108506	CG1628	-	CG1628		amino acid transmembrane transport/ISS mitochondrial ornithine transport/ISS	L-ornithine transmembrane transporter activity/ISS L-ornithine transmembrane transporter activity/NAS amino acid transmembrane transporter activity/ISS transmembrane transporter activity/ISS transmembrane transporter activity/NAS	mitochondrial envelope/ISS mitochondrial inner membrane/ISS mitochondrial inner membrane/NAS
5478	3280	CG1632	-	CG1632	SPH198	proteolysis/IEA	low-density lipoprotein receptor activity/ISS serine-type endopeptidase activity/IEA NOT serine-type endopeptidase activity/NAS
104461	108904	CG1643	Autophagy-specific gene 5	Atg5	Atg5/ATG5/Autophagy-specific gene 5	autophagic cell death/IEP autophagy/IMP autophagy/NAS salivary gland cell autophagic cell death/IEP	molecular_function/ND	cytoplasm/IEA cytoplasm/NAS
25946	10431	CG1651	Ankyrin	Ank	ank/Ank/ANK/ankyrin/Ankyrin/CG32008/dank1/Dank1	cytoskeletal anchoring at plasma membrane/IDA signal transduction/IEA	cytoskeletal protein binding/ISS structural constituent of cytoskeleton/ISS	NOT fusome/IDA fusome/NAS plasma membrane/IDA spectrosome/IDA spectrosome/TAS
104476	109164	CG1660	Tim9a	Tim9a	Tim9/Tim9a	protein import into mitochondrial inner membrane/IEA protein targeting to mitochondrion/ISS protein transport/ISS	P-P-bond-hydrolysis-driven protein transmembrane transporter activity/ISS	mitochondrial inner membrane presequence translocase complex/ISS mitochondrial intermembrane space protein transporter complex/IEA
103715	100882	CG1664	small bristles	sbr	CG17335/CT4634/DmNXF1/dTap/l(1)9Fd/l(1)G1/l(1)ts/l(1)ts403/locus 1/nuclear export factor 1/nxf1/NXF1/PABPr/sbr/sbt/shorter-bristles/small bristles	adult behavior/NAS long-term memory/NAS mRNA export from nucleus/IMP mRNA export from nucleus/NAS mRNA export from nucleus/TAS mRNA polyadenylation/IMP nuclear export/IMP poly(A)+ mRNA export from nucleus/IMP	RNA binding/IEA nucleotide binding/IEA	cytoplasm/IEA nuclear envelope/IDA nuclear membrane/IDA nucleoplasm/IDA nucleoplasm/NAS
100392	106152	CG16725	survival motor neuron	Smn	DmSMN/dSMN/l(3)73Ao/smn/Smn/SMN/survival motor neuron/Survival Motor Neuron/survival of motor neurons	neuromuscular junction development/IMP ribonucleoprotein complex assembly/IMP skeletal muscle thin filament assembly/IMP spliceosomal snRNP assembly/IMP	RNA binding/IEA alpha-actinin binding/IPI	Cajal body/IDA I band/IDA Z disc/IDA cytoplasm/IDA cytoplasmic U snRNP body/IDA neuromuscular junction/IDA nucleus/IDA
104483	109246	CG16740	Rhodopsin 2	Rh2	DMELRH2/Dm Rh2/Rh/Rh2/RH2/rhodopsin/Rhodopsin/Rhodopsin 2	G-protein coupled receptor signaling pathway/IEA G-protein coupled receptor signaling pathway/ISS phototransduction/IGI phototransduction/NAS visual perception/IEA	G-protein coupled photoreceptor activity/IDA G-protein coupled photoreceptor activity/ISS G-protein coupled photoreceptor activity/NAS G-protein coupled photoreceptor activity/TAS	integral to membrane/IEA integral to membrane/ISS integral to membrane/NAS
110525	110990	CG16766	Tyramine receptor II	TyrRII	anon-WO0170980.124/anon-WO0170980.125/DmCG16766/Tyramine receptor II/TyrRII	G-protein coupled receptor signaling pathway/IEA G-protein coupled receptor signaling pathway/ISS	G-protein coupled amine receptor activity/ISS octopamine receptor activity/ISS	integral to membrane/IEA integral to membrane/ISS
30214	3174	CG16785	frizzled 3	fz3	Dfrizzled-3/dfz3/Dfz3/DFz3/EG:34F3.6/frizzled 3/fz3	Wnt receptor signaling pathway/ISS Wnt receptor signaling pathway/NAS cell surface receptor signaling pathway/IEA establishment or maintenance of cell polarity/IMP signal transduction/ISS	Wnt-activated receptor activity/NAS Wnt-protein binding/ISS transmembrane signaling receptor activity/IEA transmembrane signaling receptor activity/ISS	integral to membrane/ISS integral to membrane/NAS membrane/IEA
109783	105806	CG16827	Integrin alphaPS4 subunit	ItgalphaPS4	alpha-ps4/alphaPS4/alphaPS4 integrin/CT37393	cell adhesion/ISS cell-matrix adhesion/TAS heterophilic cell-cell adhesion/TAS	cell adhesion molecule binding/ISS receptor activity/ISS	integrin complex/ISS integrin complex/NAS
101841	109909	CG16837	-	CG16837		microtubule-based movement/ISS	ATPase activity, coupled/ISS	dynein complex/ISS microtubule associated complex/IDA
101915	110227	CG16876	Nimrod C4	NimC4	BG:DS05899.3/CT35247	apoptotic cell clearance/IMP phagocytosis/ISS phagocytosis, engulfment/IMP		integral to membrane/ISM plasma membrane/IDA
20316	9228	CG16896	-	CG16896		regulation of Rab GTPase activity/IEA	Rab GTPase activator activity/IEA	intracellular/IEA
32395	8593	CG16901	squid	sqd	CG17791/fs(3)00048/heterogeneous-nuclear-ribonucleoprotein-87Fb/hnRNP 1/Hrb87/Hrb87Fb/hrp40/Hrp40/HRP40/l(3)EP3631/l(3)j4B4/l(3)j6E3/l(3)j8E7/lethal (3) j4B4/Rbp3/RNA-binding protein 3/rrm3/RRM3/sqd/Sqd/squid/Squid
37572	4164	CG16903	-	CG16903	anon-WO03040301.211/EG:67A9.2	RNA processing/IEA neurogenesis/IMP regulation of cyclin-dependent protein kinase activity/IEA regulation of transcription, DNA-dependent/IEA	cyclin-dependent protein kinase regulator activity/ISS protein kinase binding/IEA	nucleus/ISS
19165	8784	CG16932	Epidermal growth factor receptor pathway substrate clone 15	Eps-15	anon-WO0118547.85/eps15/eps-15/Eps15/Eps-15/EPS-15/i31	negative regulation of Notch signaling pathway/IMP neurotransmitter secretion/NAS receptor-mediated endocytosis/NAS regulation of synaptic growth at neuromuscular junction/IMP synaptic vesicle endocytosis/IMP synaptic vesicle endocytosis/TAS vesicle-mediated transport/IMP	calcium ion binding/IEA	colocalizes_with synaptic vesicle/IDA
20338	9241	CG16941	-	CG16941	SF3a120	mitosis/IMP mitotic spindle organization/IMP nuclear mRNA splicing, via spliceosome/IC nuclear mRNA splicing, via spliceosome/ISS regulation of alternative nuclear mRNA splicing, via spliceosome/IMP	RNA binding/IEA	U2 snRNP/ISS catalytic step 2 spliceosome/IDA nucleus/IC precatalytic spliceosome/IDA spliceosomal complex/ISS
48581	16160	CG16944	stress-sensitive B	sesB	A/A-T/A/A-T/sesB/Adenine nucleotide translocase/ADP/ATP translocase/ADT2/anon-WO02059370.55/EM12/Hmr/jive/l(1)9Ed/l(1)9Fa/l(1)DC701/l(1)EM31/l(1)G0126/l(1)G0247/l(1)G0386/l(1)S12/lethal(1)9Ed/orangi/S12/sesB/ses B/stress sensitive B/stress-sensitive B	ADP transport/ISS ATP transport/ISS cellular response to oxidative stress/IMP cytosolic calcium ion homeostasis/IMP determination of adult lifespan/IMP flight behavior/IMP locomotion/IMP mitochondrial calcium ion homeostasis/IMP muscle cell homeostasis/IMP neuron homeostasis/IMP regulation of action potential/IDA response to mechanical stimulus/IMP synaptic growth at neuromuscular junction/IMP sy…	ATP:ADP antiporter activity/IMP ATP:ADP antiporter activity/ISS ATP:ADP antiporter activity/NAS binding/IEA transmembrane transporter activity/ISS	integral to membrane/NAS lipid particle/IDA mitochondrial envelope/ISS mitochondrial inner membrane/ISS mitochondrial inner membrane/NAS
106947	112032	CG1695	-	CG1695		regulation of Rab GTPase activity/IEA	Rab GTPase activator activity/IEA	intracellular/IEA
19167	8786	CG16954	Hsp60D	Hsp60D	Hsp60D	'de novo' protein folding/ISS apoptotic process/IGI protein refolding/IEA protein targeting to mitochondrion/ISS response to heat/ISS	ATP binding/IEA	mitochondrial matrix/ISS
46605	16179	CG16983	skpA	skpA	anon-WO03040301.234/anon-WO03040301.236/anon-WO03040301.238/dSkp-1/dskpA/dSkpA/EG:115C2.4/l(1)G0037/l(1)G0058/l(1)G0109/l(1)G0389/Skp1/skpA/SkpA/spkA	DNA endoreduplication/IMP centrosome duplication/IMP chromosome condensation/IMP mitosis/IMP mitotic cell cycle G2/M transition DNA damage checkpoint/IGI neurogenesis/IMP positive regulation of mitotic cell cycle/IMP regulation of centrosome duplication/IMP regulation of protein stability/IDA ubiquitin-dependent protein catabolic process/IEA	protein binding/IPI	SCF ubiquitin ligase complex/NAS centrosome/IDA microtubule associated complex/IDA spindle/IDA
105309	110248	CG16987	dawdle	daw	Activin like protein/Activin-Like Protein/Activin Like Protein at 23B/Alp/Alp23b/Alp23B/ALP23B/dActivin2/daw/dawdle	activin receptor signaling pathway/IDA axon guidance/IMP growth/IEA transforming growth factor beta receptor signaling pathway/IDA transforming growth factor beta receptor signaling pathway/ISS	growth factor activity/IEA transforming growth factor beta receptor binding/ISS
47948	15605	CG16992	methuselah-like 6	mthl6	anon-WO0170980.127/anon-WO0170980.128/methuselah-like 6/mthl6/mth-like 6/Mth-like 6	G-protein coupled receptor signaling pathway/ISS determination of adult lifespan/ISS response to stress/ISS	G-protein coupled receptor activity/ISS	integral to membrane/ISS integral to membrane/NAS
103407	100474	CG16993	inturned	in	B/in/inturned/intwined/transcript B	establishment of imaginal disc-derived wing hair orientation/TAS establishment of planar polarity/TAS establishment or maintenance of cell polarity/IMP non-sensory hair organization/IMP		plasma membrane/ISS
102332	111359	CG17009	australin	aust	aust/australin	male meiosis chromosome segregation/IMP male meiosis cytokinesis/IMP male meiosis sister chromatid cohesion/IMP		chromosome passenger complex/IDA
105585	105843	CG17031	RNA and export factor binding protein 2	Ref2	cg17031/ref2/REF2	mRNA export from nucleus/NAS	mRNA binding/ISS nucleic acid binding/IEA nucleotide binding/IEA
100638	104562	CG1705	Methoprene-tolerant	Met	juvenile hormone resistance/met/Met/methoprene tolerant/methoprene-tolerant/Methoprene-tolerant/Mett/Resistance to Juvenile Hormone/Rst(1)JH	positive regulation of transcription from RNA polymerase II promoter/IDA positive regulation of transcription from RNA polymerase II promoter/IMP regulation of developmental process/IMP regulation of transcription, DNA-dependent/TAS signal transduction/IEA	juvenile hormone binding/IDA juvenile hormone binding/NAS juvenile hormone binding/TAS protein heterodimerization activity/IDA protein heterodimerization activity/IPI protein homodimerization activity/IDA sequence-specific DNA binding transcription factor activity/ISS signal transducer activity/IEA transcription factor binding/IPI	nucleus/IDA nucleus/ISS nucleus/TAS
100829	103159	CG17061	methuselah-like 10	mthl10	anon-WO0170980.166/anon-WO0170980.167/methuselah-like 10/mth2/mthl10/mth-like 10/Mth-like 10	G-protein coupled receptor signaling pathway/ISS determination of adult lifespan/ISS response to stress/ISS	G-protein coupled receptor activity/ISS	integral to membrane/ISS integral to membrane/NAS
110670	100727	CG17064	mars	mars	dhrp/gkap/gkap/mars	M phase of mitotic cell cycle/IMP cell-cell signaling/IEA centrosome localization/IMP chromosome segregation/IGI kinetochore assembly/IMP mitotic spindle organization/IMP regulation of mitotic cell cycle/IMP spindle stabilization/IDA	protein phosphatase 1 binding/IPI	cytoplasm/IDA colocalizes_with kinetochore microtubule/IDA nucleoplasm/IDA nucleus/IDA spindle/IDA spindle microtubule/IDA spindle pole/IDA
105390	100473	CG17077	pointed	pnt	0123/09/0608/07/0998/12/3520/D-ets-2/D-Ets-2/DMPOINT1A/E(E2F)3D/EK3-2/Ets2/ETS2/Ets58AB/ets94F/Ets94F/Ets at 58AB/Ets protein Pointed P2/EY3-1/l(3)07825/l(3)j1B7/l(3)s118306/pnt/Pnt/pnt-P1/PntP1/PNTP1/PNT-P1/pntP2/pnt-P2/PntP2/PNTP2/POINT/pointed/Pointed/Pointed2/pointed-P1/Pointed-P1/pointedP2/pointed-P2/PointedP2/pointed-RC/ptd	R3/R4 cell fate commitment/IMP R7 cell development/TAS Ras protein signal transduction/TAS anti-apoptosis/IGI determination of genital disc primordium/IMP epidermal growth factor receptor signaling pathway/NAS epithelial cell migration, open tracheal system/IMP eye-antennal disc morphogenesis/IMP heart development/NAS heart development/TAS heterophilic cell-cell adhesion/NAS imaginal disc-derived…	contributes_to RNA polymerase II core promoter proximal region sequence-specific DNA binding transcription factor activity involved in positive regulation of transcription/IDA protein binding/IPI repressing transcription factor binding/IPI sequence-specific DNA binding/IEA sequence-specific DNA binding RNA polymerase II transcription factor activity/IDA sequence-specific DNA binding transcription…	nucleus/ISS nucleus/NAS
108905	105748	CG1709	Vacuolar H[+] ATPase 100kD subunit 1	Vha100-1	BcDNA:LD21248/v100/V-ATPase/vha100-1/Vha100-1	ATP hydrolysis coupled proton transport/IEA NOT endosomal lumen acidification/IMP intracellular pH reduction/IMP	calmodulin binding/IDA hydrogen-exporting ATPase activity, phosphorylative mechanism/ISS	early endosome/IDA synapse/IDA synaptic vesicle/IDA vacuolar proton-transporting V-type ATPase, V0 domain/ISS
108254	107857	CG17090	homeodomain interacting protein kinase	hipk	HIPK	compound eye development/IMP imaginal disc-derived wing margin morphogenesis/IMP imaginal disc-derived wing vein morphogenesis/IMP positive regulation of Notch signaling pathway/IGI positive regulation of Wnt receptor signaling pathway/IMP protein phosphorylation/IDA protein phosphorylation/NAS protein stabilization/IMP regulation of programmed cell death/IDA	ATP binding/IEA beta-catenin binding/IPI protein kinase activity/IDA protein kinase activity/NAS protein serine/threonine kinase activity/IDA protein serine/threonine kinase activity/ISS transcription factor binding/IPI
100426	104282	CG17131	trynity	tyn	CG17131-ORFA/CG17131-ORFB/SP71	actin filament organization/IMP cell-matrix adhesion/IMP regulation of embryonic cell shape/IMP	molecular_function/ND	apical cortex/IDA filamentous actin/IDA
110008	115799	CG17136	RNA-binding protein 1	Rbp1	rbp1/Rbp1/Rbp-1/RBP1/RNA-binding protein 1/rrm1/RRM1	RNA splicing/IMP mRNA splice site selection/ISS nuclear mRNA cis splicing, via spliceosome/IDA nuclear mRNA splicing, via spliceosome/ISS nuclear mRNA splicing, via spliceosome/NAS	mRNA binding/ISS mRNA binding/NAS nucleic acid binding/IEA nucleotide binding/IEA protein binding/IPI	nucleus/IDA nucleus/NAS transcriptionally active chromatin/IDA
44768	15043	CG17137	Porin2	Porin2	BEST:LP07660/DmPorin2/LP07660.3prime/Porin2	ion transport/IDA mitochondrial transport/ISS regulation of anion transport/IEA transmembrane transport/IEA	cation channel activity/IDA porin activity/IDA voltage-gated anion channel activity/IDA voltage-gated anion channel activity/ISS	mitochondrial outer membrane/ISS mitochondrion/IDA mitochondrion/ISS
109562	115703	CG17150	-	CG17150		microtubule-based movement/IEA microtubule-based movement/ISS	ATPase activity, coupled/ISS microtubule motor activity/IEA motor activity/ISS nucleotide binding/IEA	dynein complex/IEA dynein complex/ISS microtubule associated complex/ISS
106459	102455	CG1716	Set2	Set2	dSet2/Set2	ecdysone receptor-mediated signaling pathway/IGI histone H3-K36 methylation/IMP histone methylation/ISS instar larval development/IMP regulation of transcription, DNA-dependent/IEA wing disc development/IMP	DNA binding/IEA histone methyltransferase activity (H3-K36 specific)/IMP histone-lysine N-methyltransferase activity/ISS phosphoprotein binding/IPI transcription cofactor activity/ISS transcription factor binding/ISS	chromosome/IEA nucleus/IDA
110076	108548	CG17161	grapes	grp	1C/Checkpoint kinase 1/Chk1/CHK1/Chk1/Grapes/CHK1/Grapes/dChk1/grapes/grp/Grp/last empress/lemp/Pk?1/Pk36A/Protein kinase-like 36A	DNA damage checkpoint/IMP DNA damage checkpoint/ISS DNA damage checkpoint/TAS cell cycle/IMP cell cycle arrest/IMP cell cycle checkpoint/ISS cell cycle checkpoint/TAS cellularization/TAS centrosome separation/IMP embryonic development via the syncytial blastoderm/TAS female meiosis chromosome segregation/IMP imaginal disc development/TAS mitotic cell cycle G2/M transition DNA damage checkpoint/IG…	ATP binding/IEA protein kinase activity/ISS protein kinase activity/NAS protein serine/threonine kinase activity/IEA protein serine/threonine kinase activity/ISS protein serine/threonine kinase activity/TAS	nucleus/IDA
40051	9309	CG17187	-	CG17187	BcDNA:RE47242	nuclear mRNA splicing, via spliceosome/IC protein folding/IEA	heat shock protein binding/IEA unfolded protein binding/IEA	precatalytic spliceosome/IDA
30315	3705	CG1724	-	CG1724	BcDNA:AT13347	protein targeting to mitochondrion/ISS protein transport/ISS	P-P-bond-hydrolysis-driven protein transmembrane transporter activity/ISS	mitochondrial inner membrane presequence translocase complex/ISS
49201	17382	CG17248	n-synaptobrevin	n-syb	Dn-syb/nsyb/n-syb/nSyb/n-Syb/nSYB/Nsyb/N-Syb/n-synaptobrevin/N-synaptobrevin/syb/SYB/Syb62A/synaptobrevin/Synaptobrevin/Synaptobrevin-62A	neurotransmitter secretion/NAS synaptic vesicle docking involved in exocytosis/ISS vesicle-mediated transport/IEA vesicle-mediated transport/ISS vesicle-mediated transport/NAS	SNAP receptor activity/ISS SNAP receptor activity/NAS	integral to membrane/IEA plasma membrane/IDA plasma membrane/NAS colocalizes_with presynaptic active zone/IDA synaptic vesicle/IDA colocalizes_with synaptic vesicle/IDA synaptic vesicle/ISS synaptic vesicle/NAS terminal button/IDA
109274	116285	CG1725	discs large 1	dlg1	11/anon-EST:Posey93/anon-WO03040301.258/anon-WO03040301.260/anon-WO03040301.268/CG1730/CPD/disc large/disc-large/Disc Large/discslarge/discs large/discs-large/Discslarge/Discs large/Discs-large/Discs Large/Discs-Large/discs large 1/dlg/Dlg/DLG/dlg1/d. lg.-1/dlg-1/Dlg1/dlgA/dlg-A/DlgA/Dlg-A/DLG-A/Drodlg/l(1)10Bf/l(1)bwn/l(1)discs large/l(1)dlg/l(1)dlg1/l(1)d.lg-1/l(1)d.lg.-1/l(1)dlg-1/l(1)G0276/l(…	asymmetric protein localization/IMP asymmetric protein localization/TAS asymmetric protein localization involved in cell fate determination/TAS basal protein localization/IMP basal protein localization/NAS cell proliferation/TAS central nervous system development/IMP cytoskeleton organization/NAS dorsal closure/NAS dorsal closure/TAS establishment of spindle orientation/IMP establishment or maint…	epidermal growth factor receptor binding/TAS guanylate kinase activity/TAS protein binding/IPI structural molecule activity/TAS	apical cortex/IDA apicolateral plasma membrane/IDA basolateral plasma membrane/TAS cell cortex/IDA cytoskeleton/NAS lateral plasma membrane/IDA membrane/TAS neuromuscular junction/IDA perinuclear region of cytoplasm/IDA plasma membrane/IDA plasma membrane/IMP plasma membrane/NAS postsynaptic membrane/IDA colocalizes_with postsynaptic membrane/IDA colocalizes_with presynaptic membrane/IDA septate …
40052	9324	CG17256	Nek2	Nek2	DmNek2/Nek2/NEK2	mitosis/IMP protein phosphorylation/IEA protein phosphorylation/NAS regulation of mitosis/IMP	ATP binding/IEA protein serine/threonine kinase activity/IEA protein serine/threonine kinase activity/ISS receptor signaling protein serine/threonine kinase activity/NAS	centrosome/IDA midbody/IDA
104009	107791	CG17262	cornichon related	cnir	cnir/Cnir/Cni-related/cornichon related	intracellular signal transduction/IEA vesicle-mediated transport/IMP		membrane/IEA
101882	110116	CG17286	spindle defective 2	spd-2	anon-73Ba/BcDNA:LD24702/spd-2/Spd-2/spindle defective 2	astral microtubule organization/IMP centrosome organization/IMP mitotic spindle organization/IMP sperm aster formation/IMP		centriole/IDA centrosome/IDA
49671	17607	CG17291	Protein phosphatase 2A at 29B	Pp2A-29B	65 kDa regulatory subunit of protein phosphatase/A/PR65/CG33297/DPR65/Pp2A/PP2A/Pp2A-29B/PP2A-29B/PP2A A/PR65/Protein phosphatase 2A at 29B/regulatory subunit A of type 2A protein phosphatase	centrosome cycle/IMP centrosome duplication/IMP chromosome segregation/IMP mitotic spindle organization/IMP neurogenesis/IMP phagocytosis, engulfment/IMP protein dephosphorylation/ISS spindle assembly/IMP	binding/IEA protein phosphatase type 2A regulator activity/ISS protein serine/threonine phosphatase activity/ISS	cytoplasm/IDA protein phosphatase type 2A complex/ISS protein serine/threonine phosphatase complex/ISS protein serine/threonine phosphatase complex/NAS
106376	110603	CG17295	Reduction in Cnn dots 4	Rcd4	BcDNA:SD16838	centriole replication/IMP
106851	109422	CG17320	Sterol carrier protein X-related thiolase	ScpX	ScpX/SCP-x/sterol carrier protein x/sterol carrier protein X-related thiolase/Sterol carrier protein X-related thiolase	metabolic process/IEA phospholipid transport/ISS	phospholipid transporter activity/ISS sterol binding/ISS transferase activity, transferring acyl groups other than amino-acyl groups/IEA	cytoplasm/ISS lipid particle/IDA mitochondrion/ISS peroxisome/ISS
3047	2537	CG17348	derailed	drl	CG10758/derailed/Derailed/drl/Drl/DRL/lin/linotte/lio/lio/drl/lionette	axon guidance/IMP axon midline choice point recognition/IMP haltere development/IGI learning or memory/IMP memory/IMP muscle attachment/IMP olfactory learning/IMP olfactory learning/TAS protein phosphorylation/IEA protein phosphorylation/NAS salivary gland morphogenesis/IMP signal transduction/IMP	ATP binding/IEA Wnt-protein binding/IPI protein tyrosine kinase activity/IEA protein tyrosine kinase activity/NAS transmembrane receptor protein tyrosine kinase activity/ISS transmembrane receptor protein tyrosine kinase activity/NAS	plasma membrane/ISS
101844	109936	CG17364	-	CG17364		microtubule-based process/IEA	GTP binding/IEA	microtubule/IEA
32892	9362	CG17367	Lnk	Lnk	CG5908/lnk/Lnk	female mating behavior/IMP intracellular signal transduction/IEA positive regulation of insulin receptor signaling pathway/IMP regulation of growth/IMP signal transduction/NAS	signal transducer activity/IEA signal transducer activity/NAS	cellular_component/ND
43641	8799	CG17461	Kinesin family member 3C ortholog	Kif3C	CG17459/CP38609/DmKIF3C/KIF24/Kif3C/KIF3C	microtubule-based movement/IEA microtubule-based movement/ISS	ATP binding/IEA microtubule motor activity/ISS minus-end-directed microtubule motor activity/NAS	kinesin complex/ISS
19801	4093	CG17462	-	Trf4-2	AAF56369	sister chromatid cohesion/ISS sister chromatid cohesion/NAS	DNA-directed DNA polymerase activity/ISS DNA-directed DNA polymerase activity/NAS	nucleus/ISS
108947	102219	CG17492	mind bomb 2	mib2	Be/D-mibl/i115/l(2)37Be/lethal (2) 37Be/mib2/mind bomb 2/suelto	muscle cell homeostasis/IMP myoblast fusion/IMP protein ubiquitination/IEA	myosin II heavy chain binding/IPI myosin II light chain binding/IPI ubiquitin-protein ligase activity/IEA zinc ion binding/IEA	M band/IDA Z disc/IDA cytoplasm/IDA
106003	108038	CG17498	mad2	mad2	mad2/Mad2/MAD2	cell cycle/IMP mitotic cell cycle checkpoint/IMP mitotic cell cycle spindle assembly checkpoint/IDA mitotic cell cycle spindle assembly checkpoint/IMP mitotic cell cycle spindle assembly checkpoint/ISS regulation of mitotic prometaphase/IMP regulation of spindle checkpoint/IMP		cytoplasm/IDA kinetochore/IDA kinetochore microtubule/IDA microtubule associated complex/IDA nuclear envelope/IDA nucleus/ISS spindle/IDA
104504	109426	CG17521	Ribosomal protein L10	RpL10	anon-EST:Posey179/BcDNA:LD24589/DQM/Qm/Ribosomal protein L10/Ribosome RL10/RpL10	centrosome duplication/IMP centrosome organization/IMP mitotic spindle elongation/IMP mitotic spindle organization/IMP translation/ISS	structural constituent of ribosome/ISS structural constituent of ribosome/NAS	cytoplasm/IDA cytosolic large ribosomal subunit/ISS lipid particle/IDA neuronal cell body/IDA ribosome/IDA ribosome/NAS
106056	102958	CG17559	doughnut on 2	dnt	dnt/doughnut/Doughnut/doughnut on 2/Doughnut on 2	axon guidance/IMP lateral inhibition/IMP muscle attachment/IMP protein phosphorylation/ISS protein phosphorylation/NAS salivary gland morphogenesis/IMP signal transduction/IMP	ATP binding/IEA protein tyrosine kinase activity/NAS transmembrane receptor protein tyrosine kinase activity/IGI transmembrane receptor protein tyrosine kinase activity/ISS	integral to membrane/ISS plasma membrane/ISS
109921	110694	CG17566	gamma-Tubulin at 37C	gammaTub37C	alphaTub84B/D.m.GAMMA-37C/female sterile(2)Ted Wright 1/fs(2)TW1/fs(2)TWI/fsTW1/gama-tubulin/gamma[mat]/gammatub/gammaTub/gamma-Tub/gammaTUB/gammaTub2/gammaTub37C/gamma-Tub37C/gammaTUB37C/gammaTub37CD/gamma Tub37CD/gammatubulin/gamma tubulin/gamma-tubulin/gamma-Tubulin/gamma-tubulin-2/gamma Tubulin2/gamma-tubulin (37C)/gamma-Tubulin at 37C/GTU88*/g-Tubulin/maternal gamma-tubulin/PL10/Rb1011/tubul…	GTP catabolic process/IEA attachment of spindle microtubules to kinetochore involved in meiotic chromosome segregation/IMP microtubule-based process/ISS microtubule-based process/NAS oocyte nucleus localization involved in oocyte dorsal/ventral axis specification/IMP protein polymerization/IEA spindle assembly involved in female meiosis I/IMP	GTP binding/IDA GTPase activity/IEA structural constituent of cytoskeleton/ISS	centrosome/IDA cytoplasm/IDA gamma-tubulin small complex/IDA meiotic spindle/IDA microtubule/ISS microtubule associated complex/IDA microtubule organizing center/ISS microtubule organizing center/NAS spindle/IDA tubulin complex/NAS
104703	106319	CG17579	scabrous	sca	anon-EST:Liang-38/clone 38/mAb sca1/sca/Sca/Sca1b/scabrous	R8 cell fate commitment/TAS chaeta morphogenesis/IMP compound eye development/IGI compound eye development/IMP female meiosis chromosome segregation/IMP imaginal disc-derived wing margin morphogenesis/IMP lateral inhibition/NAS nervous system development/IGI nervous system development/NAS ommatidial rotation/IMP regulation of R8 cell spacing in compound eye/NAS regulation of R8 cell spacing in co…	receptor binding/IEA signal transducer activity/TAS	extracellular region/NAS fibrinogen complex/ISS
7593	612	CG17584	Odorant receptor 49b	Or49b	49b/49D.1/AN13/DOR105/Odorant receptor 49b/Or49b	sensory perception of smell/IEA sensory perception of smell/NAS	odorant binding/IEA olfactory receptor activity/IDA olfactory receptor activity/NAS	integral to membrane/NAS membrane/IEA
106119	100418	CG17603	TBP-associated factor 1	Taf1	BG:DS00004.13/cel/cell/cell lethal/d230/dmTAF1/dmTAF[[II]]230/dTAF230/dTAF250/dTAF[[II]]230/dTAFII250/dTAF[[II]]250/EfW1/l(3)84Ab/p230/SR3-5/Suppressor of Ras85D 3-5/TAF/Taf1/TAF1/Taf1p/Taf200/TAF200/Taf230/TAF230/Taf250/TAF250/TAF250/230/TAF[[II]]/TAF[[II]]230/Taf[[II]]250/TAFII250/TAF[[II]]250/TAF[II]250/TAFII-250/TAF[[II]]250/230/TATA-associated factor 250/TBP-associated factor/TBP-associated …	histone acetylation/IDA neurogenesis/IMP positive regulation of transcription from RNA polymerase II promoter/IDA protein complex assembly/NAS regulation of JAK-STAT cascade/IMP regulation of cell cycle/NAS regulation of transcription involved in G2/M-phase of mitotic cell cycle/IMP regulation of transcription, DNA-dependent/NAS transcription initiation from RNA polymerase II promoter/ISS	DNA binding/NAS TBP-class protein binding RNA polymerase II transcription factor activity involved in preinitiation complex assembly/IPI histone serine kinase activity/IDA protein kinase activity/NAS sequence-specific DNA binding/IDA contributes_to sequence-specific core promoter binding RNA polymerase II transcription factor activity involved in preinitiation complex assembly/IDA transcription f…	nucleus/IDA nucleus/NAS transcription factor TFIID complex/IDA transcription factor TFIID complex/IPI transcription factor TFIID complex/ISS transcription factor TFIID complex/NAS
108094	101259	CG17611	eIF6	eIF6	anon-WO0172774.153/anon-WO0172774.155/eif6/eIF6/l(2)k13214	mature ribosome assembly/IEA translation/NAS translational initiation/ISS	ribosome binding/IEA translation initiation factor activity/ISS	cytosol/ISS cytosol/NAS
32971	9429	CG17629	male fertility factor kl3	kl-3	CG40443/gamma-dynein heavy chain/kl3/kl-3/kl-4/Lms3/male fertility factor kl3/ms(Y)104b/Y104b	microtubule-based movement/IEA microtubule-based movement/ISS	ATP binding/IEA ATPase activity, coupled/ISS ATPase activity, coupled/TAS microtubule binding/NAS microtubule motor activity/IEA motor activity/ISS	axonemal dynein complex/ISS axonemal dynein complex/NAS microtubule associated complex/ISS
48150	16725	CG1763	no distributive disjunction	nod	DmNod/DnMod/KIF22/l(1)TW6/nod/Nod/no distributive disjunction	DNA repair/IEA distributive segregation/IMP establishment of meiotic spindle orientation/IMP meiotic chromosome segregation/IMP microtubule-based movement/IEA microtubule-based movement/ISS mitotic spindle organization/IMP positive regulation of microtubule polymerization/IDA spindle assembly involved in female meiosis I/IMP	ATP binding/IEA DNA binding/IEA microtubule motor activity/IMP microtubule motor activity/ISS microtubule plus-end binding/IDA	kinesin complex/ISS
37058	1428	CG1765	Ecdysone receptor	EcR	anon-WO0229075.1/CG8347/dECR/DEcR/Dhr23/DmEcR/EcdR/ecdysone receptor/Ecdysone receptor/Ecdysone Receptor/ecr/Ecr/EcR/ECR/EcR-A/EcR-B/EcRB1/EcR-B1/EcRB-1/lie/long island expressway/male sterile(2)42A/ms(2)06410/ms(2)42A/NR1H1/snaggletooth/snt	Malpighian tubule morphogenesis/IMP autophagy/IMP axonogenesis/IMP border follicle cell migration/IMP cardiac muscle tissue development/IMP cardioblast differentiation/IMP cell adhesion/IMP chitin-based embryonic cuticle biosynthetic process/IMP dendrite morphogenesis/IMP dendrite morphogenesis/NAS determination of adult lifespan/IMP dorsal vessel heart proper cell fate commitment/IMP ecdysis, ch…	DNA binding/NAS RNA polymerase II core promoter proximal region sequence-specific DNA binding transcription factor activity involved in positive regulation of transcription/IDA contributes_to RNA polymerase II core promoter proximal region sequence-specific DNA binding transcription factor activity involved in positive regulation of transcription/IPI ecdysteroid hormone receptor activity/IDA cont…	cytoplasm/IDA dendrite/IMP ecdysone receptor holocomplex/IPI ecdysone receptor holocomplex/TAS nucleus/IDA nucleus/NAS polytene chromosome/NAS repressor ecdysone receptor complex/IPI
40088	9437	CG17657	fritz	frtz	anon-WO0118547.105/fritz/frtz	establishment of planar polarity/IMP imaginal disc-derived wing hair site selection/IMP
103914	101745	CG1768	diaphanous	dia	38E.16/dia/Dia/diaphanous/Diaphanous/l(2)k07135/ms(2)04138	actin filament organization/IMP actin filament-based process/TAS apical constriction/IMP cellularization/IMP cellularization/TAS cytokinesis/IMP cytokinesis/NAS cytokinesis/TAS cytokinesis after meiosis I/IMP cytokinesis after meiosis II/IMP cytokinesis, actomyosin contractile ring assembly/IMP cytokinesis, actomyosin contractile ring assembly/NAS maintenance of protein location in cell/IMP mitot…	Rho GTPase binding/IEA actin binding/IEA actin binding/ISS protein binding/IPI	colocalizes_with actin filament/IDA actomyosin contractile ring/NAS adherens junction/IDA apical part of cell/IDA cell cortex/IDA cleavage furrow/IDA protein complex/IPI
105493	108004	CG17697	frizzled	fz	CG3646/DFz/Dfz1/DFz1/DFZ1/frizzled/Frizzled/frizzled 1/frizzled[[1]]/Frizzled1/Frizzled 1/frz/fz/Fz/FZ/fz1/fz[[1]]/Fz1	R3/R4 cell fate commitment/NAS R3/R4 cell fate commitment/TAS Wnt receptor signaling pathway/ISS Wnt receptor signaling pathway/NAS Wnt receptor signaling pathway/TAS asymmetric cell division/IMP asymmetric protein localization/TAS axon extension/IMP border follicle cell migration/IMP canonical Wnt receptor signaling pathway/IGI compound eye morphogenesis/IMP establishment of cell polarity/IMP es…	Wnt-activated receptor activity/IDA Wnt-activated receptor activity/TAS Wnt-protein binding/ISS transmembrane signaling receptor activity/ISS	cell cortex/IDA colocalizes_with endosome/IDA integral to membrane/ISS integral to membrane/NAS integral to plasma membrane/TAS plasma membrane/IDA plasma membrane/ISS
43075 (43077)	4614	CG17697	frizzled	fz	Frizzled1	R3/R4 cell fate commitment/NAS R3/R4 cell fate commitment/TAS Wnt receptor signaling pathway/ISS Wnt receptor signaling pathway/NAS Wnt receptor signaling pathway/TAS asymmetric cell division/IMP asymmetric protein localization/TAS axon extension/IMP border follicle cell migration/IMP canonical Wnt receptor signaling pathway/IGI compound eye morphogenesis/IMP establishment of cell polarity/IMP es…	Wnt-activated receptor activity/IDA Wnt-activated receptor activity/TAS Wnt-protein binding/ISS transmembrane signaling receptor activity/ISS	cell cortex/IDA colocalizes_with endosome/IDA integral to membrane/ISS integral to membrane/NAS integral to plasma membrane/TAS plasma membrane/IDA plasma membrane/ISS
102073	110612	CG17716	faint sausage	fas	CT39263/faint sausage/fas/l(2)05488/l(2)5488	Malpighian tubule morphogenesis/IMP cardioblast cell fate determination/IMP dorsal closure/IMP foregut morphogenesis/IMP head involution/IMP maintenance of polarity of embryonic epithelium/TAS morphogenesis of an epithelium/IMP morphogenesis of an epithelium/TAS salivary gland development/IMP salivary gland morphogenesis/TAS
108665	102394	CG17753	Copper chaperone for superoxide dismutase	Ccs	anon-EST:Posey231/CCD/CCS/l(2)03221	determination of adult lifespan/IMP intracellular copper ion transport/ISS intracellular copper ion transport/NAS oxidation-reduction process/IEA protein stabilization/IDA response to oxidative stress/IMP superoxide metabolic process/IEA	superoxide dismutase activity/IEA superoxide dismutase copper chaperone activity/IDA superoxide dismutase copper chaperone activity/ISS superoxide dismutase copper chaperone activity/NAS
104337	107669	CG17754	-	CG17754	BcDNA:LP02641	phagocytosis, engulfment/IMP
105300	109283	CG17759	G protein alpha q subunit	Galphaq	dGaalpha/dG[[alphaq]]/DGalphaq/DGalpha[[q]]/dgq/Dgq/DGq/dGqa-49b/dgqalpha/dGqalpha/dG[[q]]alpha/DGqalpha/dGqalpha-3/dGqalpha-49b/DmGalpha[[q]]/Galpha/Galpha49b/Galpha49B/G alpha 49B/Galphaq/G[[alphaq]]/Galpha[[q]]/Gaq/G[[a]]q/G protein alpha49B/G-protein-alpha[[q]]/Gq/G?q/G[[q]]/G[q]/Gqa-3/Gqalpha/G[[q]]alpha/G[[qalpha]]/Gqalpha[[e]]/Gqalpha{e}	G-protein coupled receptor signaling pathway/NAS activation of phospholipase C activity/IGI activation of phospholipase C activity/IPI axon midline choice point recognition/IMP cellular response to carbon dioxide/IMP flight behavior/IGI mucosal immune response/IMP negative regulation of compound eye retinal cell programmed cell death/IMP phototransduction/IDA phototransduction/IEP phototransducti…	GTP binding/IEA GTPase activity/IMP GTPase activity/ISS GTPase activity/NAS signal transducer activity/IEA	heterotrimeric G-protein complex/ISS heterotrimeric G-protein complex/NAS inaD signaling complex/IDA plasma membrane/IDA rhabdomere/IDA rhabdomere/TAS
50729	17761	CG17759	G protein alpha q subunit	Galphaq	Gqalpha	G-protein coupled receptor signaling pathway/NAS activation of phospholipase C activity/IGI activation of phospholipase C activity/IPI axon midline choice point recognition/IMP cellular response to carbon dioxide/IMP flight behavior/IGI mucosal immune response/IMP negative regulation of compound eye retinal cell programmed cell death/IMP phototransduction/IDA phototransduction/IEP phototransducti…	GTP binding/IEA GTPase activity/IMP GTPase activity/ISS GTPase activity/NAS signal transducer activity/IEA	heterotrimeric G-protein complex/ISS heterotrimeric G-protein complex/NAS inaD signaling complex/IDA plasma membrane/IDA rhabdomere/IDA rhabdomere/TAS
107613	113244	CG17760	-	CG17760	BcDNA:SD21019	G-protein coupled receptor signaling pathway/IEA protein ADP-ribosylation/IEA	GTP binding/IEA GTPase activity/ISS signal transducer activity/IEA	heterotrimeric G-protein complex/ISS
43629	8641	CG17762	tomosyn	tomosyn	BcDNA:RH19475/CG11056/CG2205/tomosyn/Tomosyn	establishment or maintenance of cell polarity/NAS neurogenesis/IMP neurotransmitter secretion/NAS synaptic vesicle exocytosis/ISS synaptic vesicle priming/NAS vesicle-mediated transport/IEA	syntaxin-1 binding/ISS	integral to membrane/IEA synaptic vesicle/NAS
108835	100296	CG17800	Down syndrome cell adhesion molecule	Dscam	43Bc/CT39257/Down syndrome cell adhesion molecule/Down syndrome cell-adhesion molecule/Drosophila Down syndrome cell adhesion molecule/Dscam/DScam/DSCAM/Dscam1/l(2)05518/l(2)43Bc/lethal(2)43Bc/Neu1/p270	axon extension involved in axon guidance/IMP axon guidance/IGI axon guidance/IMP axon guidance/TAS axonal fasciculation/IMP central nervous system morphogenesis/IMP dendrite self-avoidance/IDA dendrite self-avoidance/IMP mushroom body development/IMP neuron development/IMP peripheral nervous system development/IMP phagocytosis/IMP	axon guidance receptor activity/IMP axon guidance receptor activity/NAS bacterial cell surface binding/IDA identical protein binding/IPI protein homodimerization activity/IPI	axon/IDA dendrite/IDA integral to plasma membrane/ISM integral to plasma membrane/ISS neuronal cell body/IDA
48724	16467	CG17870	14-3-3zeta	14-3-3zeta	14-3-3/14-3-3zeta/2G1/4-3-3 zeta/5.11/549/BEST:GH05075/Complementation group K/D14-3-3/D14 3 3 protein/d14-3-3zeta/D14-3-3zeta/K/l(2)07103/l(2)46CFe/l(2)46Ee/leo/leonardo/Leonardo/Leonardo-13-3-3/leonardo 14-3-3/par-5/Par-5/PAR5	Ras protein signal transduction/ISS Ras protein signal transduction/NAS activation of tryptophan 5-monooxygenase activity/ISS cell proliferation/NAS chromosome segregation/IMP compound eye photoreceptor cell differentiation/NAS germarium-derived oocyte fate determination/IGI learning or memory/IMP learning or memory/NAS mitotic cell cycle, embryonic/IMP olfactory learning/NAS oocyte microtubule c…	protein binding/IPI protein domain specific binding/IEA protein heterodimerization activity/IPI protein homodimerization activity/IDA protein kinase C inhibitor activity/ISS protein kinase C inhibitor activity/NAS tryptophan hydroxylase activator activity/ISS	germline ring canal/IDA microtubule associated complex/IDA nucleus/NAS
110585	103181	CG17871	Odorant receptor 71a	Or71a	71a/71B.1/DOR14/Odorant receptor 71a/or71a/Or71a/OR71a/Or71c	sensory perception of smell/IEA sensory perception of smell/ISS	odorant binding/IEA olfactory receptor activity/IEA olfactory receptor activity/ISS	integral to membrane/ISS membrane/IEA
30277	3551	CG17883	-	CG17883	CG40289	regulation of Rab GTPase activity/IEA	Rab GTPase activator activity/IEA	endoplasmic reticulum/IDA
110551	109014	CG17888	PAR-domain protein 1	Pdp1	anon-WO0140519.206/PAR-domain protein 1/PAR-Domain Protein 1/PAR DOMAIN PROTEIN 1/pdp1/Pdp1/PDP1/PDP11epsilon/Pdp1epsilon	DNA endoreduplication/IMP circadian rhythm/IDA circadian rhythm/IGI circadian rhythm/IMP circadian rhythm/TAS growth/IMP mitosis/IMP regulation of transcription, DNA-dependent/IEA response to nutrient/IMP transcription, DNA-dependent/TAS	DNA binding/IPI RNA polymerase II core promoter proximal region sequence-specific DNA binding transcription factor activity involved in positive regulation of transcription/IDA protein dimerization activity/IEA protein homodimerization activity/ISS sequence-specific DNA binding/IEA sequence-specific DNA binding transcription factor activity/TAS	nucleus/IDA
105432	101926	CG17907	Acetylcholine esterase	Ace	AcChE/ace/Ace/ACE/Acetylcholine esterase/acetylcholinesterase/ache/AchE/AChE/CHE/dAChE/dmAChE/DmAChE/l(3)26/l(3)87Ed	acetylcholine catabolic process/IDA acetylcholine catabolic process/IMP acetylcholine catabolic process/NAS acetylcholine catabolic process in synaptic cleft/IEA choline catabolic process/IDA phototaxis/IMP response to carbamate/NAS response to organophosphorus/NAS synaptic transmission/IMP	acetylcholinesterase activity/IDA acetylcholinesterase activity/IMP acetylcholinesterase activity/ISS acetylcholinesterase activity/NAS cholinesterase activity/IDA cholinesterase activity/NAS protein homodimerization activity/IMP	cytoplasm/IDA membrane/NAS plasma membrane/IDA synapse/NAS
40109	9486	CG17917	-	CG17917			phosphatidylethanolamine binding/ISS
38204	6108	CG17919	-	CG17919			phosphatidylethanolamine binding/ISS
7164	1485	CG17927	Myosin heavy chain	Mhc	Bsh/Dm II/DmMHC/DROMHC/DroMII/ifm(2)2/Ifm(2)2/l(2)36Ae/l(2)k10423/l(2)M66/mhc/Mhc/MHC/Mhc36B/mMHC/Mrp/MRP/muscle myosin/muscle myosin heavy chain/muscle myosin II/muscle myosin-II/muscle myosin II heavy chain/muscle specific myosin II/Myo/myosin/Myosin/myosin heavy chain/myosin heavy-chain/Myosin heavy chain/myosin heavy-chain protein/Myosin rod protein/Not-upheld/Nup/sarcomeric myosin heavy-chai…	epithelial cell migration, open tracheal system/IMP locomotion/IMP muscle cell differentiation/IMP muscle contraction/IMP myofibril assembly/IMP skeletal muscle myosin thick filament assembly/IMP striated muscle contraction/TAS	ATP binding/IEA ATPase activity, coupled/ISS microfilament motor activity/ISS protein homodimerization activity/IDA structural constituent of muscle/IMP structural constituent of muscle/TAS	A band/IDA muscle myosin complex/IDA muscle myosin complex/ISS myosin complex/ISS sarcomere/IDA striated muscle myosin thick filament/IDA
36219	14350	CG17941	dachsous	ds	cad2/cadherin-2/CT39575/dachsous/Dachsous/ds/Ds/l(2)05142	calcium-dependent cell-cell adhesion/ISS cell morphogenesis involved in differentiation/IMP cell proliferation/IMP cell-cell adhesion/IMP equator specification/IMP establishment of cell polarity/IMP establishment of epithelial cell apical/basal polarity/IMP establishment of imaginal disc-derived wing hair orientation/IMP establishment of imaginal disc-derived wing hair orientation/TAS establishme…	calcium ion binding/IEA cell adhesion molecule binding/IDA cell adhesion molecule binding/ISS receptor activity/ISS signal transducer activity/NAS	integral to membrane/TAS integral to plasma membrane/ISS plasma membrane/ISS
110488	103866	CG17943	commissureless	comm	comm/Comm/commissureless/Commissureless	axon guidance/IGI axon guidance/IMP axon guidance/NAS axon guidance/TAS axon midline choice point recognition/IMP NOT axon midline choice point recognition/IMP axon midline choice point recognition/TAS dendrite guidance/IMP dendrite morphogenesis/IMP dendrite morphogenesis/TAS endocytosis/TAS nervous system development/TAS neuron recognition/IMP positive regulation of receptor internalization/IMP…	WW domain binding/IDA WW domain binding/IPI protein binding/IPI	Golgi apparatus/IDA endocytic vesicle/IDA plasma membrane/IDA vesicle/IDA
107298	107916	CG17947	alpha Catenin	alpha-Cat	a-cat/a-Cat/a-catenin/alphacat/alpha-cat/alphaCat/alpha-Cat/alpha-CAT/alpha-catenin/alphaCatenin/alpha Catenin/alpha-Catenin/alpha-ctn/catenin/CT39986/DalphaC/Dalpha-cadherin/Dalphacat/Dalpha-cat/D-alpha-catenin/Dalpha-catenin/DalphaCatenin/Dalpha-Catenin/Dmcatp	cell adhesion/IEA cell adhesion/NAS cytoskeletal anchoring at plasma membrane/ISS establishment or maintenance of cell polarity/NAS oocyte localization involved in germarium-derived egg chamber formation/TAS	actin binding/ISS cadherin binding/IEA cadherin binding/NAS cytoskeletal protein binding/ISS structural molecule activity/IEA	actin cytoskeleton/IEA adherens junction/NAS catenin complex/ISS cell-cell adherens junction/IDA cell-substrate junction/NAS plasma membrane/IDA spot adherens junction/NAS zonula adherens/NAS
100556	107931	CG1799	raspberry	ras	CG11485/EP(X)1093/IMP dehydrogenase/IMPdH/IMPDH/inosine monophosphate dehydrogenase/l(1)9Eb/l(1)G0002/l(1)G0056/l(1)G0098/l(1)G0127/l(1)G0238/l(1)G0351/l(1)G0380/l(1)G0388/l(1)G0391/l(1)G0436/l(1)G0482/LD02673/LD06825/lethal (1) G0380/ras/ras-l/raspberry/raspberry/impd/raspberry-lethal	GMP biosynthetic process/NAS axon guidance/IMP oogenesis/TAS oxidation-reduction process/IEA phagocytosis, engulfment/IMP	IMP dehydrogenase activity/ISS IMP dehydrogenase activity/NAS
40929	3089	CG18039	Glutamate receptor IID	GluRIID	bad reception/brec/CT13538/DKaiR-IA/Dro GluRIA/GluRIA/GluRIID/GluR-IID/KaiRIA/Kai-RIA	ion transport/IEA neuromuscular synaptic transmission/IMP rhythmic excitation/IMP	extracellular-glutamate-gated ion channel activity/IEA ionotropic glutamate receptor activity/IEA ionotropic glutamate receptor activity/ISS kainate selective glutamate receptor activity/ISS	ionotropic glutamate receptor complex/ISS membrane/IEA
100265	107335	CG18069	Calcium/calmodulin-dependent protein kinase II	CaMKII	Ca2+/calmodulin-dependent protein kinase II/Calcium/calmodulin-dependent protein kinase/calcium/calmodulin-dependent protein kinase II/Calcium/calmodulin-dependent protein kinase II/calmodulin-dependent kinase/Cam/CaM/CaM II/camKII/CamKII/CaMKII/CaM KII/CaMK II/CaMK-II/CAMKII/CamKIIalpha/CAMKIIalpha/CAMKIId/CaM kinase/CaM kinase II/CDPK1/dCaMKII/DCK	courtship behavior/TAS learning or memory/IMP learning or memory/NAS long-term memory/IMP male courtship behavior/IMP neuromuscular junction development/NAS protein phosphorylation/IEA protein phosphorylation/NAS protein phosphorylation/TAS regulation of filopodium assembly/IMP regulation of ovulation/IGI synaptic transmission/IMP	ATP binding/IEA calmodulin binding/IEA calmodulin binding/TAS calmodulin-dependent protein kinase activity/IDA calmodulin-dependent protein kinase activity/ISS protein serine/threonine kinase activity/IDA protein serine/threonine kinase activity/NAS	axon/IDA calcium- and calmodulin-dependent protein kinase complex/ISS dendrite/IDA plasma membrane/IDA postsynaptic membrane/IDA presynaptic active zone/IDA
107048	102068	CG18085	sevenless	sev	7LES/7less/CT3980/DmHD-265/DROSEV/DROSEV1/HD-265/sev/Sev/SEV/sev(AC)[[14]]/sevenless/Sevenless	R7 cell development/NAS R7 cell differentiation/TAS R7 cell fate commitment/IMP R8 cell fate specification/IMP anterior/posterior axis specification, embryo/TAS positive regulation of R7 cell differentiation/IMP positive regulation of photoreceptor cell differentiation/IMP protein phosphorylation/IEA protein phosphorylation/NAS torso signaling pathway/NAS transmembrane receptor protein tyrosine k…	ATP binding/IEA boss receptor activity/NAS protein binding/IPI protein tyrosine kinase activity/IDA protein tyrosine kinase activity/NAS transmembrane receptor protein tyrosine kinase activity/IEA transmembrane receptor protein tyrosine kinase activity/ISS	plasma membrane/IDA
105971	101444	CG18102	shibire	shi	anon-WO0153538.12/anon-WO0153538.13/anon-WO0153538.14/Ddyn/Ddyn3/Ddyn4/Dyn/dynamin/Dynamin/l(1)shi/l(1)VII/shi/Shi/shibire/Shibire/shibiri	adherens junction maintenance/IMP border follicle cell migration/IMP cellularization/IMP cellularization/TAS compound eye retinal cell programmed cell death/IMP conditioned taste aversion/IMP cytokinesis/IMP cytokinesis/TAS endocytosis/IDA endocytosis/IMP endocytosis/NAS endocytosis/TAS epithelial cell migration, open tracheal system/IMP extracellular matrix organization/IMP larval feeding behavi…	GTP binding/IEA GTPase activity/ISS GTPase activity/NAS actin binding/IDA microtubule binding/IDA microtubule motor activity/NAS	microtubule associated complex/ISS plasma membrane/IDA sperm individualization complex/IDA synapse/IMP
101222	103944	CG18109	-	CG18109	BG:DS02252.3/DS02252.3	microtubule cytoskeleton organization/IEA		microtubule organizing center/IEA spindle pole/IEA
104656	111764	CG1812	-	CG1812			actin binding/ISS
25296	9514	CG18124	mitochondrial transcription termination factor	mTTF	BG:DS01068.4/DmTTF/DS01068.4/mitochondrial transcription termination factor/mTTF	termination of mitochondrial transcription/IDA termination of mitochondrial transcription/NAS	DNA binding/IDA	mitochondrion/IDA mitochondrion/NAS
105052	113187	CG18156	Mis12	Mis12	BcDNA:RE19545/dmMis12/Mis12	chromosome segregation/IMP mitotic anaphase/IMP mitotic metaphase plate congression/IMP mitotic spindle organization/IMP neurogenesis/IMP		Ndc80 complex/IDA chromosome, centromeric region/IDA kinetochore/IDA colocalizes_with kinetochore/IDA
1102	115	CG1817	Protein tyrosine phosphatase 10D	Ptp10D	CT4920/dptp/DPTP/DPTP10D/DPTP[[10D]]/Protein tyrosine phosphatase 10D/Ptp10/ptp10D/Ptp10D/PTP10D/R-PTP 10D	central nervous system development/IGI long-term memory/IMP motor axon guidance/IGI open tracheal system development/IGI protein dephosphorylation/IDA protein dephosphorylation/IMP protein dephosphorylation/NAS	phosphoprotein phosphatase activity/IDA protein tyrosine phosphatase activity/IDA protein tyrosine phosphatase activity/ISS protein tyrosine phosphatase activity/NAS receptor signaling protein tyrosine phosphatase activity/NAS transmembrane receptor protein tyrosine phosphatase activity/ISS transmembrane receptor protein tyrosine phosphatase activity/NAS	apical part of cell/IDA axon/IDA plasma membrane/ISS plasma membrane/NAS
104467	109038	CG1821	Ribosomal protein L31	RpL31	anon-EST:Posey68/BcDNA:RE59131/Ribosomal protein L31/RpL31	mitotic spindle elongation/IMP mitotic spindle organization/IMP translation/ISS translation/NAS	structural constituent of ribosome/ISS structural constituent of ribosome/NAS	cytosolic large ribosomal subunit/ISS cytosolic large ribosomal subunit/NAS ribosome/IDA
40138	9531	CG18214	trio	trio	0368/10/0959/14/1372/03/1386/06/BEST:LD36950/CG9208/DTrio/l(3)036810/l(3)S036810/l(3)S095914/l(3)S137203/l(3)S[1372/3]/l(3)S138606/l(3)S[1386/06]/M89/trio/Trio/UNC-73/Trio	Rho protein signal transduction/IDA actin cytoskeleton organization/IDA actin cytoskeleton organization/IEP axon extension involved in development/IMP axon guidance/IGI axon guidance/IMP axon guidance/TAS axon target recognition/IGI central nervous system development/IGI central nervous system development/IMP lateral inhibition/IMP mushroom body development/IMP peripheral nervous system developme…	Rho guanyl-nucleotide exchange factor activity/IDA Rho guanyl-nucleotide exchange factor activity/ISS Rho guanyl-nucleotide exchange factor activity/NAS	intracellular/IEA plasma membrane/IDA
109722	105557	CG1822	bifocal	bif	bif/bifocal	axon guidance/IMP carbohydrate catabolic process/IEA female meiosis chromosome segregation/IMP negative regulation of axon extension/IMP	actin binding/IDA actin filament binding/IDA carbohydrate binding/IEA catalytic activity/IEA microtubule binding/IDA protein phosphatase 1 binding/NAS	cytoplasm/IDA
105706	101169	CG18247	SH2 ankyrin repeat kinase	shark	dtk7/Dtk7/l(2R)W4/l(2)W4/shark/Shark/SHARK/Src homology 2, ankyrin repeat tyrosine kinase/SYK/SHARK/Tk7/Tyrosine kinase 7	JNK cascade/IGI JNK cascade/IMP JNK cascade/NAS apoptotic cell clearance/IMP dorsal appendage formation/IGI dorsal appendage formation/IMP dorsal appendage formation/NAS dorsal closure/TAS dorsal closure, elongation of leading edge cells/IMP eggshell chorion assembly/IMP eggshell chorion assembly/NAS maintenance of epithelial cell apical/basal polarity/IEP protein phosphorylation/IEA protein phos…	ATP binding/IEA non-membrane spanning protein tyrosine kinase activity/NAS protein tyrosine kinase activity/IEA protein tyrosine kinase activity/ISS protein tyrosine kinase activity/NAS	cell cortex/IDA cytoplasm/IDA
25306	9538	CG1825	Microtubule-associated protein 60	Map60	Centrosome associated protein 60/Cp60/CP60/CP-60/DMAP60/DMAP-60/Map60/Microtubule-associated protein 60	microtubule-based process/ISS	microtubule binding/ISS	centrosome/IDA centrosome/IPI centrosome/NAS microtubule associated complex/ISS microtubule associated complex/NAS nucleus/IDA
107029	100828	CG18250	Dystroglycan	Dg	CT41273/dg/Dg/DG/dgn/DmDG/dys/Dystroglycan/dystroglycan-like	axon guidance/IGI cytoskeletal anchoring at plasma membrane/ISS establishment of cell polarity/IMP establishment or maintenance of apical/basal cell polarity/IMP establishment or maintenance of cell polarity/IMP establishment or maintenance of epithelial cell apical/basal polarity/IMP establishment or maintenance of polarity of follicular epithelium/IMP growth of a germarium-derived egg chamber/I…	calcium ion binding/IEA protein binding/IPI structural constituent of muscle/ISS	T-tubule/IDA basal plasma membrane/IDA dystroglycan complex/IDA dystroglycan complex/ISS dystroglycan complex/NAS dystrophin-associated glycoprotein complex/IPI neuromuscular junction/IDA
100159	105109	CG18285	igloo	igl	igl/igloo/invertebrate GAP-43-like		calmodulin binding/IDA myosin light chain binding/RCA
102480	111781	CG18290	Actin 87E	Act87E	act87E/act 87E/Act87E/actin/Actin/actin 87E/Actin 87E/E/mus87E	cytoskeleton organization/ISS	ATP binding/IEA structural constituent of cytoskeleton/ISS	actin filament/ISS actin filament/NAS lipid particle/IDA
110638	108201	CG1830	Phosphorylase kinase gamma	PhKgamma	anon-sts6/DPhK-gamma/EP779/ESTS:194B3T/PhKgamma/phosphorylase kinase gamma/Phosphorylase kinase gamma	embryonic morphogenesis/IMP glucose catabolic process/ISS glycogen biosynthetic process/IEA protein phosphorylation/IEA protein phosphorylation/ISS protein phosphorylation/NAS	ATP binding/IEA calmodulin binding/IEA phosphorylase kinase activity/IEA phosphorylase kinase activity/ISS protein serine/threonine kinase activity/NAS	phosphorylase kinase complex/IEA phosphorylase kinase complex/ISS
103494	111211	CG18314	Dopamine/Ecdysteroid receptor	DopEcR	anon-WO0170980.139/anon-WO0170980.140/DmDopEcR/DopEcR	G-protein coupled receptor signaling pathway/IEA G-protein coupled receptor signaling pathway/ISS response to ecdysone/IDA	G-protein coupled amine receptor activity/ISS	integral to membrane/IEA integral to membrane/ISS
100807	108751	CG18317	-	CG18317		mitochondrial transport/IEA	transmembrane transporter activity/ISS	mitochondrial envelope/ISS mitochondrial membrane/IEA
104450	106424	CG18345	trp-like	trpl	CG1694/DmTRPL/dTrpL/dTRPL/trpl/trp-l/TrpL/TRPL/trp-like	body fluid secretion/IMP calcium ion transmembrane transport/IGI calcium ion transport/IDA calcium ion transport/ISS calcium-mediated signaling/IMP calcium-mediated signaling/TAS cellular response to anoxia/IGI response to light stimulus/TAS	calcium channel activity/IDA calcium channel activity/IGI calcium channel activity/ISS calmodulin binding/IDA calmodulin binding/ISS calmodulin binding/NAS calmodulin binding/TAS cation channel activity/TAS light-activated voltage-gated calcium channel activity/NAS protein binding/IPI store-operated calcium channel activity/NAS	inaD signaling complex/IPI integral to membrane/IEA integral to plasma membrane/NAS plasma membrane/ISS plasma membrane/TAS rhabdomere/IDA rhabdomere/NAS rhabdomere/TAS
101525	108967	CG18361	dishevelled	dsh	CG1720/disheveled/Disheveled/dishevelled/Dishevelled/disshevelled/Dm Dsh/dsh/Dsh/DSH/Dvl/l(1)10Bd/l(1)dsh/l(1)G0267/l(1)G17	R3/R4 cell fate commitment/NAS Wnt receptor signaling pathway/NAS Wnt receptor signaling pathway/TAS axon extension/IMP border follicle cell migration/IMP cellular component movement/IMP compound eye morphogenesis/IMP dorsal closure/IMP dorsal closure/TAS dorsal closure, elongation of leading edge cells/IMP epidermis morphogenesis/IMP establishment of epithelial cell apical/basal polarity/IMP est…	Notch binding/NAS phosphatidic acid binding/IDA signal transducer activity/IEA	adherens junction/TAS cytoplasm/NAS cytoplasm/TAS intracellular/IEA plasma membrane/IDA
106924	101235	CG1837	pretaporter	prtp	anon-EST:Posey253/p47	apoptotic cell clearance/IMP cell redox homeostasis/IEA glycerol ether metabolic process/IEA	electron carrier activity/IEA protein disulfide isomerase activity/ISS protein disulfide oxidoreductase activity/IEA	cell surface/IDA endoplasmic reticulum/IDA endoplasmic reticulum/ISS
25332	9567	CG18375	Ankyrin-repeat, SH3-domain, and Proline-rich-region containing Protein	ASPP	Ankyrin-repeat/dASPP/ SH3-domain and Proline-rich-region containing Protein		protein tyrosine kinase activator activity/IDA	adherens junction/IDA
105858	102697	CG18397	short spindle 3	ssp3	CG10666/short spindle 3/ssp3/Ssp3	metabolic process/IEA mitotic spindle elongation/IMP	catalytic activity/IEA	colocalizes_with spindle/IDA
992	104	CG18402	Insulin-like receptor	InR	DIHR/DILR/dinr/dInr/dInR/dINR/DInr/DInR/dInsR/dir/dIR/DIR/Dir-a/Dir-b/DIRbeta/dIRH/DIRH/er10/inr/Inr/InR/INR/Inr-alpha/Inr-beta/InsR/insulin/insulin-like growth factor receptor/insulin-like receptor/Insulin-like receptor/insulin receptor/insulin-receptor/insulin receptor homolog/IR/l(3)05545/l(3)93Dj/l(3)er10/lethal(3)93Dj	aging/IMP axon guidance/IMP axon guidance/TAS cell growth/IMP determination of adult lifespan/IMP determination of adult lifespan/TAS developmental growth/IMP dorsal closure/TAS embryo development/IEP embryonic development via the syncytial blastoderm/IEP embryonic development via the syncytial blastoderm/TAS female germ-line stem cell division/IMP female mating behavior/IMP germ-band shortening/…	ATP binding/IC ATP binding/IEA insulin-activated receptor activity/IDA insulin-activated receptor activity/ISS insulin-like growth factor binding/NAS protein tyrosine kinase activity/NAS	cell-cell junction/IDA insulin receptor complex/IDA integral to plasma membrane/NAS plasma membrane/ISS
104505	109430	CG18405	Sema-1a	Sema-1a	BcDNA:RE36155/CT26404/D-Sema 1a/d-semaI/d-sema I/D-semaI/Dsema-I/D-SemaI/D-Sema I/D-Sema-I/Fasciclin-IV/FasIV/Fas-IV/l(2)k13702/sema1a/sema-1a/Sema1a/Sema 1a/Sema-1a/Sema1A/sema-I/SemaI/Sema-I/semaphorin/semaphorin 1/Semaphorin-1/semaphorin-1a/semaphorin I/semiphorin	axon guidance/IDA axon guidance/IMP axon guidance/ISS axon guidance/NAS axon midline choice point recognition/IMP brain morphogenesis/IMP dendrite morphogenesis/IMP locomotion involved in locomotory behavior/IMP semaphorin-plexin signaling pathway involved in regulation of photoreceptor cell axon guidance/IGI startle response/IMP synapse assembly/IMP synaptic target recognition/IMP	protein binding/IPI receptor activity/IEA semaphorin receptor binding/TAS	integral to membrane/ISS integral to membrane/NAS plasma membrane/IDA plasma membrane/ISS
106309	107936	CG18408	CAP	CAP	CAP/CAP/Vinexin/CG18409/CG3451/DCAP/rexin/Rexin/Rexin/CAP		vinculin binding/ISS	focal adhesion/ISS
100811	108787	CG18412	polyhomeotic proximal	ph-p	CG18414/EG:87B1.5/ph/Ph/PH/phm/php/ph-p/ph-P/ph[P]/PH-p/PHP/polyhomeotic/Polyhomeotic/polyhomeotic proximal	central nervous system neuron development/IMP chromatin silencing/NAS gene silencing/IGI germarium-derived female germ-line cyst encapsulation/IMP ovarian follicle cell stalk formation/IMP response to ecdysone/IMP syncytial blastoderm mitotic cell cycle/IMP	DNA binding/NAS chaperone binding/IDA chromatin binding/IDA protein binding/IPI zinc ion binding/IEA	PRC1 complex/IDA PRC1 complex/TAS nucleolus/IDA nucleus/IDA nucleus/NAS
102109	110768	CG18418	-	CG18418	anon-WO0140519.190	alpha-ketoglutarate transport/ISS malate transport/ISS mitochondrial transport/ISS	oxoglutarate:malate antiporter activity/ISS transmembrane transporter activity/ISS	mitochondrial envelope/ISS mitochondrial inner membrane/ISS
101704	105507	CG1842	Dynein heavy chain at 89D	Dhc98D	dhc/Dhc/DHC/Dhc98D/Dynein heavy chain at 89D/dynein-related heavy chain polypeptide	microtubule-based movement/IEA microtubule-based movement/ISS	ATP binding/IEA ATPase activity/IEA ATPase activity, coupled/ISS microtubule motor activity/IEA motor activity/ISS	axonemal dynein complex/ISS microtubule associated complex/ISS microtubule associated complex/NAS
25344	9586	CG1848	LIM-kinase1	LIMK1	dLIMK/Dlimk/DLIMK/DLIMK1/D-LIMK1/LIM-DOMAIN KINASE/limk/Limk/LIMK/LIMK1/Lim kinase/Lim Kinase/LIM kinase/LIM-kinase/LIM-kinase1/LIM Kinase1	actin cytoskeleton organization/NAS compound eye development/IGI establishment of imaginal disc-derived wing hair orientation/IMP establishment of planar polarity/IMP protein phosphorylation/IDA protein phosphorylation/NAS regulation of axonogenesis/IMP synapse assembly/IMP synaptic growth at neuromuscular junction/IMP	ATP binding/IEA protein kinase activity/NAS protein serine/threonine kinase activity/IDA protein serine/threonine kinase activity/ISS protein serine/threonine kinase activity/NAS zinc ion binding/IEA
49543	16317	CG18497	split ends	spen	yip1/yippee interacting protein 1/136/24/BcDNA:GM01870/E(E2F)2A/EK2-9/En(yan[ACT])2-7/E(Raf)2A/E(Sev-CycE)2A/EY2-7/l(2)03350/l(2)k06805/l(2)k07612/l(2)k08102/poc/polycephalon/rhinoceros/rno/spe/spen/split ends/Splitends	Wnt receptor signaling pathway/IMP axon guidance/IMP epidermal growth factor receptor signaling pathway/IMP establishment of thoracic bristle planar orientation/IMP glial cell fate determination/IMP glial cell migration/IMP imaginal disc-derived wing vein morphogenesis/IMP maintenance of imaginal disc-derived wing hair orientation/IMP neuroblast fate determination/IMP peripheral nervous system de…	nucleic acid binding/IEA nucleotide binding/IEA	nucleus/IDA nucleus/NAS
107579	113299	CG18543	matrimony	mtrm	anonD52/anon-D52/D52/matrimony/mtrm	cell cycle arrest/NAS distributive segregation/IMP female meiosis chromosome segregation/IMP regulation of meiotic cell cycle/IMP	molecular_function/ND	nucleus/IDA nucleus/NAS
109880	115706	CG18582	mushroom bodies tiny	mbt	anon-EST:fe1G7/anon-fast-evolving-1G7/DmMBT/DmPAK2/dPAK2/mbt/Mbt/mushroom bodies tiny/Mushroom bodies tiny/Pak2/Ste20/STE20	activation of MAPK activity/TAS compound eye development/IMP compound eye photoreceptor cell differentiation/IMP cytoskeleton organization/TAS lateral inhibition/IMP mushroom body development/IMP positive regulation of compound eye photoreceptor development/IMP protein phosphorylation/IMP protein phosphorylation/NAS	ATP binding/IMP protein binding/IPI protein kinase activity/IDA protein serine/threonine kinase activity/IMP protein serine/threonine kinase activity/ISS protein serine/threonine kinase activity/NAS receptor signaling protein serine/threonine kinase activity/NAS	adherens junction/IDA cell-cell adherens junction/IDA
105139	102026	CG1862	Ephrin	Ephrin	Dephrin/ephrin/Ephrin	axon guidance/IMP mushroom body development/IMP	ephrin receptor binding/IDA ephrin receptor binding/NAS	integral to plasma membrane/IDA
104178	107365	CG1864	Hormone receptor-like in 38	Hr38	38E.3/38E.7/Dhr38/DHR38/Hormone receptor-like in 38/Hr38/HR38/l(2)02306/NR4A4	cuticle development/IMP epidermis development/NAS phagocytosis, engulfment/IMP regulation of adult chitin-containing cuticle pigmentation/IGI regulation of transcription, DNA-dependent/IEA retinoic acid receptor signaling pathway/IEA steroid hormone mediated signaling pathway/IEA	RNA polymerase II regulatory region sequence-specific DNA binding/IDA ligand-activated sequence-specific DNA binding RNA polymerase II transcription factor activity/ISS ligand-activated sequence-specific DNA binding RNA polymerase II transcription factor activity/NAS retinoic acid receptor activity/IEA sequence-specific DNA binding transcription factor activity/IEA steroid hormone receptor activi…	nucleus/IEA nucleus/NAS
108577	101369	CG18657	Netrin-A	NetA	CT27014/D-netrin-A/netA/NetA/netrin/Netrin/NETRIN/netrinA/Netrin A/Netrin-A	axon guidance/IGI axon guidance/ISS axon guidance/NAS dendrite guidance/IGI motor axon guidance/IMP		extracellular region/ISS proteinaceous extracellular matrix/ISS
105324	110947	CG18741	Dopamine 1-like receptor 2	Dop1R2	CG7569/D[[2]]-like receptor/DAMB/Dar2/Dopamine receptor 2/dopamine receptor in mushroom bodies/DopD1/DopR2/DopR99B/DOPR99B/DopRII	activation of adenylate cyclase activity by dopamine receptor signaling pathway/IDA adrenergic receptor signaling pathway/IEA dopamine receptor signaling pathway/ISS	G-protein coupled amine receptor activity/ISS adrenergic receptor activity/IEA dopamine receptor activity/ISS dopamine receptor activity/NAS dopamine receptor activity, coupled via Gs/IDA dopamine receptor activity, coupled via Gs/ISS dopamine receptor activity, coupled via Gs/NAS	integral to membrane/IEA integral to membrane/ISS integral to plasma membrane/ISM integral to plasma membrane/NAS plasma membrane/ISS
103148	111850	CG1878	Cecropin B	CecB	cec/Cec/cecB/CecB/cecropin/Cecropin/cecropin B/Cecropin B	antibacterial humoral response/IDA antibacterial humoral response/IEP antibacterial humoral response/ISS antibacterial humoral response/NAS autophagic cell death/IEP defense response to Gram-negative bacterium/IDA defense response to Gram-negative bacterium/NAS defense response to Gram-positive bacterium/IDA defense response to Gram-positive bacterium/IEP defense response to Gram-positive bacteri…	molecular_function/ND	extracellular region/IDA extracellular space/IDA
4100	2254	CG1887	-	CG1887		cell adhesion/IEA defense response/NAS	scavenger receptor activity/NAS	integral to plasma membrane/NAS membrane/IEA
104325	107512	CG1890	-	CG1890		tubulin complex assembly/ISS	unfolded protein binding/IEA	microtubule/IEA
46358	2546	CG1891	saxophone	sax	Bkr43E/Brk43E/sax/Sax/saxophone/Saxophone/STK-B	BMP signaling pathway/TAS actin filament organization/IMP anterior/posterior pattern specification, imaginal disc/IMP chorion-containing eggshell formation/IGI compound eye morphogenesis/NAS decapentaplegic signaling pathway/IGI decapentaplegic signaling pathway/IMP dorsal/ventral pattern formation/IGI dorsal/ventral pattern formation/IMP germ-line stem cell division/IMP germ-line stem cell maint…	ATP binding/IEA protein kinase activity/NAS protein serine/threonine kinase activity/NAS transforming growth factor beta receptor activity, type I/IDA transforming growth factor beta receptor activity, type I/ISS transforming growth factor beta receptor activity, type I/NAS	integral to plasma membrane/ISS plasma membrane/ISS
104647	111693	CG1893	scramblase 2	scramb2	Scramb1/scramb2/scramblase 2	phospholipid scrambling/ISS synaptic transmission/IMP	phospholipid scramblase activity/ISS
33419	9671	CG1898	HBS1	HBS1	HBS1	translational termination/ISS	GTP binding/IEA GTPase activity/IEA translation release factor activity/ISS	cytosol/ISS
105483	107730	CG1906	alphabet	alph	alph/alphabet/pp2c99B/PP2Cb/SK3-1	compound eye morphogenesis/IMP imaginal disc-derived wing morphogenesis/IMP mitotic cell cycle/IMP negative regulation of MAP kinase activity/IMP negative regulation of Ras protein signal transduction/IMP positive regulation of R7 cell differentiation/IGI positive regulation of R7 cell differentiation/IMP protein dephosphorylation/IEA protein dephosphorylation/NAS response to oxidative stress/IMP	magnesium ion binding/IEA manganese ion binding/IEA protein serine/threonine phosphatase activity/ISS protein serine/threonine phosphatase activity/NAS	protein serine/threonine phosphatase complex/IEA
1341	360	CG1907	-	CG1907		alpha-ketoglutarate transport/ISS malate transport/ISS mitochondrial transport/ISS	oxoglutarate:malate antiporter activity/ISS transmembrane transporter activity/ISS	lipid particle/IDA mitochondrial envelope/ISS mitochondrial inner membrane/ISS
20745	9675	CG1909	-	CG1909		synaptic transmission/IEA	acetylcholine receptor binding/IEA zinc ion binding/IEA	cell junction/IEA cytoskeleton/IEA plasma membrane/ISO postsynaptic membrane/IEA
108289	101115	CG1911	CAP-D2 condensin subunit	Cap-D2	CAP-D2/CAP-D2 condensin subunit	mitosis/ISS mitotic chromosome condensation/IMP mitotic sister chromatid segregation/ISS mitotic spindle organization/IMP	binding/IEA	condensin complex/ISS nucleus/IEA
38079	5736	CG1916	Wnt oncogene analog 2	Wnt2	Dm-2/dWnt2/D-wnt-2/Dwnt-2/DWnt2/DWnt-2/Wnt/wnt2/Wnt2/Wnt-2/Wnt oncogene analog 2	Wnt receptor signaling pathway/ISS axon extension/IMP muscle organ development/IMP open tracheal system development/IGI	receptor binding/ISS	extracellular region/ISS
107716	100775	CG1945	fat facets	faf	BcDNA:LD22582/BcDNA.LD22582/faf/fat facets/Fat facets	cellularization/IMP compound eye development/IMP embryo development/IMP endocytosis/NAS germ cell migration/TAS mystery cell differentiation/IMP mystery cell differentiation/TAS negative regulation of proteolysis/NAS nuclear migration/IMP protein deubiquitination/IDA protein deubiquitination/IMP protein deubiquitination/NAS protein deubiquitination/TAS ubiquitin-dependent protein catabolic proces…	binding/IEA ubiquitin thiolesterase activity/IEA ubiquitin-specific protease activity/NAS ubiquitin-specific protease activity/TAS	cytoplasm/IDA
unknown	unknown	CG1956	Roughened	R	Rap1	GTP catabolic process IEA/cell adhesion IMP/compound eye photoreceptor fate commitment NAS/dorsal closure IMP/germ-line stem cell maintenance IGI/hemocyte migration IMP/ovarian follicle cell stalk formation TAS/NOT regulation of JNK cascade IGI/NOT regulation of JNK cascade IMP/regulation of cell shape IMP/regulation of embryonic cell shape IMP/small GTPase mediated signal transduction IEA/substr…	GDP binding NAS/GTP binding IEA/GTP binding NAS/GTPase activity ISS	lipid particle IDA/membrane IEA
33447	9690	CG1966	ATP-dependent chromatin assembly factor large subunit	Acf1	Acf/ACF/acf1/Acf1/Acf-1/ACF1/ACF/CHRAC/ATP-dependent chromatin assembly factor large subunit/ATP-utilizing chromatin assembly and remodeling factor/CAF/CHRAC/CHRAC-175/Chromatin Accessibility Complex/dACF/dCHRAC/p170/p185	chromatin assembly/IDA chromatin assembly or disassembly/NAS chromatin assembly or disassembly/TAS dendrite morphogenesis/IMP epidermis development/IMP muscle organ development/IMP negative regulation of transcription, DNA-dependent/IMP nervous system development/IMP neuron development/IMP nucleosome assembly/IDA nucleosome mobilization/IDA nucleosome mobilization/TAS nucleosome positioning/IDA r…	DNA binding/IDA DNA binding/TAS NOT histone acetyltransferase activity/IDA protein binding/IPI zinc ion binding/IEA	ACF complex/IDA ACF complex/IPI NOT NURF complex/IDA chromatin accessibility complex/IDA chromatin accessibility complex/NAS chromatin assembly complex/NAS
100594	108359	CG1967	p24-related-1	p24-1	anon-EST:Liang-1.45/clone 1.45/p24-1/p24-related-1	neurogenesis/IMP post-Golgi vesicle-mediated transport/ISS	transporter activity/ISS	coated vesicle/ISS integral to membrane/IEA transport vesicle/ISS
106241	100782	CG1976	Rho GTPase activating protein at 100F	RhoGAP100F	1976/RhoGAP100F	signal transduction/IEA	GTPase activator activity/ISS	intracellular/IEA
25387	9695	CG1977	discs lost	dlt	3A9/alfa-Spec/alpha/alpha-Spc/alpha-spec/alpha-Spec/alpha spectrin/alpha-spectrin/alphaSpectrin/alpha Spectrin/alpha-Spectrin/alpha-spectrin II/anon-EST:fe2E2/anon-fast-evolving-2E2/aSpc 3A9/CG32315/discs lost/dlt/dre1/dre3/klo/klotzchen/l(3)04276/l(3)62Ba/l(3)62Bd/l(3)alpha-Spec/l(3)dre1/l(3)dre3/lethal(3)62Ba/spectrin/Spectrin/Van/vanaso/Vanaso	axon midline choice point recognition/IGI cell-cell adhesion/NAS central nervous system development/IMP cytoskeleton organization/ISS NOT female germline ring canal formation, actin assembly/TAS fusome organization/TAS germ-line cyst formation/TAS germarium-derived female germ-line cyst formation/IMP germarium-derived oocyte fate determination/IMP germarium-derived oocyte fate determination/TAS i…	actin binding/IDA actin binding/ISS actin binding/NAS calcium ion binding/ISS calmodulin binding/NAS cytoskeletal protein binding/ISS microtubule binding/IDA	Golgi apparatus/IDA basolateral plasma membrane/IDA cell cortex/IDA cytoskeleton/ISS fusome/IDA lipid particle/IDA neuromuscular junction/IDA plasma membrane/IDA spectrin/ISS spectrin/NAS spectrosome/IDA spectrosome/TAS
100201	105172	CG1978	Odorant receptor 45a	Or45a	45a/45C.1/DOR58/Odorant receptor 45a/Or45a	detection of chemical stimulus involved in sensory perception of smell/IMP sensory perception of smell/ISS	odorant binding/IEA olfactory receptor activity/IEA olfactory receptor activity/ISS	integral to membrane/ISS membrane/IEA
105883	110309	CG1987	Rbp1-like	Rbp1-like		RNA splicing/IMP mRNA splice site selection/ISS nuclear mRNA splicing, via spliceosome/IC nuclear mRNA splicing, via spliceosome/ISS	nucleic acid binding/IEA nucleotide binding/IEA	precatalytic spliceosome/IDA spliceosomal complex/ISS
20783	9706	CG2031	Hpr1	Hpr1	Hpr1	mRNA export from nucleus/NAS mRNA export from nucleus in response to heat stress/IMP signal transduction/IEA		THO complex/IDA nucleoplasm/ISS nucleus/IDA protein complex/IPI
105874	104762	CG2041	legless	lgs	BCL9/legless/Legless/Lgl/lgs/Lgs	Wnt receptor signaling pathway/IMP Wnt receptor signaling pathway/NAS imaginal disc-derived wing margin morphogenesis/IMP positive regulation of Wnt receptor signaling pathway/IGI regulation of Wnt receptor signaling pathway/IPI segment polarity determination/IMP	contributes_to RNA polymerase II transcription coactivator activity/IPI beta-catenin binding/IPI protein binding/IPI	nucleus/IDA nucleus/NAS
106288	105412	CG2047	fushi tarazu	ftz	BG:DS07876.1/Dm-ftz/Dm-Ftz/ftz/Ftz/FTZ/fushi tarazu/fushi-tarazu/Fushi tarazu/Fushi Tarazu/l(3)84Ag/Ual/Ultra-abdominal-like	blastoderm segmentation/TAS cell fate specification/TAS central nervous system development/TAS germ cell migration/IMP gonadal mesoderm development/IMP negative regulation of transcription from RNA polymerase II promoter/IDA periodic partitioning by pair rule gene/NAS periodic partitioning by pair rule gene/TAS positive regulation of transcription from RNA polymerase II promoter/IDA posterior hea…	RNA polymerase II core promoter proximal region sequence-specific DNA binding transcription factor activity involved in positive regulation of transcription/IDA RNA polymerase II distal enhancer sequence-specific DNA binding/IDA sequence-specific DNA binding transcription factor activity/ISS sequence-specific distal enhancer binding RNA polymerase II transcription factor activity/IDA	nucleus/IC nucleus/IEA nucleus/NAS
44186	721	CG2061	-	CG2061	BcDNA:LD28247	G-protein coupled receptor signaling pathway/ISS	G-protein coupled receptor activity/ISS catalytic activity/IEA	cellular_component/ND
104705	106416	CG2075	always early	aly	143450_at/always early/aly/ms(3)2/ms(3)ry2	chromatin organization/NAS male meiosis I/IMP meiosis/TAS positive regulation of transcription during meiosis/IMP positive regulation of transcription from RNA polymerase II promoter/IMP regulation of gene expression/IMP spermatid development/TAS spermatid differentiation/IMP spermatogenesis/IEP spermatogenesis/IMP spermatogenesis/NAS transcription initiation, DNA-dependent/TAS	protein binding/IPI	chromatin/IDA cytoplasm/IDA nuclear chromatin/IDA nucleus/IDA nucleus/ISS
25402	9716	CG2078	Myd88	Myd88	DmMyd88/DmMyD88/DMMYD88/dMyd88/dMyD88/EP(2)2535/kra/Kra/krapfen/LD20892/myd88/Myd88/MyD88/MYD88	Toll signaling pathway/IGI Toll signaling pathway/TAS antifungal humoral response/NAS antifungal peptide production/IMP defense response/NAS defense response to Gram-positive bacterium/IMP defense response to fungus/IMP dorsal/ventral pattern formation/IMP immune response/TAS innate immune response/NAS positive regulation of antifungal peptide production/IDA positive regulation of biosynthetic pr…	Toll binding/IPI protein binding/IPI	intracellular/IEA
108544	100426	CG2079	Downstream of kinase	Dok	Ddok/Dok/Downstream of kinase/l(1)G0331/lethal (1) G0331	dorsal closure/IMP dorsal closure, elongation of leading edge cells/IMP imaginal disc fusion, thorax closure/IMP imaginal disc-derived wing morphogenesis/IMP stress-activated protein kinase signaling cascade/IMP	insulin receptor binding/IEA	cell cortex/IDA
27086	14423	CG2086	draper	drpr	BcDNA:GH03529/CG18172/CT41022/CT6730/draper/drpr	apoptotic cell clearance/IMP cell adhesion/ISS cell competition in a multicellular organism/IMP larval locomotory behavior/IMP neuron remodeling/IMP phagocytosis/IMP phagocytosis/TAS salivary gland cell autophagic cell death/IMP wing disc dorsal/ventral pattern formation/IGI	protein binding/IPI	intrinsic to membrane/NAS
33465	9720	CG2092	scraps	scra	Abp8/ABP8/Actin-binding protein 8/ani/Ani/anillin/Anillin/annilin/l(2)03427/l(2)43Ec/scra/scraps/Scraps	asymmetric cell division/IMP cellularization/IMP cellularization/TAS centrosome organization/IMP cytokinesis/IMP cytokinesis/TAS intercellular bridge organization/IMP maintenance of contractile ring localization involved in cell cycle cytokinesis/IMP male meiosis cytokinesis/IMP neurogenesis/IMP plasma membrane organization/IMP positive regulation of NFAT protein import into nucleus/IMP sensory o…	actin binding/IDA actin binding/ISS actin binding/NAS microtubule binding/IDA	actomyosin contractile ring/NAS contractile ring/IDA cytoplasm/IDA germline ring canal/TAS male germline ring canal/IDA nucleus/IDA
29971	14789	CG2093	Vacuolar protein sorting 13	Vps13	BEST:LD02743	protein targeting to vacuole/ISS
45032	8828	CG2095	sec8	sec8	dsec8/sec8/Sec8/Sec8p
100216	107134	CG2104	-	CG2104			protein tyrosine phosphatase activator activity/ISS
101992	108495	CG2105	Corin	Corin	Corin/DCorin/SP75	proteolysis/IEA proteolysis/NAS	scavenger receptor activity/IEA serine-type endopeptidase activity/IEA serine-type endopeptidase activity/NAS	membrane/IEA
106231	105561	CG2111	-	CG2111	pepCG2111	phagocytosis, engulfment/IMP proteolysis/IEA	metallopeptidase activity/IEA NOT pyroglutamyl-peptidase activity/NAS zinc ion binding/IEA
9594	638	CG2114	FMRFamide Receptor	FMRFaR	DrmFMRFa-R/FMRFaR/Fmrf Receptor/FR/larval-opioid-receptor	G-protein coupled receptor signaling pathway/ISS	G-protein coupled receptor activity/ISS neuropeptide receptor activity/IDA neuropeptide receptor activity/ISS opioid receptor activity/NAS peptide receptor activity/IDA	integral to membrane/ISS
44291	1848	CG2146	dilute class unconventional myosin	didum	43CD/didum/dilute class unconventional myosin/DmV/myosin V/myosin-V/MyosinV/Myosin V/MyoV/MYOV/MyoV43CD/NEST:bs14c05/NMC7	anterior/posterior axis specification, embryo/IMP mitochondrion transport along microtubule/IDA NOT oogenesis/IMP positive regulation of pole plasm oskar mRNA localization/IMP rhabdomere development/IMP sperm individualization/IMP	ATP binding/IDA ATP binding/ISS ATPase activity, coupled/ISS actin binding/IDA actin binding/ISS actin-dependent ATPase activity/IDA calmodulin binding/ISS motor activity/ISS myosin light chain binding/IPI	myosin complex/ISS
20824	9739	CG2158	Nucleoporin 50kD	Nup50		SMAD protein import into nucleus/IMP neurogenesis/IMP phagocytosis, engulfment/IMP	protein binding/IPI	nuclear pore/ISS
106690	102301	CG2179	Xe7	Xe7	l(3)02248/Xe7	axon guidance/IMP lateral inhibition/IMP	molecular_function/ND	cellular_component/ND
110552	109018	CG2204	G protein alpha o subunit	Galphao	alpha(o)/bkh/Bkh/brokenheart/brokenhearted/DGalpha0/DGalpha[[o]]/dgo/DG[[o]]/dgoalpha/Drogpad/DROGPAD/Galpha[[0]]/Galpha[[047A]]/Galpha47A/G-alpha-47A/Galphao/Galpha[[o]]/Galphao47A/Go/Goa/Goalpha/G-oalpha/G[[o]]alpha/G[[oalpha]]/Go-alpha/G-oalpha47A/G protein oalpha 47A	G-protein coupled receptor signaling pathway/ISS G-protein coupled receptor signaling pathway/NAS Wnt receptor signaling pathway/IMP asymmetric cell division/IMP cortical actin cytoskeleton organization/IMP establishment of glial blood-brain barrier/IMP establishment of imaginal disc-derived wing hair orientation/IMP heart development/TAS sensory perception of sweet taste/IMP septate junction ass…	GTP binding/IDA GTPase activity/ISS GTPase activity/NAS signal transducer activity/IEA	heterotrimeric G-protein complex/ISS heterotrimeric G-protein complex/NAS plasma membrane/IDA
33504	9752	CG2207	Decondensation factor 31	Df31	anon1A4/anon-EST:fe1A4/anon-EST:Liang-1.46/anon-EST:Posey126/anon-fast-evolving-1A4/anon-WO0153538.53/BEST:LD04967/clone 1.46/Decondensation factor 31/Df31/DF31/DF 31/l(2)k05815/LD04967	chromatin organization/IMP nucleosome assembly/IDA	histone binding/IDA	chromatin/IDA
110782	109228	CG2210	abnormal wing discs	awd	1084/08/abnormal wing disc/abnormal wing discs/anon-EST:Liang-2.27/anon-EST:Liang-2.28/anon-WO0172774.80/anon-WO0172774.82/awd/Awd/BcDNA:GM19775/BcDNA:RH27794/clone 2.27/clone 2.28/eshiA/e(shi)A/killer of prune/Killer of prune/Killer-of-prune/Kpn/K-pn/l(3)j2A4/l(3)L8700/NDKB/NDPK/NDP kinase/Nm23/awd/nucleoside diphosphate kinase/Nucleoside diphosphate kinase	CTP biosynthetic process/ISS CTP biosynthetic process/NAS GTP biosynthetic process/ISS GTP biosynthetic process/NAS UTP biosynthetic process/ISS UTP biosynthetic process/NAS adherens junction organization/IMP epithelial cell migration, open tracheal system/IMP establishment or maintenance of polarity of follicular epithelium/IMP microtubule-based process/IMP mitosis/IMP nucleoside diphosphate pho…	ATP binding/IEA GTP binding/IDA microtubule binding/IDA nucleoside diphosphate kinase activity/IDA nucleoside diphosphate kinase activity/IMP nucleoside diphosphate kinase activity/ISS nucleoside diphosphate kinase activity/NAS	microtubule/IDA microtubule/NAS microtubule associated complex/IDA
5469	3277	CG2212	swiss cheese	sws	olfactory E/olfE/swiss cheese/Swiss cheese/sws	brain development/NAS cellular membrane organization/IDA membrane lipid metabolic process/IDA neuron apoptosis/IMP phosphatidylcholine metabolic process/IDA sensory perception of smell/IMP	lysophospholipase activity/IEA
107268	102124	CG2238	Elongation factor 2b	Ef2b	anon-EST:Liang-1.44/clone 1.44/eEF2/Ef2/EF2/EF-2/Ef2b/EF-2b/Elongation factor 2b	mitotic spindle elongation/IMP mitotic spindle organization/IMP translation/NAS translational elongation/ISS	GTP binding/IEA GTPase activity/IEA translation elongation factor activity/ISS translation elongation factor activity/NAS	cytoplasm/NAS cytosol/ISS lipid particle/IDA microtubule associated complex/IDA
43043	8642	CG2239	jdp	jdp	dJDP/jdp/p25a	protein folding/IEA	heat shock protein binding/IEA unfolded protein binding/IEA
110632	108061	CG2244	MTA1-like	MTA1-like	dMTA/dMTA1-like/metastasis-associated-1-like-protein/MTA1-like/MTA-like/p120	phagocytosis, engulfment/IMP regulation of transcription, DNA-dependent/IEA	sequence-specific DNA binding/IEA sequence-specific DNA binding transcription factor activity/IEA zinc ion binding/IEA	histone deacetylase complex/IDA
40994	9760	CG2245	nero	nero	l(3)s1921/lethal (3) s1921	cell growth/IMP cell proliferation/IMP dorsal/ventral lineage restriction, imaginal disc/IMP peptidyl-lysine modification to hypusine/ISS positive regulation of autophagy/IMP sensory organ development/IMP	binding/IEA deoxyhypusine monooxygenase activity/ISS	endoplasmic reticulum membrane/IDA
105687	111163	CG2262	Smad on X	Smox	dSmad2/dSMAD2/DSmad2/DSMAD2/l(1)G0348/sad/Sad/sisters against dpp/Sisters against dpp/smad2/Smad2/SMAD2/Smad on X/smox/Smox/ted/temporarily deranged/tmp	axon guidance/IMP dendrite morphogenesis/NAS imaginal disc-derived wing morphogenesis/IMP mushroom body development/IMP neuron development/IMP regulation of mitotic cell cycle/IMP regulation of transcription, DNA-dependent/IEA transforming growth factor beta receptor signaling pathway/IEA	protein binding/IPI sequence-specific DNA binding transcription factor activity/IEA transforming growth factor beta receptor, cytoplasmic mediator activity/ISS	transcription factor complex/IEA
106449	100726	CG2272	slipper	slpr	dMLK/dMLK2/Mixed lineage protein kinase 2/Mlk2/MLK2/slipper/Slipper/slpr/Slpr	JNK cascade/IGI JNK cascade/IMP activation of JNKK activity/TAS activation of JUN kinase activity/IMP activation of JUN kinase activity/TAS cellular response to ethanol/IMP dorsal appendage formation/IMP dorsal closure/IMP dorsal closure/TAS dorsal closure, elongation of leading edge cells/IMP imaginal disc fusion, thorax closure/IMP imaginal disc-derived female genitalia morphogenesis/IMP imagin…	ATP binding/IEA JUN kinase kinase kinase activity/IDA JUN kinase kinase kinase activity/ISS JUN kinase kinase kinase activity/NAS protein homodimerization activity/ISS protein kinase activity/IDA protein kinase activity/NAS protein serine/threonine/tyrosine kinase activity/ISS	cellular_component/ND
9284	1643	CG2328	even skipped	eve	10.5/10.9/14.10/20.35/Complementation group F/E(eve)/eve/Eve/EVE/eve2/evenskip/evenskipped/even skipped/even-skipped/Even skipped/Even-skipped/Even Skipped/F/Group V/Group VI/l(2)46Ce/l(2)46CFg/l(2)46CFh/l(2)46CFj/l(2)46CFp/l(2)46Cg/lethal(2)46Ce/V/VI	anterior/posterior axis specification, embryo/NAS blastoderm segmentation/TAS cell fate commitment/NAS cell fate determination/NAS central nervous system development/NAS cephalic furrow formation/IMP germ-band extension/IMP germ-band extension/TAS heart development/NAS motor axon guidance/IMP muscle organ development/TAS negative regulation of cardioblast cell fate specification/IMP negative regu…	sequence-specific DNA binding/IEA sequence-specific DNA binding transcription factor activity/IDA sequence-specific DNA binding transcription factor activity/ISS sequence-specific distal enhancer binding RNA polymerase II transcription factor activity/IDA	nucleus/IDA nucleus/ISS nucleus/NAS
12483	5423	CG2478	brunelleschi	bru	38D.28	contractile ring contraction involved in cell cycle cytokinesis/IMP cytokinesis after meiosis I/IMP cytokinesis after meiosis II/IMP cytokinesis after mitosis/NAS male meiosis cytokinesis/IMP meiotic spindle stabilization/IMP spermatocyte division/IMP	molecular_function/ND	Golgi apparatus/IDA cytoplasm/IDA perinuclear region of cytoplasm/IDA
20876	9782	CG2503	antimeros	atms	anon-WO0172774.113/anon-WO0172774.114/anon-WO0172774.116/antimeros/atms/l(3)01456/l(3)02466/l(3)rK509	neurogenesis/IMP positive regulation of transcription, DNA-dependent/IMP	kinesin binding/IDA	Cdc73/Paf1 complex/IDA transcriptionally active chromatin/IDA
100901	106177	CG2507	stranded at second	sas	l(3)84Cd/responsible for dominant phenotype/rfd/sas/Sas/stranded at second/Stranded at second	instar larval development/IMP	receptor activity/NAS	apical plasma membrane/NAS integral to plasma membrane/NAS
107306	108295	CG2508	Cell division cycle 23 ortholog	Cdc23	38C.54/cdc23	endomitotic cell cycle/IMP mitotic anaphase/NAS neurogenesis/IMP phagocytosis, engulfment/IMP regulation of mitotic metaphase/anaphase transition/IEA	binding/IEA ubiquitin-protein ligase activity/ISS	anaphase-promoting complex/ISS
105767	109279	CG2520	like-AP180	lap	AP180/BcDNA:GM10787/complementation group 12/dAP-3/EP3060/EP(3)3060/l(3)neo34/lap/Lap/LAP/lap/AP180/like-AP180/saisoog/sig	clathrin coat assembly/IEA neuron-neuron synaptic transmission/IMP neurotransmitter secretion/NAS phototaxis/IMP receptor-mediated endocytosis/IDA synaptic transmission/IMP synaptic vesicle coating/TAS synaptic vesicle endocytosis/IMP synaptic vesicle transport/TAS	1-phosphatidylinositol binding/ISS clathrin binding/ISS clathrin binding/NAS	clathrin adaptor complex/ISS clathrin adaptor complex/NAS clathrin coat/IEA coated pit/IDA synaptic vesicle/TAS
103748	102408	CG2615	IkappaB kinase-like 2	ik2	38D.31/apoptoxin 7/APTX7/dik2/Dik2/DIK2/dIKK/Dmik2/DmIKKepsilon/DmIKKepsilon/dIK2/ik2/Ik2/IK2/Ik2/DmIKK/IKKepsilon/l(2)38Ea/lethal (2) 38Ea	actin filament organization/IMP cell death/IMP cell morphogenesis/IMP chaeta morphogenesis/IMP defense response/NAS maintenance of epithelial integrity, open tracheal system/IMP microtubule bundle formation/IMP neuron remodeling/IMP positive regulation of cysteine-type endopeptidase activity involved in apoptotic process/IMP protein phosphorylation/IEA protein phosphorylation/NAS regulation of cy…	ATP binding/IEA IkappaB kinase activity/NAS protein binding/IPI protein kinase activity/NAS protein serine/threonine kinase activity/ISS	IkappaB kinase complex/NAS
7005	1331	CG2621	shaggy	sgg	Shaggy	Notch signaling pathway/TAS Wnt receptor signaling pathway/TAS blastoderm segmentation/NAS chaeta morphogenesis/NAS chitin-based larval cuticle pattern formation/IMP circadian rhythm/IMP circadian rhythm/NAS circadian rhythm/TAS entrainment of circadian clock/IMP epithelial cell morphogenesis/IGI epithelial cell morphogenesis/IMP establishment of epithelial cell planar polarity/IGI establishment …	ATP binding/IEA kinase activity/IDA protein binding/IPI protein kinase activity/IDA protein serine/threonine kinase activity/IEA protein serine/threonine kinase activity/ISS protein serine/threonine kinase activity/NAS	fusome/IDA
109604	100777	CG2671	lethal (2) giant larvae	l(2)gl	Complementation group 2.1/dlgl/D-LGL/gl/l(2)/l(2) giant larva/l(2)giant larvae/l(2)gl/l[[2]]gl/L(2)gl/L(2)GL/lethal (2) giant larvae/lethal(2)giant larvae/Lethal (2) giant larvae/lethal giant larva/lethal giant larvae/lethal-giant-larvae/Lethal giant larvae/Lethal Giant Larvae/lethal giant larve/lgl/l-gl/Lgl/LGL/p127/p127l(2)gl	actin cytoskeleton organization/IMP asymmetric neuroblast division/IGI asymmetric protein localization/IMP asymmetric protein localization/TAS asymmetric protein localization involved in cell fate determination/IMP asymmetric protein localization involved in cell fate determination/IPI asymmetric protein localization involved in cell fate determination/TAS basal protein localization/IGI basal pro…	myosin II binding/IGI myosin II binding/TAS myosin binding/IGI	apicolateral plasma membrane/IDA basolateral plasma membrane/TAS cell cortex/IDA cell cortex/TAS cortical cytoskeleton/IDA cytoplasm/IDA cytoskeleton/NAS cytosol/TAS interstitial matrix/NAS plasma membrane/IDA plasma membrane/NAS plasma membrane/TAS proteinaceous extracellular matrix/IDA septate junction/NAS septate junction/TAS synaptic vesicle/NAS
43950	4508	CG2684	lodestar	lds
104179	109296	CG2699	Pi3K21B	Pi3K21B	dP60/dPI3K/dPI 3-kinase/droPIK57/p60/PI3K/PI(3)K/Pi3K21B/PI3K21B/PI 3-kinase/PI3-kinase/Pi3Kp60	insulin receptor signaling pathway/TAS lipid phosphorylation/IDA phosphatidylinositol phosphorylation/IDA positive regulation of cell size/TAS positive regulation of growth/TAS protein phosphorylation/IDA regulation of cell proliferation/IMP regulation of cell size/IMP regulation of organ growth/NAS	kinase binding/IPI phosphatidylinositol 3-kinase regulator activity/ISS phosphatidylinositol 3-kinase regulator activity/NAS	1-phosphatidylinositol-4-phosphate 3-kinase, class IA complex/NAS phosphatidylinositol 3-kinase complex/IEA phosphatidylinositol 3-kinase complex/NAS
33558	9812	CG2702	PSEA-binding protein 95kD	Pbp95	anon-WO0118547.359/BEST:LD28511/DmPBP/DmPBP95/DmSNAP190/Drosophila melanogaster PSE-binding protein 95-kDa subunit/Pbp95/PSEA-binding protein/PSEA-binding protein 95kD	lateral inhibition/IMP protein-DNA complex assembly/IDA regulation of transcription, DNA-dependent/IEA snRNA transcription from RNA polymerase II promoter/IDA snRNA transcription from RNA polymerase III promoter/IDA	DNA binding/IDA bent DNA binding/IDA protein binding/IPI sequence-specific DNA binding/IDA	snRNA-activating protein complex/IDA snRNA-activating protein complex/IPI
5586	1161	CG2713	tiny tim 50	ttm50	EG:95B7.3/Gp99/i238/i90/tiny tim 50/ttm50	mitochondrion organization/IMP mitosis/NAS	molecular_function/ND	mitochondrion/IDA
30033	14981	CG2759	white	w	BACN33B1.1/c23/DMWHITE/e(g)/EG:BACN33B1.1/enhancer of garnet/m(g)/modifier of garnet/w/w(AT)[[13]]/white/white[+]	cGMP transport/IMP cellular biogenic amine biosynthetic process/IMP compound eye pigmentation/IMP eye pigment biosynthetic process/NAS eye pigment metabolic process/TAS eye pigment precursor transport/NAS eye pigment precursor transport/TAS male courtship behavior/IMP memory/IMP ommochrome biosynthetic process/IMP	ATP binding/IEA ATPase activity, coupled to transmembrane movement of substances/ISS eye pigment precursor transporter activity/NAS transmembrane signaling receptor activity/NAS	ATP-binding cassette (ABC) transporter complex/ISS cytoplasmic vesicle/IDA integral to plasma membrane/NAS
104102	104016	CG2762	u-shaped	ush	dFOG/Drosophila Friend of GATA/FOG/l(2)19/ush/u-sh/Ush/ushaped/u-shaped/U-shaped	amnioserosa maintenance/IMP amnioserosa maintenance/TAS compound eye development/IMP dorsal closure/TAS dorsal closure, leading edge cell fate determination/NAS ectoderm development/TAS germ-band shortening/IMP germ-band shortening/TAS head involution/NAS heart development/IMP heart development/TAS hemopoiesis/TAS larval lymph gland hemopoiesis/IMP lymph gland development/IMP negative regulation …	RNA polymerase II activating transcription factor binding/IPI ligand-activated sequence-specific DNA binding RNA polymerase II transcription factor activity/NAS nucleic acid binding/IEA protein binding/IPI sequence-specific DNA binding transcription factor activity/NAS transcription factor binding/IMP transcription factor binding/TAS zinc ion binding/IEA	nucleus/IDA nucleus/NAS
106470	102775	CG2789	-	CG2789	anon-EST:Posey116		benzodiazepine receptor activity/ISS	integral to membrane/IEA mitochondrial envelope/ISS
105485	107742	CG2835	G protein alpha s subunit	Galphas	dG[[alphas]]/dgs/DGs/dgsalpha/Galpha60A/G-alpha-60A/Galphas/G-alpha s/Galpha[[s]]/Galpha[[s]]-/GalphaS/G protein salpha 60A/Gs/Gsalpha/G[[s]]alpha/GSalpha/G[[S]]alpha/Gsalpha60A/G-salpha60A/Gs-alpha60A	G-protein coupled receptor signaling pathway/ISS G-protein coupled receptor signaling pathway/NAS activation of adenylate cyclase activity/NAS behavioral response to cocaine/NAS chaeta development/IGI chaeta development/IMP imaginal disc-derived wing morphogenesis/IMP instar larval or pupal development/NAS learning or memory/NAS neuromuscular junction development/IMP response to trehalose stimulu…	GTP binding/IEA GTPase activity/ISS GTPase activity/NAS signal transducer activity/IEA	basement membrane/IDA heterotrimeric G-protein complex/ISS heterotrimeric G-protein complex/NAS plasma membrane/IDA
24958	8547	CG2835	G protein alpha s subunit	Galphas	Gsalpha	G-protein coupled receptor signaling pathway ISS/G-protein coupled receptor signaling pathway NAS/activation of adenylate cyclase activity NAS/behavioral response to cocaine NAS/chaeta development IGI/chaeta development IMP/imaginal disc-derived wing morphogenesis IMP/instar larval or pupal development NAS/learning or memory NAS/neuromuscular junction development IMP/response to trehalose stimulu…	GTP binding IEA/GTPase activity ISS/GTPase activity NAS/signal transducer activity IEA	basement membrane IDA/heterotrimeric G-protein complex ISS/heterotrimeric G-protein complex NAS/plasma membrane IDA
38933	9830	CG2843	Cwc25	Cwc25	Cwc25/CWC25	mitotic spindle organization/IMP
20909	9831	CG2845	pole hole	phl	11-29/C110/draf/Draf/D-raf/DRaf/D-Raf/D-RAF/Draf1/D-raf1/Draf-1/EG:BACH48C10.3/l(1)2Fe/l(1)G0475/l(1)ph/l(1)phl/l(1)polehole/l(1)pole hole/l(1)polehole/draf/l(1)raf/ph/phl/Phl/polehole/pole hole/pole-hole/Pole hole/raf/Raf/RAF/raf1/raf-1/Raf1/rafl/raf-like-oncogene-1/Raf/phl	border follicle cell migration/IGI dorsal/ventral axis specification, ovarian follicular epithelium/IMP epidermal growth factor receptor signaling pathway/IGI gastrulation/IMP hemocyte differentiation/IGI hemocyte differentiation/IMP hemopoiesis/TAS imaginal disc-derived wing morphogenesis/IMP instar larval development/IMP intracellular signal transduction/IEA lamellocyte differentiation/IMP lame…	ATP binding/IEA protein binding/IPI protein serine/threonine kinase activity/IDA receptor signaling protein activity/IEA
40991	9833	CG2848	Transportin-Serine/Arginine rich	Trn-SR	anon-EST:Posey294/dTRN-SR/Transportin-Serine/Arginine rich/Trn-SR	mRNA export from nucleus/ISS neurogenesis/IMP protein import into nucleus/ISS regulation of nuclear mRNA splicing, via spliceosome/IPI splicing factor protein import into nucleus/IDA splicing factor protein import into nucleus/IPI	protein binding/IPI protein transporter activity/IEA	cytoplasm/IDA nucleus/IDA
20926	9838	CG2867	Phosphoribosylamidotransferase	Prat	Phosphoribosylamidotransferase/Prat/transcript D	'de novo' IMP biosynthetic process/NAS determination of adult lifespan/IMP embryonic cleavage/IMP nucleoside metabolic process/IEA oogenesis/IMP purine base biosynthetic process/IEA purine base biosynthetic process/ISS	amidophosphoribosyltransferase activity/IMP amidophosphoribosyltransferase activity/ISS
106083	107021	CG2887	-	CG2887		protein folding/IEA response to heat/ISS	heat shock protein binding/IEA unfolded protein binding/IEA
105399	100895	CG2890	Protein phosphatase 4 regulatory subunit 2-related protein	PPP4R2r	BcDNA:LD29930/PPP4R2/PPP4R2r/Protein phosphatase 4 regulatory subunit 2-related protein/R2	mitotic cell cycle/IMP neurogenesis/IMP regulation of protein dephosphorylation/ISS	protein phosphatase regulator activity/ISS	protein phosphatase 4 complex/ISS
110621	107788	CG2899	kinase suppressor of ras	ksr	dKsr/EK3-1/kinase suppressor of ras/kinase suppressor of RAS/Kinase suppressor of Ras/kinase suppressor of Ras85D/ksr/Ksr/KSR/Ksr-1/KSR-1/l(3)j5E2/SR3-1/Suppressor of Ras1 3-1	Ras protein signal transduction/IGI anterior/posterior axis specification, embryo/TAS imaginal disc-derived wing morphogenesis/IMP protein phosphorylation/IEA protein phosphorylation/NAS signal transduction/IDA torso signaling pathway/NAS tracheal outgrowth, open tracheal system/IMP	ATP binding/IEA diacylglycerol binding/ISS protein kinase activity/ISS protein kinase activity/NAS protein serine/threonine kinase activity/ISS protein serine/threonine kinase activity/NAS protein tyrosine kinase activity/IEA
104773	107519	CG2902	NMDA receptor 1	Nmdar1	DMNMDAR1/DNmdar/dnmdar-I/DNMDAR-I/dNR1/DrNR1/Nmdar/Nmdar1/NMDA receptor/NMDA receptor 1/NMDA receptor I/nmr/NRI	associative learning/IDA ion transport/IEA long-term memory/IMP olfactory learning/IGI olfactory learning/IMP phototaxis/IDA	N-methyl-D-aspartate selective glutamate receptor activity/ISS N-methyl-D-aspartate selective glutamate receptor activity/NAS extracellular-glutamate-gated ion channel activity/IEA ionotropic glutamate receptor activity/IDA	membrane/IEA outer membrane-bounded periplasmic space/IEA
106671	101112	CG2904	echinus	ec	ec/echinus/EG:EG0002.3	compound eye morphogenesis/IMP compound eye retinal cell programmed cell death/IMP compound eye retinal cell programmed cell death/TAS ommatidial rotation/IMP NOT protein deubiquitination/IDA retinal cell programmed cell death/TAS ubiquitin-dependent protein catabolic process/IEA	protein phosphatase 1 binding/IPI ubiquitin thiolesterase activity/IEA ubiquitin thiolesterase activity/NAS NOT ubiquitin-specific protease activity/IDA
25452	9851	CG2911	-	CG2911		protein folding/IEA	heat shock protein binding/IEA unfolded protein binding/IEA
106346	109733	CG2916	Septin 5	41522	Sep/sep5/Sep5/septin	cell cycle/IEA cytokinesis/ISS cytokinesis/NAS	GTP binding/IEA GTPase activity/NAS	microtubule associated complex/IDA septin complex/IEA septin ring/ISS
25457	9853	CG2919	asterless	asl		asymmetric cell division/IDA centriole replication/IMP centrosome cycle/IMP centrosome organization/IMP nonmotile primary cilium assembly/IMP sensory perception of mechanical stimulus/IMP single fertilization/IMP sperm axoneme assembly/IMP		centriole/IDA colocalizes_with centriole/IDA centrosome/IDA microtubule basal body/IDA pericentriolar material/IDA
25166	8839	CG2922	extra bases	exba	anon-WO0172774.49/CT7240/Decp/Drosophila eIF5C-containing protein/ecp/eIF/eiF-5C/eIf-5c/eIF-5C/elF-5C/eukaryotic initiation factor 5C/exba/Exba/extra bases/extra-bases/Kr/kra/krasavietz/Krasavietz/l(3)03022/l(3)j9B6/lethal (3) j9B6	RNA metabolic process/IEA axon midline choice point recognition/IMP long-term memory/IMP long-term memory/TAS negative regulation of translation/IDA neuron fate commitment/IMP oogenesis/IMP	protein binding/IPI ribosome binding/IDA translation initiation factor binding/IDA	axon/IDA cytoplasm/IDA neuronal cell body/IDA
20943	9855	CG2925	noisette	noi	l(3)j3E7/ms3225/noi/noisette/SF3a[60]/U2	fertilization/IMP mitosis/IMP mitotic spindle organization/IMP nuclear mRNA splicing, via spliceosome/IC nuclear mRNA splicing, via spliceosome/ISS positive regulation of NFAT protein import into nucleus/IMP	nucleic acid binding/IEA zinc ion binding/IEA	U2 snRNP/ISS catalytic step 2 spliceosome/IDA precatalytic spliceosome/IDA spliceosomal complex/ISS
108813	102937	CG2948	rev7	rev7	DmREV7/rev7	positive regulation of lyase activity/IDA
33596	9865	CG2955	-	CG2955	anon-WO0140519.175		structural constituent of cytoskeleton/ISS
37091	1553	CG2956	twist	twi	dip5/DTwist/EC9/twi/Twi/TWI/twist/Twist	Malpighian tubule morphogenesis/IMP actomyosin structure organization/IMP anterior midgut invagination/NAS dorsal/ventral axis specification/TAS ectoderm and mesoderm interaction/NAS gastrulation/NAS gastrulation involving germ band extension/TAS heart development/TAS mesoderm development/IEP mesoderm development/NAS mesoderm development/TAS mesodermal cell fate commitment/IMP mesodermal cell fat…	DNA binding/IDA DNA binding/NAS protein heterodimerization activity/IPI protein homodimerization activity/IPI sequence-specific DNA binding transcription factor activity/ISS sequence-specific distal enhancer binding RNA polymerase II transcription factor activity/IDA contributes_to sequence-specific distal enhancer binding RNA polymerase II transcription factor activity/IGI	cytoplasm/IDA nucleus/IDA nucleus/ISS nucleus/NAS
110174	102231	CG2980	thoc5	thoc5	thoc5/THOC5	mRNA export from nucleus/NAS male meiosis/IMP	molecular_function/ND	THO complex/IDA colocalizes_with nuclear chromosome/IDA colocalizes_with nucleolus/IDA protein complex/IPI
104566	107455	CG2987	alpha-catenin related	alpha-catenin-related	alpha-catenin related/alpha-catenin-related	cell adhesion/IEA	actin binding/ISS structural molecule activity/IEA	actin cytoskeleton/IEA zonula adherens/ISS
33606	9877	CG2999	unc-13	unc-13	drunc13/dunc-13/dUnc-13/dUNC-13/Dunc13/Dunc-13/DUNC-13/l(4)ry16/lethal (4) ry16/Munc-13/Munc-13/UNC-13/unc-13/UNC-13/UNC-13-B	intracellular signal transduction/IEA neurotransmitter secretion/NAS synaptic transmission/IMP synaptic transmission/NAS synaptic vesicle exocytosis/IMP synaptic vesicle exocytosis/ISS synaptic vesicle priming/NAS	calmodulin binding/TAS diacylglycerol binding/ISS	postsynaptic membrane/IDA synaptic vesicle/ISS synaptic vesicle/NAS terminal button/IDA
3270	1710	CG3002	Golgi-localized, gamma-adaptin ear containing, ARF binding protein	Gga	dmGGA/Gga/GGA	intracellular protein transport/IEA post-Golgi vesicle-mediated transport/IMP post-Golgi vesicle-mediated transport/ISS	clathrin heavy chain binding/IPI protein binding/IPI	clathrin adaptor complex/IEA cytoplasm/IC cytosol/IDA perinuclear region of cytoplasm/IDA trans-Golgi network/IDA
30799	5472	CG30040	jelly belly	jeb	CG13180/CG13182/jeb/Jeb/jellybelly/jelly belly/jelly-belly/Jelly belly/Jelly Belly/l(2)k05644/l(2)SH0422/lethal (2) SH0422	axon guidance/IMP compound eye photoreceptor development/IMP mesoderm migration involved in gastrulation/NAS mesoderm migration involved in gastrulation/TAS salivary gland morphogenesis/IMP visceral muscle development/IMP		extracellular region/TAS
102887	113193	CG30054	-	CG30054		G-protein coupled receptor signaling pathway/IEA protein ADP-ribosylation/IEA	GTP binding/ISS signal transducer activity/IEA	heterotrimeric G-protein complex/ISS
104257	106396	CG30060	-	CG30060			phosphatidylethanolamine binding/ISS
25567	9985	CG30077	BLOC-1 subunit 1	blos1	CG10127	eye pigment granule organization/IMP neuromuscular synaptic transmission/IMP	protein binding/IPI	BLOC-1 complex/ISS
48945	16896	CG30100	-	CG30100
2713	540	CG30156	-	CG30156	BcDNA:AT02529/BEST:GH05253	neurogenesis/IMP protein folding/IEA	heat shock protein binding/IEA unfolded protein binding/IEA
105465	104918	CG30169	Breast cancer 2, early onset homolog	Brca2	BcDNA:SD25109/CG13583/CG13584	double-strand break repair via homologous recombination/IMP meiotic recombination checkpoint/IGI response to DNA damage stimulus/IMP
108334	106752	CG30170	benign gonial cell neoplasm	bgcn	b(2)cgn/b(2)gcn/bcgn/ben(2)gcn/benign-(2)-gonial-cell-neoplasm/benign gonial cell neoplasia/benign gonial cell neoplasm/bgcn/Bgcn/BGCN/CG10330/cg10331/CG10331/fs(2)eo6/fs(2)eo-C/fs(2)eoQS2/gcn/gonial-cell-neoplasm/pep/peppercorn/PNBP/Putative nuclear binding protein	cystoblast division/NAS cystoblast division/TAS fusome organization/TAS germ cell development/TAS germ-line stem cell maintenance/IDA male meiosis/TAS oogenesis/IMP spermatogenesis/TAS spermatogonial cell division/TAS	helicase activity/IEA helicase activity/ISS translation repressor activity, nucleic acid binding/IDA
109120	115809	CG30173	-	HSPC300	HSPC300/SIP1/Syntaxin Interacting Protein 1	central nervous system morphogenesis/IMP regulation of cell shape/IMP regulation of synaptic growth at neuromuscular junction/IMP	molecular_function/ND	cellular_component/ND
33685	10017	CG3018	lesswright	lwr	dip4/Dmubc9/DmUbc9/dUbc9/dUBC9/DUbc9/hbl/hunchback-like/i105/i56/l(2)01519/l(2)02858/l(2)05486/l(2)05487/lesswright/Lesswright/lwr/Lwr/semi/semushi/ubc9/Ubc9/Ubc-9/UBC9/ubiquitin-conjugating enzyme 9/Ubiquitin conjugating enzyme 9	cellular response to transforming growth factor beta stimulus/IGI dorsal closure/IMP female meiosis/IGI female meiosis chromosome segregation/IGI hemocyte proliferation/IMP humoral immune response/IMP mitotic cell cycle G2/M transition DNA damage checkpoint/IGI negative regulation of Toll signaling pathway/IMP negative regulation of hemocyte proliferation/IMP negative regulation of lamellocyte di…	SUMO ligase activity/IGI SUMO ligase activity/IPI SUMO ligase activity/ISS heat shock protein binding/IPI protein binding/IPI	condensed chromosome outer kinetochore/IDA condensed nuclear chromosome, centromeric region/IDA nucleus/IDA
25615	10033	CG3028	Inositol polyphosphate 1-phosphatase	Ipp	anon-WO02059370.48/inositol polyphosphate 1-phosphatase/Inositol polyphosphate 1-phosphatase/ipp/Ipp	inositol phosphate dephosphorylation/IDA inositol phosphate dephosphorylation/IMP phosphatidylinositol phosphorylation/IEA synaptic transmission/IMP	inositol-1,4-bisphosphate 1-phosphatase activity/IDA inositol-1,4-bisphosphate 1-phosphatase activity/IMP inositol-1,4-bisphosphate 1-phosphatase activity/ISS inositol-1,4-bisphosphate 1-phosphatase activity/NAS
100088	103576	CG30340	-	CG30340	BACR48G21.1/BG:BACR48G21.1	G-protein coupled receptor signaling pathway/IEA G-protein coupled receptor signaling pathway/ISS signal transduction/ISS	G-protein coupled receptor activity/ISS neuropeptide receptor activity/ISS	integral to membrane/ISS
106932	102760	CG30372	ArfGAP with SH3 domain, ankyrin repeat and PH domain 1	Asap1	CG14758/CG2226	regulation of ARF GTPase activity/IEA small GTPase mediated signal transduction/ISS	ARF GTPase activator activity/ISS zinc ion binding/IEA
108179	104315	CG30379	-	CG30379			N-methyl-D-aspartate selective glutamate receptor activity/ISS	N-methyl-D-aspartate selective glutamate receptor complex/ISS
103584	101488	CG30392	-	CG30392	anon-WO0153538.80/CG10509	glycolipid transport/IEA	glycolipid binding/IEA glycolipid transporter activity/IEA	cytoplasm/IEA
107035	102852	CG3041	Origin recognition complex subunit 2	Orc2	DmORC2/DmORC 2/DmOrc2p/fs(3)293/fs(3)293-19/k43/l(3)88Ab/l(3)A5/l(3)dsl5/l(3)k43/l(3)K43/l(3)SG44/lethal(3)88Ab/ORC/orc2/Orc2/ORC2/Orc2p/Origin recognition complex subunit 2/rDmORC	DNA replication/IMP DNA replication/ISS DNA replication/TAS DNA-dependent DNA replication/ISS DNA-dependent DNA replication/NAS DNA-dependent DNA replication initiation/IDA cell proliferation/IMP chromatin silencing/NAS chromosome condensation/IMP eggshell chorion gene amplification/IMP eggshell chorion gene amplification/TAS mitotic chromosome condensation/IMP mitotic spindle organization/IMP ne…	DNA binding/NAS chromatin binding/IDA	alpha-heterochromatin/IDA heterochromatin/IDA nuclear origin of replication recognition complex/IDA nuclear origin of replication recognition complex/ISS nuclear origin of replication recognition complex/NAS nucleus/IDA
102330	111350	CG30427	-	CG30427	BEST:LD36843/CG18680/CG2858	oxidation-reduction process/IEA phagocytosis, engulfment/IMP	nucleotide binding/IEA oxidoreductase activity, acting on the aldehyde or oxo group of donors, NAD or NADP as acceptor/IEA
110766	107398	CG3048	TNF-receptor-associated factor 4	Traf4	dTRAF/DTRAF/dtraf1/dTraf1/dTRAF1/DTRAF1/TNF-receptor-associated factor 1/TNF Receptor Associated Factor 1/TNF-receptor-associated factor 4/TRAF/Traf1/TRAF1/Traf4	Toll signaling pathway/NAS asymmetric protein localization involved in cell fate determination/IMP autophagic cell death/IEP defense response/NAS dorsal closure/TAS embryo development/IEP eye development/IMP imaginal disc fusion, thorax closure/IGI instar larval development/IEP phagocytosis, engulfment/IMP positive regulation of JNK cascade/IGI positive regulation of apoptotic process/IMP protein…	protein binding/IPI ubiquitin-protein ligase activity/IEA zinc ion binding/IEA	apical cortex/IDA cytoplasm/IDA
106089	107449	CG3057	congested-like trachea	colt	collapsed trachea/colt/congested-like trachea	acyl carnitine transport/ISS carnitine transport/ISS mitochondrial transport/ISS phagocytosis, engulfment/IMP	carnitine:acyl carnitine antiporter activity/ISS transporter activity/ISS transporter activity/NAS	mitochondrial envelope/ISS mitochondrial envelope/NAS mitochondrial inner membrane/ISS
107291	107558	CG3058	Dim1	Dim1	BcDNA:RE13747/Dim1/U5-15kD	mitosis/IEA mitotic spindle organization/IMP neurogenesis/IMP nuclear mRNA splicing, via spliceosome/IC nuclear mRNA splicing, via spliceosome/ISS		U5 snRNP/ISS precatalytic spliceosome/IDA small nuclear ribonucleoprotein complex/ISS
2994	1489	CG3060	morula	mr	APC2/mr/morula/mr	mitotic anaphase/NAS negative regulation of synaptic growth at neuromuscular junction/IMP regulation of cell cycle/TAS regulation of synaptic transmission/IMP ubiquitin-dependent protein catabolic process/IEA	ubiquitin protein ligase binding/IEA	anaphase-promoting complex/NAS anaphase-promoting complex/TAS cullin-RING ubiquitin ligase complex/IEA
108930	101136	CG3061	-	CG3061	dnaJ like2	protein folding/IEA	heat shock protein binding/IEA unfolded protein binding/IEA
107206	100651	CG3071	-	CG3071	EG:25E8.3	rRNA processing/IEA retrograde vesicle-mediated transport, Golgi to ER/ISS		COPI vesicle coat/ISS nucleolus/IEA
107301	108093	CG3074	Secreted Wg-interacting molecule	Swim		immune response/IEA proteolysis/IEA	cysteine-type endopeptidase activity/ISS polysaccharide binding/IEA scavenger receptor activity/IEA	chorion/IDA
109618	101320	CG3077	-	CG3077		cell communication/IEA	phosphatidylinositol binding/IEA
100258	107281	CG3078	-	CG3078	EG:30B8.6		G-protein coupled GABA receptor activity/ISS
105137	101895	CG3085	-	CG3085	anon-WO0140519.123	microtubule cytoskeleton organization/IEA		microtubule/IEA
107053	102176	CG3093	deep orange	dor	deep orange/Deep orange/Deep-orange/dor/Dor/dor1/EG:171E4.1/l(1)2Be/l(1)2Bw/l(1)7/l(1)76	border follicle cell migration/IMP cell division/IMP compound eye pigmentation/IMP determination of adult lifespan/IMP endosome organization/IMP endosome to lysosome transport/NAS endosome to lysosome transport/TAS eye pigment biosynthetic process/TAS eye pigment granule organization/IMP ommochrome biosynthetic process/IMP protein targeting to lysosome/IMP pteridine biosynthetic process/IMP vesic…	protein binding/IPI zinc ion binding/IEA	lysosome/IDA synapse/IMP
14526	6374	CG3100	b6	b6	b6/EG:9D2.1		neuronal pentraxin receptor activity/ISS
104092	103906	CG31020	sanpodo	spdo	0970/02/BcDNA:RE23355/l(3)00848/sanpodo/Sanpodo/spdo	Notch signaling pathway/IGI Notch signaling pathway/IPI asymmetric cell division/IDA asymmetric cell division/IMP heart morphogenesis/IMP negative regulation of Notch signaling pathway/IMP peripheral nervous system development/NAS peripheral nervous system development/TAS sensory organ development/IMP sensory organ precursor cell division/IMP	Notch binding/IPI protein binding/IPI	cortical cytoskeleton/IDA cytoplasm/IDA colocalizes_with cytoplasmic vesicle/IDA early endosome/IDA integral to membrane/ISS late endosome/IDA plasma membrane/IDA colocalizes_with plasma membrane/IDA
25661	10147	CG3105	PAS kinase	Pask		protein phosphorylation/IEA protein phosphorylation/NAS signal transduction/IEA	ATP binding/IEA protein kinase activity/NAS protein serine/threonine kinase activity/ISS signal transducer activity/IEA
1283	321	CG31062	sidestep	side	CG12510/CG13973/CG13974/CG13975/CG13979/CT33527/CT33528/doe/Doe/downstream of eyeless/side/sidestep/Sidestep	motor axon guidance/IMP
103379	100333	CG31064	-	CG31064	CG14261/CG6001	phagocytosis, engulfment/IMP	metal ion binding/IEA
108740	107813	CG31072	lysosomal enzyme receptor protein	Lerp	anon-WO0118547.383/CG14255/CG14256/CG6390/CG6396/Lerp/LERP/lysosomal enzyme receptor protein	lysosomal transport/IDA post-Golgi vesicle-mediated transport/IDA	protein binding/IPI receptor activity/ISS transporter activity/IEA	cytoplasm/IC integral to membrane/IEA perinuclear region of cytoplasm/IDA trans-Golgi network/IDA
33112	564	CG31136	Syntaxin 1A	Syx1A	anon-EST:Gibbs4/anon-WO02059370.54/CG10716/CG18615/CG5448/CT30033/Dm Syx1/DmSyx1A/Dsyntaxin-1A/dSyx1/l(3)06737/synt/syntaxin/Syntaxin/syntaxin1/syntaxin 1/syntaxin-1/syntaxin 1A/syntaxin-1A/Syntaxin1A/Syntaxin 1A/Syntaxin-1A/Syntx 1/syt-1A/Syt1A/syx/Syx/syx1/syx-1/Syx1/syx1A/syx-1A/Syx1A/SYX1A/SyxA	cellularization/NAS cellularization/TAS cuticle development/NAS cytokinesis/IMP exocytosis/NAS haltere development/IGI intracellular protein transport/IEA muscle contraction/NAS neurotransmitter secretion/NAS regulation of pole plasm oskar mRNA localization/IMP synaptic transmission/NAS synaptic vesicle docking involved in exocytosis/ISS synaptic vesicle fusion to presynaptic membrane/IMP vesicle…	SNAP receptor activity/ISS SNAP receptor activity/NAS	integral to membrane/ISS membrane/NAS plasma membrane/IDA plasma membrane/ISS plasma membrane/NAS
859	52	CG31183	-	CG31183	CG11846/CG4224/GYC	cyclic nucleotide biosynthetic process/IEA intracellular signal transduction/IEA protein phosphorylation/IEA	ATP binding/IEA guanylate cyclase activity/ISS guanylate cyclase activity/NAS natriuretic peptide receptor activity/ISS protein kinase activity/IEA	integral to membrane/IEA
101528	108972	CG31184	-	LSm3	BcDNA:RE11655/CG5926	cytoplasmic mRNA processing body assembly/IMP nuclear mRNA splicing, via spliceosome/IC nuclear mRNA splicing, via spliceosome/ISS	mRNA binding/ISS	U6 snRNP/ISS catalytic step 2 spliceosome/IDA precatalytic spliceosome/IDA small nuclear ribonucleoprotein complex/ISS
108129	102462	CG31196	14-3-3epsilon	14-3-3epsilon	14-3-3/14-3-3e/14-3-3-e/14-3-3epsilon/anon-WO0172774.141/anon-WO02059370.52/CT24092/D14-3-3e/d14-3-3epsilon/D14-3-3epsilon/EK3-5/l(3)j2B10/par-5/Par-5/PAR5/SR3-9/Suppressor of Ras85D 3-9/Su(Raf)3B	DNA damage checkpoint/IMP DNA damage checkpoint/TAS Ras protein signal transduction/NAS determination of adult lifespan/IMP germarium-derived oocyte fate determination/IMP imaginal disc development/TAS mitotic cell cycle G2/M transition DNA damage checkpoint/IGI mitotic cell cycle checkpoint/TAS nonassociative learning/NAS oocyte microtubule cytoskeleton polarization/IMP positive regulation of gr…	protein domain specific binding/IEA protein heterodimerization activity/IPI protein kinase C inhibitor activity/NAS	chromosome/IDA cytoplasm/IDA germline ring canal/IDA microtubule associated complex/IDA nucleus/IDA
103017	113111	CG31221	-	CG31221	anon-EST:Posey251/BcDNA:GH25289/CG11625/CG7237		lipoprotein particle receptor activity/ISS
106764	108368	CG31229	-	CG31229		protein targeting to mitochondrion/ISS	P-P-bond-hydrolysis-driven protein transmembrane transporter activity/ISS	mitochondrial inner membrane presequence translocase complex/ISS
33790	10208	CG31258	Cenp-C	Cenp-C	Cenp-C/CENP-C/CG11745/CG11746/L1/l(3)85Aa/lethal (3) 85Aa	chromosome segregation/IMP mitotic metaphase plate congression/IMP mitotic spindle elongation/IMP mitotic spindle organization/IMP neurogenesis/IMP	DNA binding/IEA	chromosome, centromeric region/IDA condensed nuclear chromosome, centromeric region/IDA kinetochore/IDA colocalizes_with kinetochore/IDA
110081	102941	CG3127	Phosphoglycerate kinase	Pgk	169C9S/anon-sts18/ESTS:169C9S/l(2)23AB3/l(2)23Ac/lethal (2) 23AB3/pgk/Pgk/PGK/phosphoglycerate kinase/Phosphoglycerate kinase	glycolysis/IEA glycolysis/NAS synaptic transmission/IDA	phosphoglycerate kinase activity/ISS phosphoglycerate kinase activity/NAS	M band/IDA Z disc/IDA cytoplasm/NAS
21314	10220	CG31293	recombination-defective	rec	CG14875/CG4828/rec/rec1/rec-1/recombination-defective	DNA replication/ISS reciprocal meiotic recombination/IMP reciprocal meiotic recombination/NAS	ATP binding/IEA ATP-dependent DNA helicase activity/ISS DNA binding/IEA	pre-replicative complex/ISS replication fork/ISS
21317	10225	CG31317	stumps	stumps	0837/10/anon-estC/anon-EST:CL47/C/CG18485/CG3375/dof/Dof/DOF/dof/hbr/dof/hbr/sms/Dof/stumps/heartbroken/Downstream of FGF/downstream of FGFR/Downstream of FGFR/downstream of FGF receptor/Downstream of FGF receptor/Downstream of FGFR/Heartbroken/Stumps/gene C/hbr/Hbr/Hbr/Dof/heartbroken/Heartbroken/heartbroken/dof/i21/i28/l(3)09904/l(3)S083710/P1740/sms/stumps/Stumps/stumps/dof	epithelial cell migration, open tracheal system/TAS fibroblast growth factor receptor signaling pathway/NAS fibroblast growth factor receptor signaling pathway/TAS gastrulation/NAS heart development/NAS mesoderm development/IEP mesoderm migration involved in gastrulation/NAS mesodermal cell migration/TAS morphogenesis of a branching structure/NAS oogenesis/IMP open tracheal system development/IMP…		cytoplasm/NAS cytoplasm/TAS intracellular/TAS
110140	116151	CG31363	Jupiter	Jupiter	anon-EST:Liang-1.76/anon-WO0140519.173/BcDNA:GH06373/BcDNA:LD21358/BcDNA:LD43690/BcDNA:RH53211/BEST:LP05168/CG17238/CG18762/CG18763/clone 1.76/Jupiter	positive regulation of microtubule polymerization/IDA	microtubule binding/IDA structural constituent of cytoskeleton/IDA	cytosol/IDA microtubule associated complex/IDA colocalizes_with microtubule cytoskeleton/NAS nucleus/IDA
100608	108653	CG3139	Synaptotagmin 1	Syt1	DSYT/dsyt1/Dsyt2/DSYT2/dsytI/D. Syt I/l(2)23AB1/l(2)23Ba/l(2)k05909/synaptotagmin/Synaptotagmin/synaptotagmin 1/synaptotagmin I/SynaptotagminI/Synaptotagmin I/syt/Syt/SYT/syt1/syt-1/Syt1/SYT1/sytI/SytI/Syt I/SYT I	calcium ion-dependent exocytosis of neurotransmitter/IMP exocytosis/NAS larval locomotory behavior/IMP neurotransmitter secretion/IMP neurotransmitter secretion/NAS regulation of pole plasm oskar mRNA localization/IMP regulation of synapse structure and activity/IMP synaptic vesicle endocytosis/IDA synaptic vesicle endocytosis/IMP synaptic vesicle exocytosis/ISS synaptic vesicle transport/NAS ves…	calcium ion binding/ISS calcium-dependent phospholipid binding/TAS protein binding/IPI transporter activity/IEA	integral to synaptic vesicle membrane/NAS membrane/IEA membrane/NAS neuromuscular junction/IDA synaptic vesicle/IDA synaptic vesicle/ISS synaptic vesicle/NAS
25760	10255	CG31421	Tak1-like 1	Takl1	anon-AE003732.1/extra2/Tak1-like 1/Takl1/TAKL1	protein phosphorylation/ISS protein phosphorylation/NAS	ATP binding/IEA MAP kinase kinase kinase activity/ISS MAP kinase kinase kinase activity/NAS
39139	15093	CG31438	Chemosensory protein B 93b	CheB93b	CheB93b	detection of pheromone/IEP	lipid binding/ISA	extracellular space/ISS
101011	106538	CG31501	nuclear export factor 4	nxf4	BcDNA:AT07692/CG14604/nuclear export factor 4/nxf4	RNA export from nucleus/ISS
105646	101334	CG3156	-	CG3156	EG:171D11.2	heme biosynthetic process/ISS mitochondrial transport/ISS transmembrane transport/IEA	ATP binding/IEA ATPase activity, coupled to transmembrane movement of substances/ISS transporter activity/ISS xenobiotic-transporting ATPase activity/ISS	integral to membrane/IEA mitochondrial inner membrane/ISS
107572	107500	CG3157	gamma-Tubulin at 23C	gammaTub23C	23C gamma-tubulin/CG 3157/D.m.GAMMA-23C/gama-tubulin/GAMMA23C/gammatub/gamma-tub/gammaTub/gamma-Tub/gammaTUB/gamma-tub23/gammatub23C/gammaTub23C/gamma-Tub23C/gammaTUB23C/gammaTub23CD/gammatubulin/gamma tubulin/gamma-tubulin/gamma-Tubulin/Gamma-tubulin/gamma-tubulin-1/gamma-tubulin (23C)/gamma-Tubulin at 23C/gamma[zy]/GTU88*/GTUB/g-Tubulin/tubulin	GTP catabolic process/IEA centriole-centriole cohesion/IDA centrosome duplication/IMP centrosome organization/IMP microtubule nucleation/IDA microtubule nucleation/IMP microtubule-based process/ISS microtubule-based process/NAS mitosis/IMP mitotic sister chromatid separation/IDA mitotic spindle organization/IMP protein polymerization/IEA regulation of cell cycle/IMP	GTP binding/IDA GTPase activity/IEA guanyl nucleotide binding/IDA contributes_to microtubule minus-end binding/IDA structural constituent of cytoskeleton/ISS	gamma-tubulin complex/IPI gamma-tubulin large complex/IDA gamma-tubulin ring complex/IDA gamma-tubulin small complex/IPI gamma-tubulin small complex/ISS microtubule/ISS microtubule organizing center/ISS microtubule organizing center/NAS tubulin complex/NAS
21376	10299	CG3158	spindle E	spn-E	female sterile(3)homeless/fs(1)hls/fs(3)hls/hls/homeless/Homeless/HOMELESS/homeless/spindle-E/spindle E/spindle-E/Spindle E/Spindle-E/Spindle-E (homeless)/spnE/spn E/spn-E/Spn-E/spn-E/hls	RNA interference/TAS RNA localization/TAS chromatin silencing/IMP dorsal appendage formation/IMP germarium-derived oocyte fate determination/IGI intracellular mRNA localization/IMP intracellular mRNA localization/TAS karyosome formation/IMP mitotic chromosome condensation/IMP oocyte differentiation/NAS oocyte localization involved in germarium-derived egg chamber formation/IMP oocyte maturation/I…	ATP binding/IEA ATP-dependent RNA helicase activity/ISS RNA helicase activity/TAS RNA-dependent ATPase activity/TAS helicase activity/ISS nucleic acid binding/IEA zinc ion binding/IEA	P granule/IDA cytoplasm/IDA cytoplasm/NAS nucleus/IDA
7070	3240	CG3160	-	CG3160		GPI anchor metabolic process/IEA intracellular protein transport/IEA myo-inositol transport/ISS	nuclease activity/ISS phosphoric ester hydrolase activity/ISS	endoplasmic reticulum/ISS intrinsic to endoplasmic reticulum membrane/IEA
21383	10306	CG31623	defective transmitter release	dtr	defective transmitter release/dtr	synaptic transmission/IMP		cellular_component/ND
32370	8550	CG31641	stathmin	stai	BEST:LD33989/CG5981/D-stathmin/LD33989/SCG10-like/stai/stathmin	germ cell migration/IMP intracellular signal transduction/IEA microtubule-based process/ISS nervous system development/IMP	microtubule binding/ISS tubulin binding/IDA	microtubule associated complex/IDA microtubule associated complex/ISS
108651	100158	CG31648	-	CG31648	CG6922	respiratory chain complex IV assembly/ISS	copper ion binding/IEA	mitochondrial inner membrane/ISS
30690	4929	CG31650	-	CG31650	Reticulocalbin-2	Golgi organization IMP	calcium ion binding ISS	endoplasmic reticulum IDA/endoplasmic reticulum lumen ISS
110641	108249	CG31660	poor gastrulation	pog	anon-WO0170980.181/anon-WO0170980.182/CG11923/CG11925	G-protein coupled glutamate receptor signaling pathway/ISS G-protein coupled receptor signaling pathway/IEA regulation of antimicrobial peptide biosynthetic process/IMP	G-protein coupled receptor activity/IEA glutamate receptor activity/ISS	integral to membrane/IEA integral to membrane/ISS
21393	10330	CG31687	-	CG31687		cell cycle/ISS regulation of mitotic metaphase/anaphase transition/IEA	binding/IEA	anaphase-promoting complex/IEA
108952	102307	CG3171	Trapped in endoderm 1	Tre1	anon-WO0170980.16/anon-WO0170980.17/anon-WO0170981.1/BEST:LD12308/G protein coupled receptor/LD12308/scattershot/sctt/trapped in endoderm 1/trapped in endoderm-1/tre1/tre-1/Tre1/Tre-1	G-protein coupled receptor signaling pathway/IEA G-protein coupled receptor signaling pathway/ISS germ cell development/IMP germ cell migration/IMP germ cell migration/TAS germ cell programmed cell death/TAS pole cell migration/TAS	G-protein coupled receptor activity/ISS	integral to membrane/IEA integral to membrane/ISS integral to membrane/NAS
25817	10342	CG3172	twinfilin	twf	A6/twf/twinfilin/twinfillin/Twinfillin	actin filament depolymerization/IDA border follicle cell migration/IMP chaeta morphogenesis/IMP mushroom body development/IMP neuromuscular synaptic transmission/IMP regulation of lamellipodium assembly/IMP synaptic vesicle endocytosis/IMP	actin binding/IEA actin binding/NAS protein tyrosine kinase activity/ISS	cytoplasm/IDA
102865	105647	CG31720	methuselah-like 15	mthl15		G-protein coupled receptor signaling pathway/IEA	G-protein coupled receptor activity/ISS	integral to membrane/IEA
7930	1756	CG31741	-	CG31741	CG5750	cell adhesion/IEA defense response/NAS	scavenger receptor activity/ISS scavenger receptor activity/NAS	integral to plasma membrane/NAS membrane/IEA
7686	1097	CG31760	-	CG31760	BcDNA:RE52162/CG17214/CG17215	cation transport/IEA gamma-aminobutyric acid signaling pathway/ISS transmembrane transport/IEA	G-protein coupled receptor activity/IEA cation transmembrane transporter activity/IEA glutamate receptor activity/ISS	integral to membrane/IEA
107459	110026	CG31762	arrest	aret	aret/arrest/arrest/Bruno/BcDNA:GM15173/bru/Bru/bruno/Bruno/CG6319/Dm Bru/ms(2)01284/NEST:bs01g04/NEST:bs34h11	germ cell development/IMP germ-line stem cell division/NAS germarium-derived female germ-line cyst formation/TAS inter-male aggressive behavior/IMP mRNA polyadenylation/TAS negative regulation of oskar mRNA translation/IDA negative regulation of oskar mRNA translation/NAS negative regulation of oskar mRNA translation/TAS negative regulation of translation/IMP oogenesis/IMP positive regulation of …	RNA binding/IDA mRNA 3'-UTR binding/IDA mRNA 3'-UTR binding/TAS mRNA binding/ISS mRNA binding/NAS mRNA binding/TAS nucleotide binding/IEA protein binding/IPI	P granule/IDA nucleus/IC
25853	10368	CG31794	Paxillin	Pax	CG18061/CG18576/CT40481/CT42454/Dpax/DPaxillin/DPxn/DPxn37/Pax/paxillin/Paxillin/paxillin-derived LIM-only protein/Paxillin-derived LIM-only protein/PDLP	cytoskeletal anchoring at plasma membrane/ISS leg disc development/IMP regulation of Rho GTPase activity/IGI wing disc development/IMP	zinc ion binding/IEA	focal adhesion/ISS focal adhesion/NAS
110595	108555	CG31795	IA-2 ortholog	IA-2	anon-WO0153538.69/CG11344/CG4355/ia2/R-PTPX/1A2	protein dephosphorylation/IEA protein dephosphorylation/NAS	protein tyrosine phosphatase activity/NAS transmembrane receptor protein tyrosine phosphatase activity/ISS transmembrane receptor protein tyrosine phosphatase activity/NAS	plasma membrane/IDA plasma membrane/ISS
100123	104806	CG31811	Centaurin gamma 1A	CenG1A	BG:DS08220.1/ceng1A/cenG1A/centaurin gamma 1A/CG16866/CG16867/CG7982	regulation of ARF GTPase activity/IEA small GTPase mediated signal transduction/NAS	ARF GTPase activator activity/ISS ARF GTPase activator activity/NAS GTP binding/IEA zinc ion binding/IEA	intracellular/IEA nucleus/NAS
25919	10412	CG3193	crooked neck	crn	yok/yolky/62D9.a/CDC16/CG18842/crn/Crn/crooked neck/EG:30B8.1/l(1)2/l(1)2Fa/l(1)crn/l(1)CRN/l(1)N7/l30/N10/N5/RC63	Malpighian tubule morphogenesis/IMP axon ensheathment/IMP central nervous system development/NAS centrosome duplication/IMP glial cell migration/IMP neuroblast proliferation/NAS neurogenesis/IMP neuron fate commitment/NAS nuclear mRNA splicing, via spliceosome/IC nuclear mRNA splicing, via spliceosome/ISS oenocyte development/IMP peripheral nervous system development/NAS regulation of alternative…	binding/IEA	catalytic step 2 spliceosome/IDA centrosome/IDA mitotic spindle/IDA nuclear speck/IDA nucleus/IC nucleus/NAS precatalytic spliceosome/IDA spliceosomal complex/ISS
109028	103724	CG31935	-	CG31935	AAF51358/CG10870/CG7373	regulation of GTPase activity/ISS	Rab GTPase activator activity/ISS Rab GTPase binding/ISS	soluble fraction/ISS
29359	14747	CG31961	-	CG31961	BcDNA:LD34582/CG3381	neurogenesis/IMP tubulin complex assembly/ISS	binding/IEA
29657	913	CG31989	Chromosome associated protein D3	Cap-D3	BcDNA:RE74832/Cap-D3/CG14019/CG6922/Chromosome associated protein D3	chromosome organization/IMP male meiosis chromosome segregation/IMP meiotic anaphase I/IMP meiotic anaphase II/IMP meiotic cell cycle/IMP prophase/IMP	binding/IEA	condensin complex/ISS condensin complex/NAS
46253	14482	CG32019	bent	bt	39c-18/bent/bt/CG10285/CG1479/C-protein/CT3598/CT8086/l(2)2/l(2)23/l(4)102CDa/l(4)2/l(4)21/l(4)23/l(4)37/l(4)38/l(4)PT-2/lethal(4) Powell/myosin LCK/Prj/projectin/Projectin/PROJECTIN/Projectin myosin light chain kinase/ Tennessee-2/titin/twitchin	mesoderm development/IEP protein phosphorylation/IEA protein phosphorylation/NAS sarcomere organization/IMP	ATP binding/IEA myosin light chain kinase activity/NAS protein serine/threonine kinase activity/IEA protein serine/threonine kinase activity/NAS structural constituent of cytoskeleton/ISS structural constituent of muscle/IDA	Z disc/IDA cytoplasm/ISS
107024	105750	CG32056	scramblase 1	scramb1	CG6590/CT20492/scramb1/Scramb1/scramblase 1	phospholipid scrambling/ISS synaptic transmission/IMP	phospholipid scramblase activity/ISS
102000	108930	CG3208	Rho GTPase activating protein at 5A	RhoGAP5A	RhoGAP5A	adherens junction maintenance/IMP cell-cell adhesion/IMP compound eye development/IMP regulation of MAPK cascade/IMP	diacylglycerol binding/ISS	intracellular/IEA
110374	101045	CG32082	-	CG32082	anon-WO0118547.199/CG7624	filopodium assembly/IEA signal transduction/IEA	SH3 domain binding/IEA cytoskeletal adaptor activity/IEA signal transducer activity/ISS
100487	104484	CG3212	Scavenger receptor class C, type IV	Sr-CIV	CT10789/Scavenger receptor class C, type IV/Sr-CIV/SR-CIV	defense response/NAS immune response/IEA	polysaccharide binding/IEA scavenger receptor activity/IEA scavenger receptor activity/NAS	integral to plasma membrane/NAS membrane/IEA
106028	112921	CG32120	senseless	sens	1228/04/CG10714/l(3)70Ad/Ly/Ly-1/Lyra/sen/Sen/sens/Sens/sense/senseless/Senseless/Sensless	R8 cell differentiation/IMP R8 cell differentiation/NAS NOT R8 cell fate specification/NAS axon guidance/IMP chaeta morphogenesis/IMP compound eye photoreceptor development/IMP dendrite morphogenesis/IMP negative regulation of apoptotic process/IMP negative regulation of epidermal growth factor receptor signaling pathway/NAS negative regulation of transcription from RNA polymerase II promoter/IDA…	contributes_to RNA polymerase II core promoter proximal region sequence-specific DNA binding transcription factor activity involved in positive regulation of transcription/IDA bHLH transcription factor binding/IDA sequence-specific DNA binding/IDA sequence-specific DNA binding transcription factor activity/NAS sequence-specific distal enhancer binding RNA polymerase II transcription factor activi…	nucleus/IDA nucleus/NAS
110277	100331	CG32134	breathless	btl	0844/01/breathless/Breathless/btl/Btl/BTL/FGFR2/CG6714/CT20816/dev/devenir/dFGFR/D-FGFR/DFGF-R1/Dfr-2/DFR2/DmHD-311/dtk2/Dtk2/fgf-r/Fgf-r/FGFR/FGFR1/FGF receptor/Fibroblast-growth-factor-receptor/HD-311/l(3)00208/lambdatop/Tk2	activation of MAPK activity/IEP border follicle cell migration/IMP branching involved in open tracheal system development/IMP central nervous system development/NAS endoderm development/NAS epithelial cell migration, open tracheal system/IMP epithelial cell migration, open tracheal system/TAS epithelial cell type specification, open tracheal system/IMP fibroblast growth factor receptor signaling …	ATP binding/IEA fibroblast growth factor-activated receptor activity/ISS fibroblast growth factor-activated receptor activity/TAS protein tyrosine kinase activity/NAS	plasma membrane/IC plasma membrane/ISS plasma membrane/NAS
104114	104089	CG32135	Nuclear export factor 3	Nxf3
34412	10799	CG32138	-	CG32138	anon-WO0172774.98/CG13485/CG6807	actin cytoskeleton organization/IEA	Rho GTPase binding/IEA actin binding/IEA actin binding/ISS	cellular_component/ND
100268	107351	CG32146	dally-like	dlp	CG17703/CG5031/CT16138/dally-like/Dally-like/Dally-like protein/D-glypican B/D-gpcB/dlp/Dlp/dly/Dly	Wnt receptor signaling pathway/IGI Wnt receptor signaling pathway/IMP Wnt receptor signaling pathway/TAS axon guidance/IMP compound eye development/IMP decapentaplegic signaling pathway/NAS detection of light stimulus involved in visual perception/IMP imaginal disc-derived wing margin morphogenesis/IMP negative regulation of Wnt receptor signaling pathway/IMP positive regulation of Wnt receptor s…	Wnt-protein binding/IDA heparan sulfate proteoglycan binding/IEA	extracellular region/ISS membrane/IEA neuromuscular junction/IDA proteinaceous extracellular matrix/IEA
105762	109231	CG32156	Myosin binding subunit	Mbs	0573/06/0953/04/CG5600/CG5891/DMbs/DMBS/DMYPT/l(3)03802/l(3)72Dd/l(3)j3B4/l(3)j7A1/l(3)S005331b/l(3)S057306/l(3)S057306b/l(3)S095304/lethal(3)72Dd/lethal (3) S057306b/lethal (3) S095304/Mbs/MBS/MLC-phosphatase/Myosin binding subunit/Myosin phosphatase/Mypt	axon extension involved in development/IMP dorsal closure/IMP dorsal closure/NAS epidermis development/IMP germline ring canal formation/IMP imaginal disc-derived wing hair organization/IMP oogenesis/IMP regulation of compound eye photoreceptor development/IMP	myosin binding/ISS myosin binding/NAS myosin phosphatase activity/IMP myosin phosphatase activity/ISS myosin phosphatase activity/NAS	myosin phosphatase complex/ISS myosin phosphatase complex/NAS
107985	104650	CG3216	-	CG3216	GYC	cGMP biosynthetic process/IEA intracellular signal transduction/IEA protein phosphorylation/IEA	ATP binding/IEA guanylate cyclase activity/ISS guanylate cyclase activity/NAS protein kinase activity/IEA receptor activity/ISS	integral to membrane/IEA
109183	116046	CG32164	-	CG32164	CG18219/CG18860	intracellular protein transport/IEA	binding/IEA protein transporter activity/IEA
49306	17441	CG32165	-	CG32165	anon-73Bb/CG18218/CG18861	intracellular protein transport/IEA	binding/IEA protein transporter activity/IEA
104299	107190	CG32179	Keren	Krn	CG8056/CT19073/gritz/Ker/keren/Keren/keren/spitz2/Krn/s-krn/spitz2/spitz-2	MAPK cascade/IDA border follicle cell migration/IMP compound eye development/IGI epidermal growth factor receptor signaling pathway/NAS ommatidial rotation/IMP positive regulation of cell proliferation/IMP positive regulation of epidermal growth factor-activated receptor activity/IGI positive regulation of epidermal growth factor-activated receptor activity/IMP regulation of epidermal growth fact…	epidermal growth factor receptor binding/ISS growth factor activity/ISS	endoplasmic reticulum/IDA plasma membrane/ISS
105301	109288	CG32180	Ecdysone-induced protein 74EF	Eip74EF	3.3/CG6273/CG6285/e74/E74/E-74/E74A/E74A/B/E74B/E74-B/Ecdysone-induced protein 74EF/ecdysone inducible protein/ECIP/Eip74E/eip74ef/Eip74EF/l(3)24/l(3)neo24/mE74	autophagy/IMP cell death/TAS cellular process/IMP oogenesis/NAS positive regulation of transcription from RNA polymerase II promoter/IMP regulation of development, heterochronic/TAS regulation of transcription, DNA-dependent/ISS regulation of transcription, DNA-dependent/NAS salivary gland cell autophagic cell death/IMP salivary gland cell autophagic cell death/NAS	RNA polymerase II core promoter proximal region sequence-specific DNA binding transcription factor activity involved in positive regulation of transcription/IDA sequence-specific DNA binding/IEA sequence-specific DNA binding transcription factor activity/ISS sequence-specific DNA binding transcription factor activity/TAS	nucleus/ISS nucleus/NAS
109829	109925	CG3219	Kinesin-like protein at 59C	Klp59C	DmCG3219/DmKlp59C/DmKLP59C/KIF2B/Klp59C/KLP59C	microtubule-based movement/ISS mitotic sister chromatid segregation/IMP	ATP binding/IEA microtubule motor activity/ISS motor activity/IDA	kinesin complex/ISS kinetochore microtubule/IDA
103980	103624	CG3221	dim gamma-tubulin 3	dgt3	dgt3/Dgt3/dim gamma-tubulin 3	mitotic spindle organization/IMP regulation of mitosis/IMP		microtubule associated complex/IDA
43928	3616	CG32227	golden goal	gogo	CG13815/CG13817/CT33316/gogo/Gogo/golden goal	axon guidance/IMP retinal ganglion cell axon guidance/IMP	receptor activity/IMP	axon/IDA growth cone/IDA integral to membrane/ISM plasma membrane/IDA
107729	104110	CG32232	-	CG32232		microtubule cytoskeleton organization/IEA	molecular_function/ND	microtubule organizing center/IEA spindle pole/IEA
105252	103071	CG32239	Rho guanine nucleotide exchange factor at 64C	RhoGEF64C	CG13709/CG13710/EP3035/EP(3)3035/Gef64C/GEF64C/Guanine nucleotide exchange factor GEF64C/RhoGEF64C	axon guidance/IMP inter-male aggressive behavior/IMP regulation of Rho protein signal transduction/IEA spiracle morphogenesis, open tracheal system/IGI	Rho guanyl-nucleotide exchange factor activity/IEA guanyl-nucleotide exchange factor activity/NAS	intracellular/IEA
103917	101878	CG32296	Myocardin-related transcription factor	Mrtf	CG12188/CG14951/DMRTF/mal-d/Mal-D/MAL-D/Mrtf/Myocardin-related transcription factor	actin cytoskeleton organization/IMP border follicle cell migration/IMP cellular response to hypoxia/IMP imaginal disc-derived wing morphogenesis/IMP mesodermal cell migration/IMP open tracheal system development/IMP positive regulation of transcription from RNA polymerase II promoter/IDA positive regulation of transcription, DNA-dependent/NAS regulation of cell division/IMP	contributes_to RNA polymerase II core promoter proximal region sequence-specific DNA binding transcription factor activity involved in positive regulation of transcription/IPI RNA polymerase II transcription coactivator activity/IDA activating transcription factor binding/IPI nucleic acid binding/IEA	cytoplasm/IDA nucleus/IDA
45459	10856	CG32315	discs lost	dlt	CG1977/discs lost/dlt/dre1/l(3)04276/l(3)62Ba/l(3)dre1/lethal(3)62Ba/Van/vanaso/Vanaso	S phase of mitotic cell cycle/IMP cellular process/IMP imaginal disc morphogenesis/IMP lateral inhibition/IMP morphogenesis of a polarized epithelium/TAS olfactory behavior/IEP olfactory behavior/IMP regulation of cell proliferation/IMP	molecular_function/ND	cytoplasm/IDA
49319	17447	CG32318	-	CG32318	CR32318	microtubule-based movement/IEA	ATP binding/IEA microtubule motor activity/IEA
101100	106902	CG3234	timeless	tim	dtim/dTim/dTIM/dtimeless/rit/ritsu/Ritsu/tim/TIM/tim1/timeless/Timeless/TIMELESS	cellular response to light stimulus/IMP circadian behavior/IMP circadian rhythm/NAS circadian rhythm/TAS copulation/IMP eclosion rhythm/NAS eclosion rhythm/TAS entrainment of circadian clock/TAS locomotor rhythm/IGI locomotor rhythm/NAS mating behavior/IMP negative phototaxis/IMP negative regulation of transcription from RNA polymerase II promoter/IDA negative regulation of transcription from RNA…	protein binding/IPI protein heterodimerization activity/IPI protein heterodimerization activity/NAS protein heterodimerization activity/TAS transcription factor binding/IPI	cytoplasm/IDA cytoplasm/NAS nucleus/IDA nucleus/NAS nucleus/TAS protein complex/IPI
106233	106023	CG32371	-	CG32371	BEST:GH23475/EB1		microtubule binding/IEA	microtubule cytoskeleton/ISS
109304	102198	CG32381	unc-13-4A	unc-13-4A	CG14831/CG14832/CG14833/CG8608/dunc-13-4A/unc-13-4A	neurotransmitter secretion/NAS synaptic vesicle priming/NAS		synaptic vesicle/NAS
34537	10879	CG32392	-	CG32392	CG10099/CG14912	microtubule-based process/ISS	microtubule binding/ISS	microtubule associated complex/ISS
41896	10881	CG32396	-	CG32396	CG8339/CT42364	GTP catabolic process/IEA microtubule-based movement/IEA microtubule-based process/ISS microtubule-based process/NAS protein polymerization/IEA	GTP binding/IEA GTPase activity/IEA structural constituent of cytoskeleton/ISS structural constituent of cytoskeleton/NAS structural molecule activity/IEA	microtubule/IEA microtubule/ISS microtubule/NAS
103870	114510	CG32397	javelin	jv	anon-WO0138581.6	G-protein coupled receptor signaling pathway/IEA	signal transducer activity/IEA	heterotrimeric G-protein complex/IEA
29356	14745	CG3241	male-specific lethal 2	msl-2	killer-of-males-A/km(2)A/kmA/male specifc lethal/# male-specific lethal 2/male-specific lethal 2/msl/MSL/Msl 1-3/msl2/msl-2/Msl2/Msl-2/MSL2/MSL-2	dosage compensation/IMP dosage compensation by hyperactivation of X chromosome/NAS dosage compensation complex assembly involved in dosage compensation by hyperactivation of X chromosome/TAS	DNA binding/IDA DNA binding/TAS chromatin binding/IDA chromatin binding/NAS zinc ion binding/IEA	X chromosome/IDA X chromosome/NAS X chromosome located dosage compensation complex, transcription activating/NAS X chromosome located dosage compensation complex, transcription activating/TAS chromosome/NAS dosage compensation complex/IDA nucleus/NAS
34547	10889	CG32417	Myt1	Myt1	CG10569/dMyt1/Dmyt1/myt1/Myt1/MYT 1	G2/M transition of mitotic cell cycle/IMP G2/M transition of mitotic cell cycle/NAS female meiosis/IMP germarium-derived cystoblast division/IMP male germ-line stem cell division/NAS male meiosis/IMP meiosis/IMP mitotic cell cycle G2/M transition DNA damage checkpoint/IGI negative regulation of mitotic cell cycle/IMP positive regulation of cell size/IGI protein phosphorylation/IDA protein phospho…	ATP binding/IEA protein kinase activity/ISS protein kinase activity/NAS protein serine/threonine kinase activity/IEA protein serine/threonine/tyrosine kinase activity/IDA protein serine/threonine/tyrosine kinase activity/ISS	Golgi apparatus/IDA cytoplasm/NAS membrane/IEA
26051	10677	CG32435	chromosome bows	chb	0686/07/anon-WO0104295/BcDNA:LD31673/chb/chb(v40)/chromosome bows/clasp/CLASP/DMAP160/mast/Mast/MAST/mast/orbit/Mast/Orbit/MAST/Orbit/MESR7/Misexpression suppressor of ras 7/multiple asters/NEST:bs13a06/NEST:bs17d05/NEST:bs28g05/orbit/Orbit/orbit/mast/orbit/MAST/Orbit/Mast/Orbit/MAST/v40	attachment of spindle microtubules to kinetochore involved in mitotic sister chromatid segregation/IMP axon guidance/IMP cystoblast division/IMP establishment of mitotic spindle localization/IMP hemocyte migration/IMP mitosis/IMP mitotic sister chromatid segregation/IMP mitotic spindle elongation/IMP mitotic spindle organization/IMP mitotic spindle stabilization/IMP oocyte microtubule cytoskeleto…	GTP binding/IDA microtubule binding/IDA	centrosome/IDA chromosome, centromeric region/IDA cytoplasm/IDA fusome/IDA germline ring canal/IDA colocalizes_with kinetochore/IDA microtubule associated complex/IDA microtubule organizing center/IDA nucleus/IDA polar microtubule/IDA colocalizes_with spindle/IDA spindle microtubule/IDA spindle pole/IDA
102740	112320	CG32447	-	CG32447	anon-WO0170980.76/anon-WO0170980.77/CG14571/CG7155	G-protein coupled glutamate receptor signaling pathway/ISS G-protein coupled receptor signaling pathway/IEA	G-protein coupled receptor activity/IEA glutamate receptor activity/ISS	integral to membrane/IEA integral to membrane/ISS
110381	101083	CG32474	dysfusion	dys	CG12561/CG14552/CG14553/CG14554/cranky/dNXFL/dys/Dys/dysfusion/Dysfusion	branch fusion, open tracheal system/IEP branch fusion, open tracheal system/IMP epithelial cell migration, open tracheal system/IMP open tracheal system development/IMP open tracheal system development/NAS positive regulation of transcription from RNA polymerase II promoter/IDA regulation of transcription from RNA polymerase II promoter/IDA regulation of transcription, DNA-dependent/ISS signal tr…	protein heterodimerization activity/IPI protein heterodimerization activity/TAS sequence-specific DNA binding/IDA contributes_to sequence-specific DNA binding/IDA contributes_to sequence-specific DNA binding transcription factor activity/IDA contributes_to sequence-specific DNA binding transcription factor activity/IPI sequence-specific DNA binding transcription factor activity/ISS signal transdu…	nucleus/IC nucleus/IDA protein complex/IPI
100246	107248	CG32475	methuselah-like 8	mthl8	anon-WO0170980.145/anon-WO0170980.146/CG11869/CG13406/methuselah-like 8/Mth-8/mthl8/mth-like 8/Mth-like 8	G-protein coupled receptor signaling pathway/ISS determination of adult lifespan/ISS response to stress/ISS	G-protein coupled receptor activity/ISS	integral to membrane/ISS integral to membrane/NAS
100173	105154	CG32476	methuselah-like 14	mthl14	BcDNA:RE31310/methuselah-like 14/mthl14	G-protein coupled receptor signaling pathway/IEA	G-protein coupled receptor activity/IEA	membrane/IEA
48005	3235	CG3249	spoonbill	spoon	BcDNA:GM04319/PKA anchor protein/PKAAP	long-term memory/IMP protein localization/ISS tricarboxylic acid cycle/IDA	RNA binding/IEA protein kinase A binding/ISS
25317	9561	CG32505	Protein phosphatase 19C	Pp4-19C	CG1459/CG1596/CG18339/DmPpp4-19C/PP1/pp4/PP4/Pp4-19C/PP4 19C/PPP4c/PpX/PPX/protein phosphatase 1/Protein phosphatase 19C/Protein phosphatase X	M phase specific microtubule process/IMP microtubule-based process/IMP mitotic cell cycle/IMP neurogenesis/IMP protein dephosphorylation/ISS protein dephosphorylation/NAS regulation of mitotic cell cycle/IMP	hydrolase activity/IEA protein serine/threonine phosphatase activity/ISS protein serine/threonine phosphatase activity/NAS	centrosome/IDA cytoplasm/IDA nucleus/IDA
105356	102567	CG32528	parvin	parvin	CG12533/Parvin		actin binding/ISS
102039	110484	CG32540	CCK-like receptor at 17D3	CCKLR-17D3	anon-WO0131005.21/anon-WO0170980.64/anon-WO0170980.65/CCK-like receptor at 17D3/CCKLR-17D3/CG6861/CG6881/CG6894/DSK-R1	G-protein coupled receptor signaling pathway/IEA G-protein coupled receptor signaling pathway/ISS	G-protein coupled receptor activity/ISS cholecystokinin receptor activity/ISS gastrin receptor activity/IEA neuropeptide receptor activity/ISS	integral to membrane/IEA integral to membrane/ISS
101062	106758	CG32547	-	CG32547	CG12610/CG15049/CG15050	G-protein coupled receptor signaling pathway/ISS	neuropeptide receptor activity/ISS	integral to membrane/ISS
28877	13856	CG32555	Rho GTPase activating protein p190	RhoGAPp190	8267/BcDNA:GH17919/BcDNA:GM05133/CG8240/CG8267/D-p190/DRhoGAP/p190RhoGAP/p190 RhoGAP/RhoGAP/RhoGAP-16B12/RhoGAPp190/Rp190RhoGAP	mushroom body development/IMP regulation of axonogenesis/IGI small GTPase mediated signal transduction/IEA	GTP binding/IEA Rho GTPase activator activity/ISS Rho GTPase activator activity/NAS	intracellular/IEA
104156	105500	CG32562	xmas-2	xmas-2	CG8919/xmas-2	embryo development/NAS oogenesis/NAS poly(A)+ mRNA export from nucleus/IMP positive regulation of transcription from RNA polymerase II promoter/IMP spermatogenesis/NAS	mRNA binding/NAS nucleic acid binding/IEA nucleotide binding/IEA protein binding/IPI	nuclear pore/IDA
105591	105893	CG32580	Mucin 14A	Muc14A		regulation of Rab GTPase activity/IEA	Rab GTPase activator activity/IEA binding/IEA	intracellular/IEA
36085	14104	CG32592	highwire	hiw	CG9041/CG9049/highwire/hiw	BMP signaling pathway/IPI adult walking behavior/NAS autophagy/IDA locomotion/NAS negative regulation of BMP signaling pathway/IGI negative regulation of synaptic growth at neuromuscular junction/IMP protein ubiquitination/ISS regulation of synaptic growth at neuromuscular junction/IMP regulation of synaptic growth at neuromuscular junction/TAS synapse organization/IDA	protein binding/IPI ubiquitin-protein ligase activity/ISS zinc ion binding/IEA	cytoplasmic membrane-bounded vesicle/IDA plasma membrane/IDA
31525	7328	CG32593	Flotillin-2	Flo-2	reggie-1
11521	4600	CG3260	Zinc finger protein RP-8	Zfrp8	zfrp8/Zfrp8/Zinc finger protein RP-8/zinc finger RP8/137/5/l(2)k13705/PDCD2/programmed cell death 2	cell proliferation/IMP embryonic hemopoiesis/IMP somatic stem cell division/IMP	DNA binding/ISS zinc ion binding/IEA	cytoplasm/IEA nucleus/ISS
49730	17651	CG32616	Stellate 12D orphon	Ste12DOR	SC-1/Ste/Ste12DOR/SteDOR/Stellate 12D orphon/Stellate orphon	spermatogenesis/ISS	protein kinase regulator activity/ISS	cytoplasm/ISS nucleus/ISS protein kinase CK2 complex/ISS
109645	102010	CG32654	Sec16	Sec16	BcDNA:RE70141/CG18079/CG2551	Golgi organization/IMP endoplasmic reticulum organization/IMP protein exit from endoplasmic reticulum/IMP		endoplasmic reticulum membrane/IDA endoplasmic reticulum part/IDA
104427	108723	CG32697	lethal (1) G0232	l(1)G0232	CG3101/CG3102/l(1)G0232/lethal (1) G0232/MEG2	neurogenesis/IMP phagocytosis, engulfment/IMP protein dephosphorylation/IEA protein dephosphorylation/NAS	non-membrane spanning protein tyrosine phosphatase activity/ISS protein tyrosine phosphatase activity/NAS
109661	102574	CG32703	Extracellularly regulated kinase 7	Erk7	CG17441/CG2309/ERK7	protein phosphorylation/IEA protein phosphorylation/NAS	ATP binding/IEA MAP kinase activity/ISS protein serine/threonine kinase activity/NAS
29844	15292	CG32717	stardust	sdt	anon-EST:fe2E6/anon-fast-evolving-2E6/CG12657/CG12658/CG15339/CG15340/CG15341/CG15342/CG1617/l(1)7Ef/pal1/PALS1/sdt/Sdt/stardust/Stardust/std/Std	cell-cell junction assembly/NAS chitin-based cuticle development/IMP establishment or maintenance of cell polarity/NAS establishment or maintenance of epithelial cell apical/basal polarity/IEP establishment or maintenance of epithelial cell apical/basal polarity/IMP establishment or maintenance of epithelial cell apical/basal polarity/IPI NOT establishment or maintenance of neuroblast polarity/IE…	guanylate kinase activity/ISS guanylate kinase activity/NAS protein binding/IPI	adherens junction/IDA apical cortex/IDA apical plasma membrane/IDA apical plasma membrane/NAS apical plasma membrane/TAS apicolateral plasma membrane/IDA cell-cell adherens junction/NAS membrane/ISS membrane/NAS plasma membrane/IDA plasma membrane/ISS septate junction/TAS subapical complex/TAS
24186	13811	CG32742	lethal (1) G0148	l(1)G0148	anon-WO03040301.250/cdc7-related/CG8655/CG8656/CT25076/l(1)G0148/l(1)G0149/l(1)G0461/lethal (1) G0148	autophagic cell death/IEP protein phosphorylation/IEA protein phosphorylation/NAS salivary gland cell autophagic cell death/IEP	ATP binding/IEA protein serine/threonine kinase activity/IEA receptor signaling protein serine/threonine kinase activity/NAS
108542	100138	CG32758	-	CG32758	CG11465/CG3130/CG3138	signal transduction/IEA	phosphatidylinositol binding/IEA
104081	113228	CG32812	-	CG32812	CG11408/EG:114D9.1	protein dephosphorylation/ISS	calcium ion binding/IEA calcium ion binding/ISS calcium-dependent protein serine/threonine phosphatase activity/ISS calcium-dependent protein serine/threonine phosphatase regulator activity/ISS calmodulin binding/ISS	calcineurin complex/ISS
8777	3782	CG32843	Diuretic hormone 31 Receptor	Dh31-R	anon-WO0170980.136/anon-WO0170980.137/CG17043/CG17415	G-protein coupled receptor signaling pathway/IEA G-protein coupled receptor signaling pathway/ISS	calcitonin receptor activity/ISS diuretic hormone receptor activity/IDA neuropeptide receptor activity/ISS	integral to membrane/IEA integral to membrane/ISS
48402	15976	CG32853	methuselah-like 12	mthl12	methuselah-like 12/mthl12/Mth-like 12/Mth-like-12	G-protein coupled receptor signaling pathway/ISS determination of adult lifespan/ISS response to stress/ISS	G-protein coupled receptor activity/ISS	integral to membrane/NAS membrane/IEA
32579	8993	CG32858	singed	sn	CG15331/CG1536/fascin/Fascin/fs(1)A1057/fs(1)K1421/fs(1)K418/fs(1)K473/fs(1)K743/fs(1)M45/singed/sn/Sn	actin cytoskeleton organization/IMP actin filament bundle assembly/IMP actin filament bundle assembly/NAS actin filament organization/TAS antennal morphogenesis/IMP chaeta morphogenesis/IMP chaeta morphogenesis/NAS cuticle pattern formation/IMP epidermal cell differentiation/IMP establishment or maintenance of cell polarity/IMP hemocyte migration/IMP imaginal disc-derived wing hair organization/I…	actin binding/ISS actin filament binding/IEA protein binding, bridging/IEA	actin cytoskeleton/IDA cytoplasm/IDA colocalizes_with filamentous actin/IDA
41912	10925	CG3289	Phosphotyrosyl phosphatase activator	Ptpa	DPTPA/Phosphotyrosyl phosphatase activator/Ptpa/PTPA	regulation of catalytic activity/NAS	protein tyrosine phosphatase activator activity/ISS protein tyrosine phosphatase activator activity/NAS
104580	109082	CG33094	Syndapin	Synd	CG15694/D-Synd/Synd/syndapin/Syndapin	neurotransmitter secretion/NAS synaptic vesicle endocytosis/NAS
7743	1327	CG33101	NEM-sensitive fusion protein 2	Nsf2	CG9931/DmNSF2/dNSF/dnsf2/dNsf2/dNSF2/dNSF-2/NEM-sensitive fusion protein 2/Nsf2/Nsf-2/NSF2/NSF-2	ER to Golgi vesicle-mediated transport/ISS ER to Golgi vesicle-mediated transport/NAS intra-Golgi vesicle-mediated transport/NAS neuromuscular synaptic transmission/IMP neurotransmitter secretion/NAS regulation of synaptic growth at neuromuscular junction/IMP synaptic vesicle priming/NAS vesicle-mediated transport/NAS	ATP binding/IEA nucleoside-triphosphatase activity/IEA	cytoplasm/ISS cytoplasm/NAS
103411	100529	CG33106	multiple ankyrin repeats single KH domain	mask	CG18671/CG31138/CG6268/cg6313/CG6313/mask/multiple ankyrin repeats single KH domain	antimicrobial humoral response/IMP cell proliferation/IMP cellular process/IMP centrosome duplication/IMP compound eye photoreceptor cell differentiation/IMP cytoskeletal anchoring at plasma membrane/ISS transmembrane receptor protein tyrosine kinase signaling pathway/IGI	RNA binding/IEA structural constituent of cytoskeleton/ISS	lipid particle/IDA
108142	106110	CG33114	Guanyl cyclase at 32E	Gyc32E	CG6275/Cyg1/DMRGC/GC/Guanylate cyclase receptor-type/Guanyl cyclase at 32E/Gyc32E/GYC 32E/Gyc-r	cGMP biosynthetic process/NAS cyclic nucleotide biosynthetic process/IEA intracellular signal transduction/IEA protein phosphorylation/IEA signal transduction/ISS	ATP binding/IEA guanylate cyclase activity/ISS guanylate cyclase activity/NAS protein kinase activity/IEA receptor activity/ISS receptor activity/NAS	plasma membrane/ISS
108927	100898	CG33130	Patronin	Patronin	BcDNA:LD17191/CG18459/CG18460/CG18462/CG30102/CG6516/l(2)k07433/lethal (2) k07433/short spindle 4/ssp4/Ssp4
47518	1637	CG33134	death executioner Bcl-2 homologue	debcl	BG1/Bok/BOK/Bok(Debcl)/borg1/debcl/CG12397/dbok/dBOK/Dbok/DBok/dBorg01/dborg1/dBorg1/dBorg-1/dBORG-1/DROB-1/DEBCL/dBOK/death executioner Bcl-2 homologue/death inducing Bcl-2-like protein/debcl/Debcl/DEBCL/debcl/Borg1/Debcl/dBorg-1/dBok/Drob-1/Debcl/dBorg-1/dRob-1/Debcl/Drob-1/dBorg-1/dBok/debok/deborg/drob-1/Drob-1/Drob-1/Debcl/dBORG-1/Drob-1/Debcl/dBorg-1/dBok/Drob-1/Debcl/dBorg-1/DBok	DNA damage response, signal transduction resulting in induction of apoptosis/IMP anti-apoptosis/ISS apoptotic process/IEP apoptotic process/IMP apoptotic process/ISS apoptotic process/NAS apoptotic process/TAS induction of apoptosis/IMP induction of apoptosis/ISS negative regulation of neuron apoptosis/IMP regulation of apoptotic process/IEA regulation of mitochondrial membrane permeability/ISS		mitochondrial envelope/IDA mitochondrial outer membrane/ISS
44731	5010	CG33139	Ranbp11	Ranbp11	CG8212/Ranbp11/SP49	intracellular protein transport/IEA	Ran GTPase binding/NAS binding/IEA protein transporter activity/IEA
110760	108226	CG33162	Signal recognition particle receptor beta	SrpRbeta	BcDNA:GM04779/CG5950/Dm SRbeta/l(3)rK561/l(3)rL537/Signal recognition particle receptor beta/SRbeta/srpRbeta/SrpRbeta	SRP-dependent cotranslational protein targeting to membrane/ISS chitin-based larval cuticle pattern formation/IMP larval chitin-based cuticle development/IMP neurogenesis/IMP	GTPase activity/ISS signal recognition particle binding/ISS	signal recognition particle receptor complex/ISS
47907	10935	CG3318	Dopamine N acetyltransferase	Dat	aaNat/aaNAT/aaNAT1/Aanat1/AA-NAT1/Arylalkylamine N-acetyltransferase-1/Dat/Dat1/Dopamine N acetyltransferase/NAT1	catecholamine metabolic process/IDA developmental pigmentation/TAS dopamine catabolic process/NAS octopamine catabolic process/NAS regulation of circadian sleep/wake cycle, sleep/TAS serotonin catabolic process/NAS sleep/TAS	N-acetyltransferase activity/IDA aralkylamine N-acetyltransferase activity/IDA aralkylamine N-acetyltransferase activity/NAS aralkylamine N-acetyltransferase activity/TAS arylamine N-acetyltransferase activity/IDA
107391	102579	CG33180	Ranbp16	Ranbp16	CG9126/CG9136/Ranbp16/RanBP16	intracellular protein transport/IEA protein export from nucleus/NAS	Ran GTPase binding/NAS binding/IEA nuclear export signal receptor activity/NAS protein transporter activity/IEA	cytoplasm/NAS nuclear pore/NAS nucleus/NAS
10442	4167	CG3319	Cyclin-dependent kinase 7	Cdk7	cdk7/cdk-7/Cdk7/CDK7/Cyclin-dependent kinase 7/dCdk7/Dmcdk7/DmCdk7/DmCDK7/DmMO15/p40[MO15]
105486	107778	CG33197	-	mbl		apoptotic process/IDA compound eye photoreceptor cell differentiation/IMP compound eye photoreceptor cell differentiation/NAS compound eye photoreceptor cell differentiation/TAS embryo development/IMP muscle organ development/IMP peripheral nervous system development/TAS regulation of female receptivity/IMP regulation of female receptivity/NAS somatic muscle development/TAS	DNA binding/TAS nucleic acid binding/IEA nucleic acid binding/NAS zinc ion binding/IEA	cytoplasm/IDA nucleus/IDA nucleus/NAS perinuclear region of cytoplasm/IDA
105623	100830	CG3325	spindle B	spn-B	rad51-like/spindle B/spindle-B/Spindle-B/spnB/spn-B/SpnB	DNA recombination/ISS DNA repair/ISS DNA repair/NAS chromosome condensation/TAS double-strand break repair/TAS germarium-derived oocyte fate determination/IGI intracellular mRNA localization/IMP intracellular mRNA localization/TAS karyosome formation/IMP meiosis/TAS oocyte differentiation/NAS oogenesis/IGI oogenesis/TAS polarity specification of anterior/posterior axis/IMP polarity specification …	ATP binding/IEA DNA binding/IEA DNA-dependent ATPase activity/IEA recombinase activity/ISS
6179	3436	CG33253	-	CG33253	BEST:CK01423/CG14192/CG7633/CK01423	phagocytosis, engulfment/IMP	molecular_function/ND	integral to membrane/ISS
105043	113117	CG33320	Chemosensory protein B 38a	CheB38a		detection of pheromone/IEP	lipid binding/ISA	extracellular space/ISS
104635	111534	CG33321	Chemosensory protein B 38b	CheB38b	38E.23/CG9329/CheB38b	detection of pheromone/IEP sodium ion transport/IEA	lipid binding/ISA sodium channel activity/IEA	extracellular space/ISS membrane/IEA
103001	113065	CG33336	p53	p53	CG10873/CG31325/dmp53/Dmp53/DmP53/Dm-P53/dp53/p53/p53-like regulator of apoptosis and cell cycle/prac	DNA damage response, signal transduction by p53 class mediator/TAS DNA damage response, signal transduction by p53 class mediator resulting in induction of apoptosis/IMP DNA damage response, signal transduction by p53 class mediator resulting in induction of apoptosis/TAS DNA damage response, signal transduction resulting in induction of apoptosis/IMP DNA damage response, signal transduction resu…	DNA binding/NAS protein binding/IPI sequence-specific DNA binding transcription factor activity/IEA sequence-specific DNA binding transcription factor activity/NAS transcription factor binding/IPI transcription regulatory region DNA binding/IEA	nucleus/IDA colocalizes_with transcriptionally active chromatin/IDA
102995	113043	CG33344	Cardioacceleratory peptide receptor	CcapR	anon-WO0170980.46/anon-WO0170980.47/Cardioacceleratory peptide receptor/CcapR/CG14547/CG6111/DCCAPR	G-protein coupled receptor signaling pathway/IEA G-protein coupled receptor signaling pathway/ISS G-protein coupled receptor signaling pathway/NAS ecdysis, chitin-based cuticle/TAS	neuropeptide receptor activity/IDA neuropeptide receptor activity/ISS neuropeptide receptor activity/NAS peptide receptor activity/IDA vasopressin receptor activity/IEA vasopressin receptor activity/ISS	integral to membrane/IEA integral to membrane/ISS integral to plasma membrane/ISS
106020	112784	CG33348	Chemosensory protein B 42a	CheB42a	CG15242/CheB42a	detection of pheromone/IEP male courtship behavior/IMP response to pheromone/IMP response to pheromone/NAS	lipid binding/ISA	extracellular space/IDA
105947	112212	CG33350	Chemosensory protein B 42c	CheB42c	CG15241/CheB42c	detection of pheromone/IEP sodium ion transport/IEA	lipid binding/ISA sodium channel activity/IEA	extracellular space/ISS membrane/IEA
103796	112377	CG33351	Chemosensory protein B 42b	CheB42b	CG15241/CheB42b	detection of pheromone/IEP	lipid binding/ISA	extracellular space/ISS
41918	10942	CG3339	-	CG3339		microtubule-based movement/IEA microtubule-based movement/ISS	ATP binding/IEA ATPase activity/IEA ATPase activity, coupled/ISS microtubule motor activity/IEA motor activity/ISS	cytoplasmic dynein complex/ISS dynein complex/ISS microtubule associated complex/IDA microtubule associated complex/ISS
40871	1471	CG3340	Kruppel	Kr	Dm-Kr/Hunchback/If/Irregular facets/kr/Kr/Krpple/krueppel/kruppel/Kruppel	Malpighian tubule morphogenesis/NAS Malpighian tubule morphogenesis/TAS axon guidance/IMP chromatin silencing/IMP compound eye development/IMP ganglion mother cell fate determination/TAS muscle organ development/TAS negative regulation of gene expression/IDA negative regulation of transcription from RNA polymerase II promoter/IDA negative regulation of transcription from RNA polymerase II promote…	chromatin binding/NAS sequence-specific DNA binding/IDA sequence-specific DNA binding RNA polymerase II transcription factor activity/IDA sequence-specific DNA binding transcription factor activity/IDA sequence-specific DNA binding transcription factor activity/NAS zinc ion binding/IEA	intracellular/IEA nucleus/NAS
109772	104134	CG33492	Ionotropic receptor 41a	Ir41a		ionotropic glutamate receptor signaling pathway/ISS	extracellular-glutamate-gated ion channel activity/IEA ionotropic glutamate receptor activity/ISS	integral to membrane/ISS
110630	108056	CG3350	bigmax	bigmax	bigmax/Bigmax/BIGMAX/DmMlx	autophagic cell death/IEP dendrite morphogenesis/IMP muscle organ development/IMP regulation of transcription, DNA-dependent/ISS salivary gland cell autophagic cell death/IEP transcription, DNA-dependent/NAS	sequence-specific DNA binding transcription factor activity/ISS sequence-specific DNA binding transcription factor activity/NAS	nucleus/ISS nucleus/NAS
11471	732	CG33517	Dopamine 2-like receptor	Dop2R	anon-WO0170980.130/anon-WO0170980.131/anon-WO0170980.31/anon-WO0170980.32/CG17004/CG9569/CG9569/17004/D[[2]]-like receptor/D2R/DD2R/Dopamine 2-like receptor	G-protein coupled receptor signaling pathway/ISS dopamine receptor signaling pathway/IDA dopamine receptor signaling pathway/ISS	G-protein coupled amine receptor activity/ISS G-protein coupled receptor activity/ISS dopamine receptor activity/IDA dopamine receptor activity/ISS dopamine receptor activity, coupled via Gi/Go/IDA dopamine receptor activity, coupled via Gi/Go/NAS	integral to membrane/ISS integral to membrane/NAS
102541	111948	CG33524	Chemosensory protein B 53b	CheB53b		detection of pheromone/IEP	lipid binding/ISA	extracellular space/ISS
106862	109923	CG33526	PNUTS	PNUTS	CG31657/CG4124/PNUTS/PNUTSDm/PNUTS-RB	phagocytosis, engulfment/IMP protein targeting/ISS regulation of catalytic activity/ISS regulation of protein dephosphorylation/ISS regulation of protein dephosphorylation/NAS transcription, DNA-dependent/IEA	DNA binding/IEA protein phosphatase 1 binding/IPI protein phosphatase regulator activity/ISS protein phosphatase regulator activity/NAS zinc ion binding/IEA	nucleus/IEA nucleus/NAS
104072	112993	CG33528	Vesicular monoamine transporter	Vmat	CG6119/CG6139/VMAT	dopamine transport/IMP drug transport/IEA histamine transport/IMP monoamine transport/IDA neurotransmitter transport/ISS synaptic vesicle amine transport/IDA transmembrane transport/IEA	drug transmembrane transporter activity/IEA monoamine transmembrane transporter activity/IDA monoamine transmembrane transporter activity/ISS synaptic vesicle amine transmembrane transporter activity/IDA	integral to membrane/ISS neuromuscular junction/IDA synaptic vesicle/IDA synaptic vesicle/ISS
39384	15273	CG33547	Rab3 interacting molecule	Rim	CG7301/CG7305/CG7321/dm-Rim/Rim/RIM/UNC-10/RIM	intracellular protein transport/IEA neurotransmitter secretion/NAS regulation of exocytosis/ISS synaptic vesicle exocytosis/ISS vesicle-mediated transport/NAS	Rab GTPase binding/IEA small GTPase regulator activity/ISS	synaptic vesicle/NAS
42302	14823	CG33556	formin 3	form3	ah1644/CG14824/CG18138/CG32384/CG8633/form3/formin3/formin 3/formin/DIA-like	actin cytoskeleton organization/IEA branch fusion, open tracheal system/IMP open tracheal system development/NAS viral envelope fusion with host membrane/IEA	actin binding/IEA actin binding/ISS host cell surface receptor binding/IEA	viral envelope/IEA
100164	105126	CG33558	missing-in-metastasis	mim	anon-EST:fe1E4/anon-fast-evolving-1E4/CG33352/CG9469	actin filament organization/ISS border follicle cell migration/IMP filopodium assembly/IMP germ cell migration/IMP negative regulation of receptor-mediated endocytosis/IMP signal transduction/IEA	SH3 domain binding/IDA actin binding/ISS cytoskeletal adaptor activity/IEA phospholipid binding/IDA	protein complex/IPI
48812	16089	CG33635	-	CG33635	BP1075/HDC00027	Golgi to endosome transport/ISS	identical protein binding/ISS	Golgi membrane/ISS
108753	110055	CG33639	-	CG33639	anon-WO0170980.40/anon-WO0170980.41/CG16958/CG5936	G-protein coupled receptor signaling pathway/ISS	G-protein coupled receptor activity/ISS neuropeptide receptor activity/ISS	integral to membrane/ISS
109801	107600	CG3365	drongo	drongo	drongo	regulation of ARF GTPase activity/IEA	ARF GTPase activator activity/IEA zinc ion binding/IEA
25291	9502	CG33653	Calcium activated protein for secretion	Caps	BcDNA:GH07283/Calcium activated protein for secretion/Caps/CAPS/CG17881/CG18026/CG40477/dcaps/dCAPS/l(4)102Fb/SDCAP	neurotransmitter secretion/NAS synaptic transmission, glutamatergic/IMP synaptic vesicle exocytosis/IMP synaptic vesicle exocytosis/ISS vesicle-mediated transport/NAS		synapse/IDA synaptic vesicle/NAS
46466	16099	CG33680	-	CG33680		detection of hormone stimulus/ISS	hormone binding/ISS	cellular_component/ND
101076	106827	CG33696	-	CG33696	CG16726/CG32047	G-protein coupled receptor signaling pathway/ISS	G-protein coupled receptor activity/ISS neuropeptide receptor activity/ISS	integral to membrane/ISS
100286	107462	CG3373	Hemomucin	Hmu	hemomucin/Hemomucin/Hmu/Rbp5/RNA-binding protein 5/rrm5/RRM5/SPH210	biosynthetic process/IEA	mRNA binding/NAS receptor activity/NAS NOT serine-type endopeptidase activity/NAS strictosidine synthase activity/IEA	cell surface/IDA lipid particle/IDA
100969	106397	CG33957	cp309	cp309	AKAP450/CG13459/CG18648/CG6735/cp309/CP309/dplp/d-plp/D-PLP/l(3)s2172/lethal (3) s2172/PACT/pericentrin-like protein/Pericentrin-like protein	ciliary or flagellar motility/IMP embryonic morphogenesis/IMP microtubule nucleation/IDA sensory perception of sound/IMP		centriole/IDA centrosome/NAS
106547	112273	CG33958	-	CG33958	CG14501/CG5719/GYC	cGMP biosynthetic process/IEA intracellular signal transduction/IEA	guanylate cyclase activity/ISS guanylate cyclase activity/NAS receptor activity/ISS
48056	16812	CG33960	Semaphorin-2b	Sema-2b	CG30322/CG4383	axon guidance/ISS		plasma membrane/ISS
104524	109808	CG33976	Octopamine beta2 receptor	Octbeta2R	anon-WO0170980.184/anon-WO0170980.185/CG18553/CG6989/DmCG6989/DmOctbeta2R/OctBeta2/Octbeta2R	G-protein coupled receptor signaling pathway/IEA G-protein coupled receptor signaling pathway/ISS regulation of transcription, DNA-dependent/IEA	G-protein coupled amine receptor activity/ISS octopamine receptor activity/IDA sequence-specific DNA binding/IEA sequence-specific DNA binding transcription factor activity/IEA	integral to membrane/IEA integral to membrane/ISS
34278	879	CG3399	cappuccino	capu	capp/cappuccino/Cappuccino/cappucino/Cappucino/capu/Capu/CG15420	actin filament-based process/IDA actin nucleation/IDA chorion-containing eggshell formation/IMP oogenesis/TAS pole plasm RNA localization/IMP pole plasm assembly/IMP pole plasm assembly/NAS pole plasm assembly/TAS pole plasm oskar mRNA localization/TAS	actin binding/IEA actin binding/ISS microtubule binding/IMP	actin cytoskeleton/IEA cell cortex/IDA cytoplasm/IDA
104172	106020	CG33991	nuclear fallout	nuf	anon-D2/CG32140/CG7867/CIP-D2/Corkscrew Interacting Protein-D2/Cy3-23/D2/EP3077/nuclear fallout/nuclear-fallout/Nuclear fallout/Nuclear Fallout/nuf/Nuf	actin cytoskeleton reorganization/IMP cytokinesis, actomyosin contractile ring assembly/NAS microtubule-based process/ISS sensory organ precursor cell fate determination/IMP wing disc dorsal/ventral pattern formation/IGI	microtubule binding/ISS	colocalizes_with centrosome/IDA centrosome/TAS microtubule associated complex/ISS perinuclear region of cytoplasm/IDA
102052	110523	CG3401	beta-Tubulin at 60D	betaTub60D	143391_i_at/3t/60C beta tubulin/B3t/b-3 tubulin/B3-tubulin/beta3/beta3t/beta3 TU/beta[[3]]-Tub/beta3-Tub/beta3tubulin/beta 3 tubulin/beta-3tubulin/beta-3-tubulin/beta[[3]] tubulin/beta[[3]]-tubulin/beta3 tubulin/beta3-tubulin/beta-3 Tubulin/beta3-Tubulin/Beta3 tubulin/beta60C/BETA 60D/beta-tub/betaTub3/betaTub60C/betaTub60D/beta-Tub60D/beta-Tub6D/beta tubulin/beta-tubulin/beta-Tubulin/Beta tubuli…	GTP catabolic process/IEA axon guidance/IMP axonogenesis/IMP heart development/NAS larval behavior/IMP microtubule-based movement/IEA microtubule-based process/ISS neurogenesis/IMP protein polymerization/IEA response to light stimulus/IMP	GTP binding/IEA GTP binding/NAS GTPase activity/IEA structural constituent of cytoskeleton/ISS structural molecule activity/IEA	microtubule/IDA microtubule/ISS microtubule/NAS tubulin complex/NAS
100376	106100	CG34127	-	CG34127	CG1062/CG14597/CG18291/CG32465	neurogenesis/IMP phagocytosis, engulfment/IMP	NOT carboxylesterase activity/NAS neurexin family protein binding/ISS
106578	113640	CG34157	Dystrophin	Dys	CG17750/CG31175/CG7240/CG7243/CG7344/DLP/DLP1/DLP186/DLP2/DLP3/dmDLP/DmDLP/dmDp186/DmDYS/Dp205/Dys/dystrophin/Dystrophin/Dystrophin-like protein 1/Dystrophin-like protein 186/Dystrophin-like protein 2/Dystrophin-like protein 3/GI3046716	establishment of cell polarity/IMP imaginal disc-derived wing vein morphogenesis/IMP imaginal disc-derived wing vein specification/IMP muscle cell homeostasis/IMP muscle organ development/ISS neuromuscular synaptic transmission/IDA regulation of neurotransmitter secretion/IDA regulation of short-term neuronal synaptic plasticity/IDA	WW domain binding/IPI actin binding/ISS calcium ion binding/IEA cytoskeletal protein binding/ISS structural constituent of cytoskeleton/ISS structural constituent of muscle/ISS structural molecule activity/ISS zinc ion binding/IEA	cytoskeleton/ISS dystrophin-associated glycoprotein complex/IPI dystrophin-associated glycoprotein complex/ISS dystrophin-associated glycoprotein complex/NAS
108573	101319	CG3416	Regulatory particle non-ATPase 8	Rpn8	l(2)k08003/Mov34/p39B/PRSC_DROME	cell proliferation/IMP cellular process/IMP mitotic spindle elongation/IMP mitotic spindle organization/IMP neurogenesis/IMP proteolysis/IDA proteolysis/ISS ubiquitin-dependent protein catabolic process/NAS	endopeptidase activity/IDA endopeptidase activity/NAS	dendrite/IMP proteasome complex/IDA proteasome complex/NAS proteasome regulatory particle/IDA proteasome regulatory particle/ISS proteasome regulatory particle, lid subcomplex/ISS proteasome regulatory particle, lid subcomplex/NAS
100136	104946	CG3421	Rho GTPase activating protein at 93B	RhoGAP93B	CrGAP/RhoGAP93B/vilse/Vilse	axon guidance/IGI axon guidance/IMP signal transduction/IEA		cytoskeleton/IEA
104424	108700	CG3428	pallbearer	pall	pall/pallbearer	engulfment of apoptotic cell/NAS
107017	101669	CG34347	-	CG34347	/CG11339/CG15566/LP8211		actin binding/ISS cytoskeletal protein binding/ISS	cytoskeleton/IEA
102772	112399	CG34359	Inositol 1,4,5-triphosphate kinase 2	IP3K2	4/5-triphosphate kinase 2/CG12724/CG1630/DIP3K2/D-IP3K2/dmIP[[3]]beta/dmIP3K2/dmIP3Kbeta/Inositol 1/Inositol 1,4,5-triphosphate kinase 2/IP3K2/IP[[3]]K2	inositol phosphate biosynthetic process/IDA	calcium-dependent protein binding/IDA calmodulin binding/IDA inositol-1,4,5-trisphosphate 3-kinase activity/IDA inositol-1,4,5-trisphosphate 3-kinase activity/ISS
107966	108450	CG34379	Shroom	Shroom	/CG13942/CG13944/CG8603	cell migration/ISS cell morphogenesis/IDA melanosome organization/ISS	actin binding/ISS	cortical actin cytoskeleton/IDA cytoskeleton/ISS plasma membrane/ISS tight junction/ISS
39446	15717	CG34380	-	CG34380	/anon-WO0073329.6/CG13986/CG13987/CG13988/CG15813/CG31640	cell adhesion/IEA signal transduction/ISS	receptor signaling protein tyrosine kinase activity/ISS
6973	1263	CG34387	futsch	futsch	22c10/22C10/22C10/FUTSCH/CG14772/CG3064/EG:49E4.1/futsch/Futsch/mAb22C10/mAb 22C10/mAb-22C10/Mab22C10/Mab 22C10/MAb22C10/map1b/MAP1B/MAP-IB/olk/omb-like/ssC10	axon cargo transport/IMP axonogenesis/IMP compound eye development/NAS dendrite morphogenesis/IMP microtubule cytoskeleton organization/IMP microtubule-based process/ISS negative regulation of neuron apoptosis/IMP nervous system development/NAS neurofilament cytoskeleton organization/IMP neuromuscular junction development/NAS olfactory learning/IMP regulation of synaptic growth at neuromuscular j…	microtubule binding/IDA microtubule binding/ISS protein binding/IPI	microtubule associated complex/IDA microtubule associated complex/ISS microtubule cytoskeleton/IDA
102207	111100	CG34389	crossveinless c	cv-c	CG14845/CG14846/CG14847/CG14848/CG14849/CG31319/CG31330/CG8480/crossveinless c/crossveinless-c/cv-c/l(3)06951/lethal (3) 06951/RhoGAP88C	Malpighian tubule morphogenesis/IMP dorsal closure/IMP epidermal growth factor receptor signaling pathway/IGI epithelial cell migration, open tracheal system/IMP head involution/IMP imaginal disc-derived wing vein morphogenesis/IMP maintenance of epithelial integrity, open tracheal system/IMP midgut development/IMP neuromuscular synaptic transmission/IMP open tracheal system development/IMP regul…	GTPase activator activity/IMP Rho GTPase activator activity/ISS binding/IEA	intracellular/IEA
110077	108597	CG34392	Exchange protein directly activated by cAMP ortholog (H. sapiens)	Epac	CG15235/CG3427/D-EPAC/epac/Epac	regulation of protein phosphorylation/IEA regulation of small GTPase mediated signal transduction/IEA	Rap guanyl-nucleotide exchange factor activity/ISS cAMP-dependent protein kinase regulator activity/IEA cyclic nucleotide-dependent guanyl-nucleotide exchange factor activity/ISS	cAMP-dependent protein kinase complex/IEA
unknown	unknown	CG34403	pangolin	pan	tcf	Wnt receptor signaling pathway NAS/Wnt receptor signaling pathway TAS/embryonic pattern specification IMP/heart development TAS/imaginal disc-derived wing morphogenesis IMP/mesodermal cell fate determination TAS/negative regulation of Wnt receptor signaling pathway NAS/positive regulation of gene expression IMP/positive regulation of transcription from RNA polymerase II promoter IDA/positive regu…	contributes_to RNA polymerase II core promoter proximal region sequence-specific DNA binding transcription factor activity involved in positive regulation of transcription IDA/RNA polymerase II distal enhancer sequence-specific DNA binding transcription factor activity IDA/kinase binding IPI/repressing transcription factor binding IPI/sequence-specific DNA binding IDA	microtubule associated complex IDA/nucleus IDA/transcription factor complex IPI/transcription factor complex ISS
106188	102238	CG34408	-	CG34408	/BcDNA:GH09358/CG2967/CG32689	regulation of small GTPase mediated signal transduction/IEA	GTPase activator activity/IEA	intracellular/IEA
108915	106305	CG34411	-	CG34411	/anon-WO0170980.19/anon-WO0170980.20/CG32637/CG4187	G-protein coupled receptor signaling pathway/IEA G-protein coupled receptor signaling pathway/ISS	G-protein coupled receptor activity/IEA neuropeptide receptor activity/ISS protein-hormone receptor activity/ISS	integral to membrane/IEA integral to membrane/ISS
101164	105547	CG34414	sprint	spri	anon-WO03040301.275/CG12638/CG15297/CG15298/CG15299/CG15300/CG15301/CG32674/CG32680/CG33175/Rin1/spri/Spri/sprint/Sprint/sprint-a/sprint-b	border follicle cell migration/IGI endocytosis/ISS signal transduction/IEA	Ras GTPase binding/ISS	cellular_component/ND
105038	113104	CG34417	-	CG34417	/BcDNA:GH23906/CG3950/CG3960	mesoderm development/NAS	actin binding/ISS structural constituent of cytoskeleton/ISS	cytoskeleton/ISS microtubule associated complex/IDA
108841	100392	CG34438	-	Cap-G	cap-G/CapG/Cap-G/CAP-G/CG13327/CG17054/CG30057/dcap-g/dCAP-G/DCAP-G	cytokinesis/IMP mitotic chromosome condensation/IMP mitotic sister chromatid segregation/IMP mitotic spindle organization/IMP neurogenesis/IMP sister chromatid segregation/IMP synaptonemal complex disassembly/IMP	binding/IEA	condensin complex/ISS
52672	10975	CG3460	Nonsense-mediated mRNA 3	Nmd3	anon-2Eb/dNmd3/EG:152A3.1/II/Nmd3/Nonsense-mediated mRNA 3/TcD12/TcD13/transcription unit III	neurogenesis/IMP ribosomal large subunit export from nucleus/ISS	mRNA binding/ISS
100372	106089	CG3476	-	CG3476		acyl carnitine transport/ISS carnitine transport/ISS mitochondrial transport/ISS transmembrane transport/IEA	acyl carnitine transporter activity/ISS binding/IEA carnitine transporter activity/ISS carnitine:acyl carnitine antiporter activity/ISS transmembrane transporter activity/ISS	mitochondrial envelope/ISS mitochondrial inner membrane/ISS
48587	16228	CG3477	Peroxidase	Pxd	DmPO/Dpxd/Peroxidase/PO/Pxd	eggshell chorion assembly/NAS neurogenesis/IMP oxidation-reduction process/IEA phagocytosis, engulfment/IMP response to oxidative stress/IEA	heme binding/IEA heme binding/NAS iron ion binding/NAS peroxidase activity/ISS peroxidase activity/NAS	chorion/IDA extracellular region/NAS
110445	101797	CG3480	Myb-interacting protein 130	mip130	86E4.4/EG:86E4.4/mip130/Mip130/Mip130/TWIT/Myb-interacting protein 130/twilight/twit/Twit/TWIT	centrosome organization/IMP eggshell chorion gene amplification/IC mitotic spindle organization/IMP negative regulation of transcription from RNA polymerase II promoter/IMP	DNA binding/IDA	Myb complex/IDA chromatin/IDA cytoplasm/NAS nucleus/ISS nucleus/NAS polytene chromosome/IDA
102315	109845	CG3494	-	CG3494	CT11751	phagocytosis, engulfment/IMP
103597	101550	CG3497	Suppressor of Hairless	Su(H)	anon-WO0257455.3/BG:DS00929.10/br7/C/CBF1/D/dRBP-Jk/dRBP-JK/dRBP-J[[Kappa]]/E(H)/FTZ-F2/l(1)br7/l(2)35Bh/l(2)br7/l(2)k07904/lethal 7 in the black-reduced region/lethal group D/oss/RBP-Jkappa/RBP-J kappa/RBP-J[[Kappa]]/su(H)/Su(h)/SuH/Su(H)/SUH/SU(H)/suppressor of hairless/Suppressor of hairless/Suppressor of Hairless/Supressor of Hairless/transcription unit C	Notch signaling pathway/IGI Notch signaling pathway/IMP Notch signaling pathway/NAS Notch signaling pathway/TAS asymmetric cell division/TAS cell fate determination/TAS crystal cell differentiation/IMP NOT dorsal/ventral lineage restriction, imaginal disc/NAS hemopoiesis/TAS imaginal disc-derived wing vein morphogenesis/IMP lateral inhibition/TAS long-term memory/IMP negative regulation of compou…	DNA binding/IDA DNA binding/NAS DNA binding/TAS contributes_to RNA polymerase II core promoter proximal region sequence-specific DNA binding transcription factor activity involved in negative regulation of transcription/IGI RNA polymerase II core promoter proximal region sequence-specific DNA binding transcription factor activity involved in positive regulation of transcription/IDA RNA polymerase…	cytoplasm/IDA nucleus/IDA nucleus/ISS nucleus/TAS protein complex/IPI transcriptional repressor complex/IGI
48704	16380	CG3509	-	CG3509		nucleosome assembly/IEA	DNA binding/IEA	nucleosome/IEA nucleus/IEA
4053	2212	CG3522	Start1	Start1	Start/Start1	steroid biosynthetic process/IEA	cholesterol binding/ISS cholesterol transporter activity/ISS
103784	102681	CG3525	easily shocked	eas	ala/alpha-lobe absent/alpha lobes absent/eas/easily shocked/EP770/Ethanolamine kinase/EtnK/PC80/RH11	associative learning/TAS asymmetric neuroblast division/IMP brain development/IMP habituation/TAS long-term memory/TAS mechanosensory behavior/IMP mushroom body development/IMP mushroom body development/TAS phosphatidylethanolamine biosynthetic process/NAS phosphatidylethanolamine metabolic process/IDA phosphorylation/NAS response to hypoxia/IDA response to mechanical stimulus/IGI response to mec…	choline kinase activity/NAS choline kinase activity/TAS ethanolamine kinase activity/IDA ethanolamine kinase activity/NAS
109670	102759	CG3529	-	CG3529		intracellular protein transport/IEA		intracellular/IEA
110786	102190	CG3530	-	CG3530	BcDNA/BcDNA:GH04637/CG18093/MYOTUBULARIN-like	dephosphorylation/IEA mitotic cell cycle/IMP protein dephosphorylation/NAS	metal ion binding/IEA protein tyrosine phosphatase activity/IEA protein tyrosine/serine/threonine phosphatase activity/ISS protein tyrosine/serine/threonine phosphatase activity/NAS
6977	1270	CG3618	-	CG3618	GYCb100B	actin filament organization/IMP cell adhesion/IMP regulation of cell shape/IMP	guanylate cyclase activity/NAS
109491	107312	CG3619	Delta	Dl	0495/20/0926/11/1053/14/1119/09/1304/03/1423/11/1440/11/1485/04/anon-WO0118547.269/C1/Complementation group 1/CT12133/D/delta/Delta/delta D1/Dl/dmDelta/E(ls)2/l(3)05151/l(3)92Ab/l(3)j8C3/Overflow	Notch signaling pathway/IGI Notch signaling pathway/IMP Notch signaling pathway/NAS Notch signaling pathway/TAS R3/R4 cell fate commitment/NAS R8 cell differentiation/NAS R8 cell fate commitment/TAS actin filament organization/IMP antennal morphogenesis/IMP apposition of dorsal and ventral imaginal disc-derived wing surfaces/IMP asymmetric cell division/TAS border follicle cell migration/IMP cell…	Notch binding/IDA Notch binding/IPI Notch binding/NAS Notch binding/TAS calcium ion binding/IEA receptor binding/NAS	adherens junction/IDA cell surface/IDA cytoplasmic vesicle/IDA colocalizes_with cytoplasmic vesicle/IDA endocytic vesicle/IDA integral to membrane/IEA integral to membrane/NAS integral to membrane/TAS plasma membrane/IDA subapical complex/IDA
105676	105691	CG3620	no receptor potential A	norpA	anon-EST:Posey221/CdkA/DIP2/nofC/no receptor potential/no receptor potential A/no receptor potentials A/norpA/NorpA/NORPA/phospholipase C/phospholipase C-beta/PI-PLC/PLC/PLCbeta/PLC-beta/rof/x12/x13/x16/x24
103945	102895	CG3664	Rab5	Rab5	AAF51265/BAA88244/DmRab5/Dm Rab5/Drab5/DRab5/l(2)k08232/Rab/rab5/Rab5/Rab-protein 5	axonogenesis/IMP border follicle cell migration/IMP cellularization/IMP chromatin organization/IMP dendrite morphogenesis/IMP dorsal closure, amnioserosa morphology change/IMP endocytosis/IMP endosomal vesicle fusion/IMP establishment or maintenance of apical/basal cell polarity/IMP female meiosis chromosome segregation/IMP imaginal disc-derived male genitalia morphogenesis/IMP mitosis/IMP negati…	GTP binding/IEA GTP binding/NAS GTPase activity/ISS GTPase activity/NAS	early endosome/IDA early endosome/NAS lipid particle/IDA
26872	13178	CG3694	G protein gamma30A	Ggamma30A	CG18511/Galpha30A/Ggamma/G[[gamma]]/Ggamma30A/Ggammae/Ggamma[[e]]/G protein gamma30A	G-protein coupled receptor signaling pathway/IEA G-protein coupled receptor signaling pathway/NAS cellular response to carbon dioxide/IMP phototransduction/IPI	GTPase activity/IPI GTPase activity/ISS GTPase activity/NAS signal transducer activity/IEA	cytoplasm/IDA heterotrimeric G-protein complex/IPI heterotrimeric G-protein complex/NAS plasma membrane/IDA rhabdomere/IDA
46685	16331	CG3696	kismet	kis	136/31/2532/5841/anon-WO0172774.164/anon-WO0257455.5/BEST:GM02209/CG18326/CG3660/EK2-4/GM02209/kis/Kis/KIS/kismet/Kismet/kiss/l(2)07812/l(2)k08827/l(2)k11324/l(2)k13631/l(2)k14112/l(2)k16510/l(2)s3527/l(2)s4771/l(2)s4793/lethal (2) k11324/lethal (2) k16510/Su(Pc)21AB	antimicrobial humoral response/IMP axon guidance/IMP blastoderm segmentation/IMP border follicle cell migration/IMP imaginal disc-derived wing morphogenesis/IMP locomotion/IMP negative regulation of transcription, DNA-dependent/IMP neuron remodeling/IMP positive regulation of organ growth/IMP segment specification/IMP short-term memory/IMP	ATP binding/IEA ATP-dependent helicase activity/ISS DNA binding/IEA	microtubule associated complex/IDA nucleus/IDA nucleus/ISS
103962	103334	CG3722	shotgun	shg	Cad/CadE/CADH/cadherin/Cadherin/Cadherin-E/CT12481/D-cad/DCad/DCAD2/D-cadherin/DE/DEC/DEcad/DE-cad/DECad/DE-Cad/DE-CAD/dE-Cadherin/De-cadherin/D-Ecadherin/DE cadherin/DE-cadherin/DE-Cadherin/DE[cyto]/Drosophila E-cadherin/Drosophila E-Cadherin/e-cad/Ecad/E-cad/ECad/E-Cad/E-cadherin/E-Cadherin/eta-catenin/gp150/l(2)10469/l(2)k03401/l(2)k10220/shg/Shg/shg/DE-Cad/shotgun	apical protein localization/IMP asymmetric cell division/IMP axon guidance/NAS axonogenesis/IMP border follicle cell migration/IMP border follicle cell migration/TAS brain development/IMP branch fusion, open tracheal system/IMP branch fusion, open tracheal system/TAS calcium-dependent cell-cell adhesion/ISS calcium-dependent cell-cell adhesion/NAS cell morphogenesis/IMP cell projection assembly/I…	beta-catenin binding/NAS calcium ion binding/IEA cell adhesion molecule binding/ISS protein binding/IPI receptor activity/ISS	adherens junction/NAS apical junction complex/IDA cell-cell adherens junction/TAS filopodium/IDA integral to membrane/NAS integral to plasma membrane/ISS plasma membrane/IDA colocalizes_with plasma membrane/IDA plasma membrane/NAS spot adherens junction/IDA spot adherens junction/NAS zonula adherens/NAS
108658	100610	CG3723	Dynein heavy chain at 93AB	Dhc93AB	dhc/Dhc/DHC/Dhc93AB/Dynein heavy chain at 93AB/dynein-related heavy chain polypeptide	microtubule-based movement/IEA microtubule-based movement/ISS	ATP binding/IEA ATPase activity/IEA ATPase activity, coupled/ISS microtubule motor activity/IEA motor activity/ISS	axonemal dynein complex/ISS microtubule associated complex/ISS
103640	101875	CG3733	Chromodomain-helicase-DNA-binding protein 1	Chd1	chd1/Chd1/CHD1/CHD-1/chromo-ATPase/helicase-DNA-binding domain/Chromodomain-helicase-DNA-binding protein/Chromodomain-helicase-DNA-binding protein 1/dCHD1/DmCHD1/l(2)23Cd/lethal (2) 23Cd	fertilization, exchange of chromosomal proteins/IMP imaginal disc-derived wing morphogenesis/IMP oogenesis/IMP	ATP binding/IEA ATP-dependent helicase activity/IEA DNA binding/IEA chromatin binding/IDA helicase activity/ISS	nucleus/IEA polytene chromosome interband/IDA polytene chromosome puff/IDA
104323	107487	CG3736	okra	okr	DhR54/DmRad54/DmRAD54/okr/okra/rad54/Rad54/RAD54	DNA recombination/ISS DNA repair/NAS chromosome condensation/TAS dorsal appendage formation/IMP double-strand break repair/IMP double-strand break repair/TAS double-strand break repair via synthesis-dependent strand annealing/IMP intracellular mRNA localization/TAS oogenesis/IGI oogenesis/IMP oogenesis/TAS reciprocal meiotic recombination/TAS regulation of translation/TAS response to ionizing rad…	ATP binding/IEA ATP-dependent DNA helicase activity/ISS DNA binding/IEA
108401	109062	CG3738	Cyclin-dependent kinase subunit 30A	Cks30A	cdi2/Cdi2/CDI2/Cks/cks30A/Cks30A/Cyclin-dependent kinase interactor 2/Cyclin-dependent kinase subunit 30A/DmCks1/fs(2)rem/rem/remnants/U40077	cell cycle/IMP cyclin catabolic process/IMP female meiosis/IMP female meiosis I/IMP histoblast morphogenesis/IMP positive regulation of mitotic metaphase/anaphase transition/NAS protein phosphorylation/ISS protein phosphorylation/NAS spindle assembly/IMP spindle assembly involved in female meiosis I/IMP syncytial blastoderm mitotic cell cycle/IMP	cyclin-dependent protein kinase activity/ISS cyclin-dependent protein kinase regulator activity/ISS cyclin-dependent protein kinase regulator activity/NAS protein binding/IPI protein serine/threonine kinase activity/NAS
103556	101078	CG3770	-	CG3770	CT12588	NOT establishment of glial blood-brain barrier/IMP establishment or maintenance of cell polarity/NAS		septate junction/ISS
105172	103414	CG3772	cryptochrome	cry	anon-WO0140519.17/anon-WO0140519.19/anon-WO0140519.20/anon-WO0172774.15/Blue-light receptor/cry/Cry/CRY/cryb/crybaby/cryptochrome/Cryptochrome/CRYPTOCHROME/dcry/dCry/dCRY/DCry/DmCRY1/Dm-CRY1	DNA repair/IEA UV-A, blue light phototransduction/ISS circadian rhythm/IEP circadian rhythm/IGI circadian rhythm/IMP circadian rhythm/IPI circadian rhythm/NAS circadian rhythm/TAS detection of light stimulus involved in magnetoreception/IMP entrainment of circadian clock/IDA entrainment of circadian clock/IMP entrainment of circadian clock by photoperiod/IMP gravitaxis/IMP locomotor rhythm/IMP ma…	NOT DNA photolyase activity/IMP DNA photolyase activity/ISS G-protein coupled photoreceptor activity/ISS blue light photoreceptor activity/IMP flavin adenine dinucleotide binding/IDA flavin adenine dinucleotide binding/IMP photoreceptor activity/IDA photoreceptor activity/IMP photoreceptor activity/NAS protein binding/IPI	cytoplasm/IDA nuclear envelope lumen/IDA nucleus/IDA protein complex/IPI
107304	108243	CG3780	Spliceosomal protein on the X	Spx	Spliceosomal protein on the X/Spx/SPX	mitotic spindle organization/IMP neurogenesis/IMP nuclear mRNA splicing, via spliceosome/IC nuclear mRNA splicing, via spliceosome/ISS	mRNA binding/ISS nucleic acid binding/IEA nucleotide binding/IEA	U2 snRNP/ISS precatalytic spliceosome/IDA spliceosomal complex/ISS spliceosomal complex/NAS
108378	108035	CG3798	N-methyl-D-aspartate receptor-associated protein	Nmda1	cDNA2/dNMDARA1/DRONMDA/Nmda1/NMDARA1/NMDARA1-like/N-methyl-D-aspartate receptor-associated protein		N-methyl-D-aspartate selective glutamate receptor activity/ISS	N-methyl-D-aspartate selective glutamate receptor complex/ISS
108698	105959	CG3801	Accessory gland protein 76A	Acp76A	Accessory gland protein 76A/Accessory gland-specific peptide 76A/Acp76/Acp76A	multicellular organism reproduction/IEP negative regulation of proteolysis/ISS	hormone binding/ISS serine-type endopeptidase inhibitor activity/ISS	extracellular space/IDA
105443	102813	CG3803	-	CG3803		heme a biosynthetic process/IEA oxidation-reduction process/IEA respiratory chain complex IV assembly/ISS	oxidoreductase activity, acting on the CH-CH group of donors/IEA	mitochondrial inner membrane/ISS
100645	104535	CG3814	-	CG3814	BEST:CK02213/CK02213		N-methyl-D-aspartate selective glutamate receptor activity/ISS	N-methyl-D-aspartate selective glutamate receptor complex/ISS
110201	102490	CG3822	-	CG3822	CT12759	ion transport/IEA	extracellular-glutamate-gated ion channel activity/IEA ionotropic glutamate receptor activity/IEA kainate selective glutamate receptor activity/ISS	membrane/IEA
103492	111090	CG3829	-	CG3829		autophagic cell death/IEP cell adhesion/IEA defense response/NAS salivary gland cell autophagic cell death/IEP	scavenger receptor activity/NAS	integral to plasma membrane/NAS membrane/IEA
109416	108117	CG3849	Lasp	Lasp	anon-73Bd/cDNA B/Lasp	pole cell formation/IMP positive regulation of pole plasm oskar mRNA localization/IMP sperm individualization/IMP spermatogenesis/IMP	actin binding/IDA zinc ion binding/IEA	actin cytoskeleton/NAS focal adhesion/IDA sperm individualization complex/IDA
105261	105681	CG3869	Mitochondrial assembly regulatory factor	Marf	anon-WO0125274.3/dmfn/Drosophila mitofusin/Marf/MARF/Mitochondrial assembly regulatory factor	GTP catabolic process/IEA mitochondrial fusion/ISS mitochondrion organization/IMP mitochondrion organization/NAS	GTP binding/IEA GTP binding/NAS GTPase activity/ISS	integral to membrane/IEA mitochondrial envelope/ISS mitochondrial outer membrane/IEA plasma membrane/NAS
108327	106585	CG3879	Multi drug resistance 49	Mdr49	Dm5/Mdr49/MDR49/MDR5/Mes5/Multi drug resistance 49	drug transmembrane transport/NAS drug transport/ISS germ cell migration/IMP response to hypoxia/IEP response to hypoxia/IMP response to methotrexate/IEP transmembrane transport/IEA	ATP binding/IEA ATPase activity, coupled/ISS ATPase activity, coupled to transmembrane movement of substances/IEA drug transmembrane transporter activity/ISS drug transmembrane transporter activity/NAS	integral to membrane/IEA integral to plasma membrane/NAS
108085	100574	CG3885	sec3	sec3	sec3/Sec3	synaptic vesicle docking involved in exocytosis/ISS synaptic vesicle targeting/ISS		exocyst/ISS
106132	102722	CG3891	Nuclear factor Y-box A	Nf-YA		lateral inhibition/IMP phagocytosis, engulfment/IMP regulation of transcription, DNA-dependent/IEA	contributes_to sequence-specific DNA binding/IDA sequence-specific DNA binding transcription factor activity/ISS	nucleus/ISS
104469	109059	CG3911	-	Bet3		dsRNA transport/IMP neurogenesis/IMP vesicle-mediated transport/ISS	binding/IEA	TRAPP complex/ISS cytoplasm/IDA
40484	11105	CG3915	Derailed 2	Drl-2	CG12463/Derailed 2/dnl/DNT-like/doughnut-like/Drl-2	Wnt receptor signaling pathway/IMP protein phosphorylation/IEA protein phosphorylation/NAS salivary gland morphogenesis/IMP	ATP binding/IEA protein tyrosine kinase activity/NAS receptor signaling protein tyrosine kinase activity/ISS
105640	101253	CG3917	gamma-tubulin ring protein 84	Grip84	Dgrip84/Dgrips84/gamma-tubulin ring protein 84/GCP2/Grip84	astral microtubule organization/IMP centrosome organization/IMP meiosis/IMP microtubule nucleation/IDA microtubule-based process/ISS mitosis/IMP mitotic spindle organization/IMP regulation of cell cycle/IMP spermatogenesis/IMP spindle assembly/IMP	gamma-tubulin binding/IDA microtubule binding/ISS contributes_to microtubule minus-end binding/IDA tubulin binding/NAS	colocalizes_with centrosome/IDA gamma-tubulin small complex/IDA gamma-tubulin small complex/IPI gamma-tubulin small complex/NAS microtubule associated complex/ISS colocalizes_with mitotic spindle/IDA spindle pole/IEA
30454	4080	CG3924	Chip	Chi	Chi/chip/Chip/dLdb/dLDB/Chip/l(2)04405/l(2)k04405/Ldb	axon guidance/IMP blastoderm segmentation/TAS chaeta development/IMP chaeta morphogenesis/IMP dendrite guidance/IMP imaginal disc-derived wing morphogenesis/IMP nervous system development/IMP phagocytosis, engulfment/IMP positive regulation of transcription, DNA-dependent/IMP regulation of eclosion/IMP transcription, DNA-dependent/IMP	RNA polymerase II transcription factor binding/IPI protein binding/IPI transcription cofactor activity/IEA transcription factor binding/IPI	nucleus/IDA
106086	107316	CG3929	deltex	dx	deltex/Deltex/DMDELTEX/dx/Dx	Notch signaling pathway/IGI Notch signaling pathway/IPI Notch signaling pathway/TAS Wnt receptor signaling pathway/IMP negative regulation of Notch signaling pathway/IDA positive regulation of Notch signaling pathway/IDA positive regulation of Notch signaling pathway/TAS	Notch binding/TAS protein binding/IPI zinc ion binding/IEA	cytoplasm/IDA
100002	102890	CG3936	Notch	N	1.1/16-178/16-55/Abruptex/anon-EST:Liang-1.12/Ax/Chopped/Chp/clone 1.12/co/Co/Confluens/CT13012/dNotch/EG:140G11.1/EG:163A10.2/fa/facet/l(1)3Cb/l(1)Ax/l(1)N/N/nd/n[fah]/Nintra/notch/Notch/notchoid/shd/spl/split/strawberry/swb	Notch signaling pathway/NAS R1/R6 cell differentiation/IMP R3/R4 cell fate commitment/NAS R7 cell differentiation/IMP R7 cell differentiation/TAS R8 cell development/TAS R8 cell differentiation/NAS R8 cell fate commitment/TAS actin filament organization/IMP NOT anesthesia-resistant memory/IMP anterior/posterior pattern specification/TAS asymmetric cell division/TAS axon guidance/IMP border follic…	calcium ion binding/IEA chromatin binding/IDA protein binding/IPI receptor activity/NAS receptor activity/TAS transmembrane signaling receptor activity/NAS transmembrane signaling receptor activity/TAS	adherens junction/IDA colocalizes_with cytoplasmic vesicle/IDA integral to membrane/IEA integral to membrane/TAS integral to plasma membrane/NAS intracellular/IDA intracellular/NAS nucleus/IDA nucleus/NAS nucleus/TAS plasma membrane/IDA protein complex/IPI subapical complex/IDA
107451	107518	CG3937	cheerio	cher	cheerio/Cheerio/cher/filamin/Filamin/Filamin-1/filamin-240/Filamin-A/filamin B/FLN/shi kong/sko	determination of adult lifespan/IMP female germline ring canal formation/IMP female germline ring canal formation, actin assembly/IMP germarium-derived female germ-line cyst encapsulation/IMP germline ring canal formation/IMP learning or memory/IMP mitosis/IMP negative regulation of lamellocyte differentiation/IMP olfactory learning/IMP protein localization/IMP	actin binding/ISS	female germline ring canal inner rim/IDA female germline ring canal outer rim/IDA
110204	102511	CG3938	Cyclin E	CycE	BG:DS07108.3/br37/cdi7/Cdi7/CDI7/cycE/CycE/Cyc E/CYCE/CyclE/Cyclin-dependent kinase interactor 7/cyclinE/cyclin E/Cyclin E/cycline E/CyeE/D-CycE/dm-cycE/DmcycE/DmCycE/DmcyclinE/fond/fondue/l(2)05206/l(2)35Dd/l(2)br37/l(2)k02514/l(2)k02602/l(2)k05007/l35Dd	G1/S transition of mitotic cell cycle/IMP G1/S transition of mitotic cell cycle/TAS JAK-STAT cascade/IGI cell adhesion/IMP cell cycle/IMP cellular process/IMP eggshell chorion gene amplification/IMP induction of apoptosis/IMP neuroblast fate determination/IMP neuron fate specification/IDA oogenesis/TAS peripheral nervous system development/TAS regulation of DNA replication/IMP regulation of cell …	cyclin-dependent protein kinase regulator activity/IDA cyclin-dependent protein kinase regulator activity/ISS cyclin-dependent protein kinase regulator activity/NAS protein binding/IPI	nuclear cyclin-dependent protein kinase holoenzyme complex/NAS nucleus/IDA
109578	105067	CG3941	pita	pita	pita/spdk/spotted dick	DNA endoreduplication/IMP DNA replication/IMP mitosis/NAS regulation of gene silencing/IMP	DNA binding/IDA zinc ion binding/IEA	nucleus/IDA
110614	107609	CG3947	Peroxin 16	Pex16		peroxisome organization/ISS spermatocyte division/IMP
104405	108399	CG3948	zetaCOP	zetaCOP	zetaCOP/copz1/CT13124	phagocytosis, engulfment/IMP regulation of lipid storage/IDA		COPI vesicle coat/NAS
108352	108627	CG3954	corkscrew	csw	19-106/anon-WO03040301.207/anon-WO03040301.209/anon-WO03040301.219/corkscrew/csw/Csw/CSW/Csw/Shp2/EG:BACN25G24.2/Enhancer of sevenless 1A/E(sev)1A/l(1)2Db/l(1)2Dd/l(1)csw/l(1)G0170/l(1)GA114/Shp2/csw	R7 cell fate commitment/IGI anterior/posterior axis specification, embryo/TAS dorsal/ventral axis specification, ovarian follicular epithelium/IMP epidermal growth factor receptor signaling pathway/IGI epidermal growth factor receptor signaling pathway/IMP epithelial cell migration, open tracheal system/IMP fibroblast growth factor receptor signaling pathway/IMP imaginal disc development/IMP meso…	non-membrane spanning protein tyrosine phosphatase activity/ISS non-membrane spanning protein tyrosine phosphatase activity/NAS protein binding/IPI protein tyrosine phosphatase activity/IDA protein tyrosine phosphatase activity/NAS receptor signaling protein tyrosine phosphatase activity/NAS	cytoplasm/NAS
6232	1536	CG3956	snail	sna	BG:DS01845.1/br28/l(2)35Db/l(2)br28/l35Db/l(3)br28/sn/sna/snail/Snail	Malpighian tubule morphogenesis/IMP anterior midgut invagination/NAS asymmetric neuroblast division/IGI central nervous system development/IMP compound eye development/IMP dendrite morphogenesis/IMP dorsal/ventral axis specification/NAS dorsal/ventral pattern formation, imaginal disc/NAS ectoderm and mesoderm interaction/NAS gastrulation/NAS gastrulation involving germ band extension/IMP gastrula…	DNA binding/NAS RNA polymerase II regulatory region sequence-specific DNA binding/IDA contributes_to RNA polymerase II transcription corepressor activity/IPI repressing transcription factor binding/IPI sequence-specific DNA binding/IDA sequence-specific DNA binding transcription factor activity/NAS zinc ion binding/IEA	nucleus/IDA nucleus/ISS nucleus/NAS
107052	102175	CG3962	Keap1	Keap1	dKEAP1/keap1/Keap1/KEAP1	response to oxidative stress/IMP	actin binding/ISS
103357	100213	CG3980	-	Cep97	CT13231	centriole replication/IMP	protein phosphatase type 1 regulator activity/ISS
110606	108941	CG3985	Synapsin	Syn	Dsyn-1/syn/Syn/SYN/SYN1/SYN2/synapsin/Synapsin	behavioral response to ethanol/IMP male courtship behavior/IMP memory/IMP neurotransmitter secretion/ISS olfactory learning/IMP optomotor response/IMP response to heat/IMP synaptic vesicle exocytosis/ISS	ATP binding/IEA ligase activity/IEA	synapse/NAS synaptic vesicle/ISS terminal button/IDA
100738	108271	CG3988	gamma-soluble NSF attachment protein	gammaSnap	gammaSnap/gamma SNAP/gamma-SNAP/gammaSNAP-2/gamma-soluble NSF attachment protein/gSnap	intracellular protein transport/IEA neurotransmitter secretion/NAS synaptic vesicle priming/NAS wing disc dorsal/ventral pattern formation/IGI	binding/IEA soluble NSF attachment protein activity/NAS	cytoplasm/NAS
109521	112327	CG3992	serpent	srp	A7.1/abf/Abf/ABF/A-box-binding factor/dGATAb/DmGATAb/GATA/GATAb/l(3)01549/l(3)89B2/l(3)neo45/serpent/Serpent/spt/srp/Srp/SRP	amnioserosa maintenance/IMP amnioserosa maintenance/TAS cell fate commitment/TAS cell fate determination/TAS cellular process/IMP crystal cell differentiation/TAS defense response/NAS dorsal closure/TAS embryonic development via the syncytial blastoderm/NAS embryonic heart tube development/IMP embryonic hemopoiesis/IMP embryonic hemopoiesis/TAS endoderm development/TAS endoderm formation/TAS fat …	DNA binding/IDA DNA binding/TAS RNA polymerase II core promoter proximal region sequence-specific DNA binding transcription factor activity involved in positive regulation of transcription/IDA protein binding/IPI sequence-specific DNA binding/IDA sequence-specific DNA binding transcription factor activity/ISS zinc ion binding/IEA	nucleus/NAS
105408	101103	CG4003	pontin	pont	0229/05/anon-WO0118547.698/dpon/dPon/dpontin/dPontin/l(3)S022905/pon/pont/Pont/pontin/Pontin/Tip49/Tip49/Pontin	mitotic cell cycle G2/M transition DNA damage checkpoint/IGI positive regulation of gene expression/IMP spindle assembly involved in mitosis/IMP	ATP binding/IEA DNA helicase activity/ISS TBP-class protein binding/ISS beta-catenin binding/ISS	Ino80 complex/IDA NuA4 histone acetyltransferase complex/IDA brahma complex/IDA microtubule associated complex/IDA nucleus/IDA
103703	100495	CG4006	Akt1	Akt1	akt/Akt/AKT/Akt1/Akt/PKB/AKT/PKB/dAkt/Dakt/D-Akt/dakt1/dAkt1/Dakt1/DAkt1/DAKT1/DAKT1/PKB/dAKT/dPKB/dAkt/PKB/dPKB/DPKB/DRAC-PK/DRAC-PK66; DRAC-PK85/l(3)04226/l(3)89Bq/PKB/PKB/Akt/PKB/AKT/PKB/dAKT/RAC/RacPK/Related to PKA to PKC protein kinases/related to the A and C kinases	anti-apoptosis/IMP chitin-based embryonic cuticle biosynthetic process/IGI insulin receptor signaling pathway/IGI insulin receptor signaling pathway/NAS insulin receptor signaling pathway/TAS intracellular signal transduction/IGI lipid storage/IGI long term synaptic depression/IMP open tracheal system development/IMP open tracheal system development/TAS positive regulation of cell growth/IMP posi…	ATP binding/IEA phosphatidylinositol binding/NAS protein kinase activity/IDA protein serine/threonine kinase activity/IDA protein serine/threonine kinase activity/IMP protein serine/threonine kinase activity/ISS protein serine/threonine kinase activity/NAS	cell surface/IDA cytoplasm/IDA plasma membrane/NAS
103804	100208	CG4007	Neurospecific receptor kinase	Nrk	anon-WO2004063362.79/DmHD-434/Dnrk/DNRK/Drosophila neurospecific receptor kinase/HD-434/l(2)k14301/Neurospecific receptor kinase/neurospecific receptor tyrosine kinase/Nrk/nrtk_dros	protein phosphorylation/IDA protein phosphorylation/NAS signal transduction/IDA transmembrane receptor protein tyrosine kinase signaling pathway/IEA	ATP binding/IEA protein tyrosine kinase activity/IDA protein tyrosine kinase activity/NAS transmembrane receptor protein tyrosine kinase activity/ISS	plasma membrane/ISS
110089	115729	CG40178	-	CG40178		cell redox homeostasis/IEA protein folding/IEA	heat shock protein binding/IEA unfolded protein binding/IEA
102960	113635	CG40218	Yeti	Yeti
110186	102309	CG4032	Abl tyrosine kinase	Abl	4674/abelson/Abelson/Abelson Kinase/Abelson tyrosine kinase/abl/Abl/ABL/abl1/Abl1/Ableson/AblK/abl kinase/Abl oncogene/Abl tyrosine kinase/Am ABL/c-abl/cAbl/C-abl/D-abelson/Dabl/D-abl/DAbl/Dash/D-ash/Ddash/abl/DROTKABL3/Dsrc7/l(3)04674/l(3)73Ba/l(3)c-abl	axon guidance/IGI axon guidance/IMP central nervous system development/IGI cytoplasmic transport, nurse cell to oocyte/IMP dorsal closure/IMP dorsal closure/NAS morphogenesis of an epithelium/NAS negative regulation of synaptic growth at neuromuscular junction/IMP peptidyl-tyrosine phosphorylation/IMP protein phosphorylation/NAS regulation of actin polymerization or depolymerization/TAS regulatio…	ATP binding/IEA ATP binding/NAS non-membrane spanning protein tyrosine kinase activity/IEA non-membrane spanning protein tyrosine kinase activity/ISS protein binding/IPI protein tyrosine kinase activity/IDA protein tyrosine kinase activity/IMP protein tyrosine kinase activity/ISS protein tyrosine kinase activity/NAS	adherens junction/NAS adherens junction/TAS apical cortex/IDA cell-cell junction/IDA cytoplasm/IDA cytoplasm/NAS cytosol/IDA extrinsic to plasma membrane/IDA muscle tendon junction/IDA
100722	108104	CG4035	Eukaryotic initiation factor 4E	eIF-4E	0260/09/0587/11/0589/11/0919/12/1004/13/2/7238/cap binding protein/CBP/CT13384/CT39424/CT39426/deIF4E/deIF-4E/D-eIF4E/eif-4e/eif-4E/eIF4e/eIF-4e/eIF4E/eIF-4E/Eif4e/Eif4E/eIF-4E1/eIF4E-1/eIF-4E2/eIF4E-2/eIF-4EII/eukaryotic initiation factor 4E/Eukaryotic initiation factor 4E/Eukaryotic translation initiation factor 4E/IF4E/l(3)07238/l(3)67Af/l(3)S025007/l(3)S026009/l(3)S058711/l(3)S091912/lethal(3…	RNA metabolic process/IDA RNA metabolic process/NAS autophagic cell death/IEP chromatin organization/IMP embryo development/IMP female meiosis chromosome segregation/IMP mitosis/IMP mitotic chromosome condensation/IMP mitotic spindle elongation/IMP mitotic spindle organization/IMP neurogenesis/IMP positive regulation of cell growth/TAS regulation of cell growth/IMP salivary gland cell autophagic …	RNA 7-methylguanosine cap binding/IDA RNA cap binding/IDA RNA cap binding/ISS RNA cap binding/NAS eukaryotic initiation factor 4G binding/IPI protein binding/IPI translation initiation factor activity/IDA translation initiation factor activity/IGI translation initiation factor activity/ISS translation initiation factor activity/NAS	cytoplasm/IDA cytoplasmic mRNA processing body/IDA cytosol/ISS cytosol/NAS eukaryotic translation initiation factor 4F complex/IDA eukaryotic translation initiation factor 4F complex/IPI eukaryotic translation initiation factor 4F complex/ISS eukaryotic translation initiation factor 4F complex/NAS microtubule associated complex/IDA postsynaptic density/IDA
34780	11198	CG4041	-	CG4041		protein phosphorylation/IEA regulation of Rab GTPase activity/IEA	ATP binding/IEA Rab GTPase activator activity/IEA protein kinase activity/IEA protein kinase activity/NAS	intracellular/IEA
8149	3522	CG40410	Apoptosis-linked gene-2	Alg-2	Alg-2/ALG-2/apoptosis-linked gene-2/Apoptosis-linked gene-2/CG17661/DALG-2	apoptotic process/NAS positive regulation of JNK cascade/IDA positive regulation of JNK cascade/NAS	calcium ion binding/ISS	cellular_component/ND
46745	9445	CG40411	Poly-(ADP-ribose) polymerase	Parp	BEST:LD21673/CG17685/CG17696/CG17718/dPARP/D.PARP/LD21673.3prime/Parp/PARP/PARP-1/poly(ADP-ribose) polymerase/Poly-(ADP-ribose) polymerase	chromosome organization/TAS heat shock-mediated polytene chromosome puffing/IEP heat shock-mediated polytene chromosome puffing/IMP innate immune response/IMP maintenance of protein location in nucleus/IMP metamorphosis/TAS nucleolus organization/IMP polytene chromosome puffing/TAS positive regulation of antibacterial peptide biosynthetic process/IMP protein ADP-ribosylation/IMP protein ADP-ribos…	DNA binding/IEA NAD binding/IEA NAD+ ADP-ribosyltransferase activity/IDA NAD+ ADP-ribosyltransferase activity/ISS histone binding/IPI zinc ion binding/IEA	chromosome/IDA nuclear euchromatin/IDA nucleolus/IDA nucleolus/TAS nucleus/NAS polytene chromosome/IDA polytene chromosome/TAS polytene chromosome puff/IDA polytene chromosome puff/TAS
32964	9426	CG40444	male fertility factor kl5	kl-5	Y-linked flagellar dynein/CG12573/CG17616/Dhc/DhcYh3/Dhc-Yh3/Dynein heavy chain in Yh3/dynein-related heavy chain/kl5/kl-5/Kl-5/Lms4/male fertility factor kl5	microtubule-based movement/IEA microtubule-based movement/ISS	ATP binding/IEA ATPase activity/IEA ATPase activity, coupled/ISS microtubule binding/ISS microtubule motor activity/IEA motor activity/ISS	axonemal dynein complex/ISS microtubule associated complex/ISS microtubule associated complex/NAS
104141	105186	CG4051	egalitarian	egl	egal/egalitarian/Egalitarian/egl/Egl	germarium-derived oocyte fate determination/IMP germarium-derived oocyte fate determination/NAS germarium-derived oocyte fate determination/TAS intracellular mRNA localization/IMP intracellular mRNA localization/TAS mRNA transport/IDA mRNA transport/IMP nucleobase-containing compound metabolic process/IEA oocyte dorsal/ventral axis specification/TAS oocyte microtubule cytoskeleton organization/TA…	3'-5' exonuclease activity/IEA mRNA binding/IDA	intracellular/IEA
104568	108136	CG4091	-	CG4091		autophagic cell death/IEP negative regulation of anti-apoptosis/ISS salivary gland cell autophagic cell death/IEP	cysteine-type endopeptidase inhibitor activity involved in apoptotic process/ISS	cytoplasm/ISS
49964	16809	CG4099	Scavenger receptor class C, type I	Sr-CI	CT9876/dScR-I/dSR-C1/dSR-CI/dSRC-I/D-SR-CI/DSR-CI/Scavenger Receptor/Scavenger receptor class C, type I/Sr-CI/SR-CI/Sr-Cl	defense response/NAS defense response to Gram-negative bacterium/TAS immune response/IEA immune response/TAS phagocytosis/TAS response to bacterium/TAS	polysaccharide binding/IEA polysaccharide binding/TAS scavenger receptor activity/IEA scavenger receptor activity/NAS scavenger receptor activity/TAS	integral to plasma membrane/NAS membrane/IEA
108943	101976	CG4107	Gcn5 ortholog	Gcn5	Ada4/anon-WO0172774.89/dGcn5/dGCN5/dGCN5 HAT/dmGCN5/dmHAG401/dPCAF/gcn5/Gcn5/GCN5/Gcn5/Pcaf/Gcn5/PCAF/p/CAF/Pcaf/PCAF/P/CAF	axon target recognition/IMP dendrite morphogenesis/IMP histone H3 acetylation/IDA histone H4 acetylation/IDA muscle organ development/IMP regulation of transcription, DNA-dependent/IEA	H3 histone acetyltransferase activity/IDA H4 histone acetyltransferase activity/IDA chromatin binding/IDA histone acetyltransferase activity/ISS histone acetyltransferase activity/NAS	SAGA complex/IDA SAGA complex/ISS histone acetyltransferase complex/IDA nucleus/IDA polytene chromosome/IDA
47154	2494	CG4109	Syntaxin 8	Syx8	DmSyx8/Dm Syx8/syntaxin/Syntaxin/Syntaxin 8/Syx/Syx8	neurogenesis/IMP neurotransmitter secretion/ISS synaptic vesicle docking involved in exocytosis/ISS vesicle-mediated transport/ISS	SNAP receptor activity/ISS	plasma membrane/ISS
109281	100573	CG4114	expanded	ex	1270/braille/brl/ex/Ex/expanded/Expanded/l(2)01270/l(2)ey/l(2)k12913	cell cycle arrest/IGI compound eye morphogenesis/IGI compound eye morphogenesis/IMP compound eye photoreceptor cell differentiation/IGI compound eye photoreceptor cell differentiation/IMP decapentaplegic signaling pathway/IGI endocytic recycling/IGI hippo signaling cascade/IGI imaginal disc development/NAS negative regulation of cell proliferation/IGI negative regulation of cell proliferation/IMP…	protein binding/IPI	apical plasma membrane/IDA apical plasma membrane/TAS cytoskeleton/IEA zonula adherens/TAS
27225	14475	CG4125	roughest	rst	ChiasmC-roughest/CT13684/IREE-C/irreC/IrreC/Irre-C/IrrecC/irrecC-rst/irreC-roughest/irreC-rst/IrreC-rst/IrreC-Rst/IrreC/Rst/IRREC/RST/irregular chiasm C-roughest/irregular chiasm-C-roughest/irregular optic chiasma C/Irregular optic chiasma C/Roughest/roughest/Roughest/rst/Rst/rst-irreC/rst-irrecC/rst/irrecC/UB883	axonogenesis/NAS compound eye development/IMP compound eye morphogenesis/IMP compound eye retinal cell programmed cell death/NAS compound eye retinal cell programmed cell death/TAS homophilic cell adhesion/TAS lateral inhibition/IMP myoblast fusion/TAS regulation of striated muscle tissue development/IMP retinal cell programmed cell death/TAS	PDZ domain binding/IPI	apical part of cell/IDA integral to membrane/NAS integral to membrane/TAS plasma membrane/IDA plasma membrane/ISS plasma membrane/NAS
107684	113331	CG4136	Visual system homeobox 1 ortholog	Vsx1
38985	11228	CG4141	Pi3K92E	Pi3K92E	anon-92Ed/Dmp110/dp110/dP110/Dp110/Dp110/PI3K/dPI3K/dPI 3-kinase/insulin-regulated PI3 kinase/p110/p110 PI3 kinase/p120/phosphoinositide 3-kinase./Pi3K/PI3K/PI-3-K/PI(3)K/Pi3K92D/PI3K-92D/Pi3K92E/PI3K92E/PI3K-92E/Dp110/PI3K-Dp110/PI 3-kinase/PI3 kinase/PI3-kinase/Pi3Kp110/rea/type-1 PI3K	autophagy/IMP cell growth/TAS dendrite morphogenesis/IDA entry into diapause/IMP germ-band shortening/IMP instar larval development/IMP insulin receptor signaling pathway/NAS insulin receptor signaling pathway/TAS larval development/IMP larval feeding behavior/IMP larval salivary gland morphogenesis/IMP metamorphosis/IMP oogenesis/IMP phosphatidylinositol phosphorylation/IDA phosphatidylinositol …	1-phosphatidylinositol-3-kinase activity/IDA 1-phosphatidylinositol-3-kinase activity/ISS 1-phosphatidylinositol-3-kinase activity/NAS 1-phosphatidylinositol-4-phosphate 3-kinase activity/IDA 1-phosphatidylinositol-4-phosphate 3-kinase activity/ISS binding/IEA lipid kinase activity/IDA phosphatidylinositol 3-kinase activity/ISS phosphatidylinositol-4,5-bisphosphate 3-kinase activity/IDA phosphati…	1-phosphatidylinositol-4-phosphate 3-kinase, class IA complex/IPI 1-phosphatidylinositol-4-phosphate 3-kinase, class IA complex/NAS
12751	4736	CG4143	multiprotein bridging factor 1	mbf1	BcDNA:GH10148/BcDNA:GM01267/mbf1/Mbf1/MBF1/MBF-1/multiprotein bridging factor 1/Multiprotein bridging factor 1
37883	5148	CG4144	Gram-negative bacteria binding protein 2	GNBP2	DGNBP-2/GNBP/GNBP2/Gram-negative bacteria binding protein 2	carbohydrate metabolic process/IEA defense response/NAS	Gram-negative bacterial cell surface binding/NAS hydrolase activity, hydrolyzing O-glycosyl compounds/IEA pattern recognition receptor activity/ISS pattern recognition receptor activity/NAS
105362	108658	CG4158	worniu	wor	BG:DS03023.1/br35/l(2)35Da/l(2)br35/l35Da/lethal(2)35Da/schnecke/warniu/wor/Wor/worniu	asymmetric neuroblast division/IGI brain development/IMP central nervous system development/IMP dendrite morphogenesis/IMP lateral inhibition/IMP positive regulation of transcription from RNA polymerase II promoter/IMP regulation of transcription, DNA-dependent/ISS	nucleic acid binding/IEA sequence-specific DNA binding transcription factor activity/ISS zinc ion binding/IEA	intracellular/IEA nucleus/ISS
108576	101364	CG4164	-	CG4164		protein folding/IEA response to heat/ISS	heat shock protein binding/IEA unfolded protein binding/IEA
100080	103520	CG4168	-	CG4168	BG:DS03192.2/chaoptic-like		G-protein coupled receptor activity/ISS
105924	106665	CG4193	deadhead	dhd	deadhead/dhd/DmTrx-1/thioredoxin/thioredoxin-like/Trx-1	cell redox homeostasis/IEA embryo development/NAS female meiosis/NAS glycerol ether metabolic process/IEA response to DNA damage stimulus/IMP	disulfide oxidoreductase activity/IDA disulfide oxidoreductase activity/ISS disulfide oxidoreductase activity/NAS electron carrier activity/IEA protein disulfide oxidoreductase activity/IEA	nucleus/IDA nucleus/NAS
21811	11245	CG4193	deadhead	dhd	deadhead/dhd/DmTrx-1/thioredoxin/thioredoxin-like/Trx-1	cell redox homeostasis/IEA embryo development/NAS female meiosis/NAS glycerol ether metabolic process/IEA response to DNA damage stimulus/IMP	disulfide oxidoreductase activity/IDA disulfide oxidoreductase activity/ISS disulfide oxidoreductase activity/NAS electron carrier activity/IEA protein disulfide oxidoreductase activity/IEA	nucleus/IDA nucleus/NAS
108593	101565	CG4200	small wing	sl	p145/phospholipase Cgamma/phospholipase C gamma/Phospholipase C gamma/PLC/Plcgamma/PLCgamma/PLC-gamma/plc-gammad/PLC-gammaD/PLC-gamma D/PLCgammaDmel/sl/small wing	border follicle cell migration/IGI intracellular signal transduction/IEA phospholipid catabolic process/IEA	calcium ion binding/IEA phosphatidylinositol phospholipase C activity/IEA phosphatidylinositol phospholipase C activity/NAS signal transducer activity/IEA
108214	102079	CG4206	Minichromosome maintenance 3	Mcm3	dMCM3/DmMcm3/DmMCM3/Mcm3/McM3/MCM3/Mcp-PCR2/Minichromosome maintenance 3/Minichromosome maintenance-PCR2/PCR2	DNA-dependent DNA replication initiation/IEA mitotic cell cycle G2/M transition DNA damage checkpoint/IMP neurogenesis/IMP pre-replicative complex assembly/ISS pre-replicative complex assembly/NAS	contributes_to 3'-5' DNA helicase activity/IDA ATP binding/IEA DNA binding/IEA chromatin binding/ISS chromatin binding/NAS	pre-replicative complex/ISS pre-replicative complex/NAS
108928	100952	CG4214	Syntaxin 5	Syx5	anon-35Fb/anon-35Fd/BG:DS02740.12/DmSyx5/dsed5/dSed5/dSed5p/dSyx5/II/l(2)35Ff/lethal(2)35Ff/sed5/Sed5/SED5/syntaxin/Syntaxin/Syntaxin 5/Synx5/Syx/syx5/Syx5/Syx5A	Golgi organization/IMP cell morphogenesis/IMP cell proliferation/IMP cytokinesis/IMP intracellular protein transport/IEA negative regulation of mitotic cell cycle/IMP neurotransmitter secretion/ISS neurotransmitter secretion/NAS phagocytosis, engulfment/IMP protein secretion/IMP regulation of cell diameter/IMP synaptic vesicle docking involved in exocytosis/ISS vesicle-mediated transport/ISS vesi…	SNAP receptor activity/ISS protein homodimerization activity/IPI	Golgi apparatus/IDA Golgi membrane/ISS cis-Golgi network/IDA endoplasmic reticulum/ISS plasma membrane/ISS
106519	111828	CG42244	Octopamine beta3 receptor	Octbeta3R	anon-WO0170980.187/anon-WO0170980.188/CG18554/CG31348/CG31350/CG31351/CG33959/CG34055/CG7078/DmCG7078/DmOctbeta3R/OctBeta3/Octbeta3R	G-protein coupled receptor signaling pathway/ISS	G-protein coupled amine receptor activity/ISS octopamine receptor activity/IDA	integral to membrane/ISS
3153	1583	CG42247	Doublecortin-domain-containing echinoderm-microtubule-associated protein ortholog	DCX-EMAP	anon-71Aa/CG13466/CG13467	adult locomotory behavior/IMP intracellular signal transduction/IEA microtubule-based process/NAS sensory perception of sound/IMP	microtubule binding/IDA microtubule binding/ISS microtubule binding/NAS	sensory dendrite/IDA
105838	102930	CG4236	Chromatin assembly factor 1 subunit	Caf1	154659_at/55/caf1/caf-1/Caf1/Caf-1/CAF1/CAF-1/caf1 p55/Caf1p55/CAF1p55/Chromatin Assembly Factor-1/Chromatin assembly factor 1 subunit/d-CAF1/dCAF-1/dCAF-1 p55/dNURF/MSI1/RbAp48/CAC3/LIN-53/Nucleosome remodeling factor/Nucleosome remodeling factor - 55kD/NURF/Nurf55/Nurf-55/NURF55/NURF-55/Nurf55/CAF1/p55/P55/p55/NURF-55/RbAp48
103814	102798	CG4244	Suppressor of deltex	Su(dx)	anon-WO0073329.1/anon-WO0073329.2/anon-WO0073329.4/Su(deltex)/Su(dx)/Su(Dx)/Suppressor of deltex	Notch signaling pathway/IGI imaginal disc-derived leg joint morphogenesis/IGI imaginal disc-derived wing margin morphogenesis/IGI imaginal disc-derived wing vein morphogenesis/IGI imaginal disc-derived wing vein morphogenesis/IMP lipid storage/IDA negative regulation of Notch signaling pathway/IMP protein modification process/IEA receptor internalization/IMP regulation of protein localization/IMP	Notch binding/IPI ubiquitin-protein ligase activity/ISS ubiquitin-protein ligase activity/NAS	intracellular/IEA
106902	113370	CG4249	crossover suppressor on 2 of Manheim	c(2)M	BG:DS02740.10/c(2)M/C(2)M/crossover suppressor on 2 of Manheim/DS02740.10/mei-910/MEI-910	meiosis/IMP reciprocal meiotic recombination/IMP resolution of meiotic recombination intermediates/IMP		cohesin complex/IPI synaptonemal complex/IDA
110599	108706	CG4254	twinstar	tsr	12/8/Adf/ADFcofilin/ADF/cofilin/Cadf/cofilin/Cofilin/cofilin/actin depolymerizing factor homolog/Cofilin/actin depolymerizing factor-like/cofilin/ADF/D61/D-cof/DCofilin/l(2)03101/l(2)k03101/l(2)k05633/l(2)k13409/no terminal filament/ntf/T8/tsr/Tsr/twinstar/Twinstar	actin filament depolymerization/NAS actin filament organization/IMP actin filament polymerization/IMP axonogenesis/IMP border follicle cell migration/IMP cell morphogenesis/IMP compound eye development/IGI compound eye morphogenesis/IMP cytokinesis/IMP cytokinesis, actomyosin contractile ring assembly/TAS establishment of imaginal disc-derived wing hair orientation/IMP establishment of ommatidial…	actin binding/IMP actin binding/ISS actin binding/NAS	microtubule associated complex/IDA
15565	5059	CG4260	Adaptor Protein complex 2, alpha subunit	AP-2alpha	alpha adaptin
101734	108223	CG4264	Heat shock protein cognate 4	Hsc70-4	anon-WO0118547.237/BAP74/bs17d06.y1/dhsc70/E(csp)1545/E(nd)195/heat shock cognate protein 4/heat shock cognate protein 70-4/heat-shock protein 70/Heat shock protein cognate 4/hsc4/Hsc4/HSC4/Hsc4p/hsc70/Hsc70/HSC70/HSC-70/hsc70-4/Hsc70-4/hsp cognate 4/i190/l(3)03550/l(3)j7A4/l(3)L3929/scattered/scd	RNA interference/IMP axon guidance/IMP axonal fasciculation/IMP embryonic development via the syncytial blastoderm/IMP nervous system development/IMP neurotransmitter secretion/IGI neurotransmitter secretion/IMP neurotransmitter secretion/IPI nuclear mRNA splicing, via spliceosome/IC protein folding/ISS protein folding/NAS vesicle-mediated transport/IMP	ATP binding/IEA ATPase activity/NAS chaperone binding/IDA unfolded protein binding/ISS unfolded protein binding/NAS	colocalizes_with Z disc/IDA catalytic step 2 spliceosome/IDA lipid particle/IDA microtubule associated complex/IDA mitochondrion/ISS nucleus/NAS precatalytic spliceosome/IDA
107303	108225	CG4268	Pitslre	Pitslre	cdk11/Galactosyltransferase-associated kinase-like/Gat/Gat-like/group 3/Gta/Pitslre/PITSLRE	cell adhesion/IMP cell cycle/IMP protein phosphorylation/IEA protein phosphorylation/ISS protein phosphorylation/NAS regulation of cell cycle/NAS regulation of cell shape/IMP	ATP binding/IEA protein serine/threonine kinase activity/IEA protein serine/threonine kinase activity/ISS protein serine/threonine kinase activity/NAS	nucleus/NAS
40638	12247	CG42734	Ankyrin 2	Ank2	Ank2	axon extension IMP/cytoskeletal anchoring at plasma membrane ISS/cytoskeletal anchoring at plasma membrane NAS/intracellular protein transport IEA/microtubule cytoskeleton organization IMP/neuromuscular junction development IMP/signal transduction IEA	P-P-bond-hydrolysis-driven protein transmembrane transporter activity IEA/cytoskeletal protein binding ISS/structural constituent of cytoskeleton ISS/structural constituent of cytoskeleton NAS	neuromuscular junction IDA/plasma membrane IDA/plasma membrane ISS/presynaptic membrane IDA/presynaptic periactive zone IDA/terminal button IDA
40500	11268	CG4274	fizzy	fzy	BG:DS02740.14/cdc20/Cdc20/CDC20/cdc20/fizzy/Cdc20[fizzy]/Cdc20/Fizzy/Cdc20/Fzy/Cdc20[Fzy]/dFZY/fizzy/Fizzy/fzy/Fzy/Fzy/Cdc20	cell cycle/IMP cellular process/IMP cyclin catabolic process/IDA cyclin catabolic process/IMP female meiosis I/IGI female meiosis II/IMP germ-line stem cell maintenance/IMP mitosis/IMP neurogenesis/IMP phagocytosis, engulfment/IMP protein catabolic process/IMP regulation of exit from mitosis/TAS regulation of proteolysis/TAS		centrosome/IDA centrosome/TAS cytoplasm/TAS kinetochore/IDA kinetochore/TAS spindle/IDA
45883	784	CG4280	croquemort	crq	anon-WO0140519.8/Cd36/CD36-like/CG31655/cqm/croquemort/Croquemort/crq/Crq/D-CD36	apoptotic process/IMP apoptotic process/NAS apoptotic process/TAS autophagic cell death/IEP autophagic cell death/TAS cell adhesion/IEA defense response/NAS immune response/TAS immune response-regulating cell surface receptor signaling pathway involved in phagocytosis/IDA macrophage activation/TAS phagocytosis/IMP phagocytosis/TAS phagocytosis, engulfment/TAS regulation of phagocytosis/TAS saliva…	scavenger receptor activity/ISS scavenger receptor activity/NAS scavenger receptor activity/TAS	integral to plasma membrane/NAS membrane/IEA
21820	11276	CG4291	-	CG4291		nuclear mRNA splicing, via spliceosome/IC nuclear mRNA splicing, via spliceosome/ISS	FH1 domain binding/ISS nucleic acid binding/IEA zinc ion binding/IEA	U2 snRNP/ISS precatalytic spliceosome/IDA small nuclear ribonucleoprotein complex/ISS
108987	107410	CG4299	Set	Set	Set/SET	nucleosome assembly/IEA	cyclin binding/NAS	nucleus/ISS
102044	110504	CG43119	Ectoderm-expressed 4	Ect4	anon-WO0118547.272/CG13680/CG7905/CG7915/Ect4
108861	101084	CG43128	Shaker cognate b	Shab	dShab/shab/Shab/Shaker cognate b
107434	106407	CG4313	-	CG4313	EG:22E5.10	G-protein coupled receptor signaling pathway/ISS	G-protein coupled receptor activity/ISS	integral to membrane/IEA integral to membrane/ISS plasma membrane/ISS
38863	8691	CG43140	polychaetoid	pyd	ZO1/ZO-1/CG11782/CG11962/CG12409/CG9729/CG9763/CT36877/dzo-1/DZO-1/extra verticals/Pch/polychaetoid/pyd/Pyd/pyd(Z01)/Pyd/ZO-1/tam/tamou/Tamou/xvt
108455	108003	CG4316	Stubble	Sb	c-SP56/Sb/sbd/Sb-sbd/SP56/st-sb/Stubble/Stubble-stubbloid/stubbloid	actin filament bundle assembly/IMP cytoskeleton organization/IMP cytoskeleton organization/NAS morphogenesis of larval imaginal disc epithelium/NAS proteolysis/IEA proteolysis/NAS	serine-type endopeptidase activity/IEA serine-type endopeptidase activity/NAS	membrane/NAS plasma membrane/ISS
110193	102369	CG43227	milton	milt	anon-WO0153538.19/l(2)k04704/milt/milton/Milton
30516	4287	CG4328	-	CG4328		dendrite morphogenesis/IMP phagocytosis, engulfment/IMP regulation of transcription, DNA-dependent/IEA	sequence-specific DNA binding/IEA sequence-specific DNA binding transcription factor activity/ISS zinc ion binding/IEA	nucleus/ISS
108127	101639	CG43286	cap-n-collar	cnc	5134/anon-WO0153538.6/anon-WO0153538.7/cap and collar/cap-n-collar/CG4566/CG4578/cnc/Cnc/CNC/CNC_DROME/l(3)03921/l(3)j5E7
100140	105004	CG43323	Kinesin-like protein at 54D	Klp54D	Kinesin-like protein at 54D/Klp1/KLP1/Klp54D
104803	109716	CG4336	roughex	rux	roughex/Rough-ex/rux/Rux	compound eye development/NAS eye-antennal disc morphogenesis/NAS mitotic cell cycle/IMP regulation of cell cycle/IMP regulation of exit from mitosis/TAS regulation of meiosis/NAS regulation of meiosis/TAS regulation of mitosis/NAS		nucleus/IDA
104168	101478	CG43368	cacophony	cac	13/alpha1A/Ca-alpha1A/cac/cacophony/Cacophony/Calcium channel alpha1 subunit/Dmca1A/Dmcalpha1A/EE171/H18/H47/l(1)11Aa/l(1)13/L13/l(1)L13/lamina-degeneration/ldg/lethal(1)11Aa/nbA/nightblind/nightblind A/nonB/no-on-transient B/opm18/opm47/P18/ type A
103631	101849	CG43443	hu li tai shao	hts	1B1/Add/ADD-87/Add-hts/adducin/Adducin/adducin-like/Adducin-like/Adducin-like 56D/Adducin-like-56D/anon-EST:Posey9/EST D/hts/Hts/HTS/HtsF/htsRC/HtsRC/HTS-RC/hu li tai shao/hu-li tai shao/hu-li tai-shao/Hu-li tai-shao/l(2)00634/l(2)01103/l(2)k06121/l(2)k14523/Ovhts
44282	1278	CG43479	nervous wreck	nwk	nervous wreck/Nervous Wreck/nwk/Nwk
40505	11289	CG4349	Ferritin 3 heavy chain homologue	Fer3HCH	Fer3HCH/Ferritin 3 heavy chain homologue	cellular iron ion homeostasis/ISS cellular response to iron ion starvation/IMP iron ion transport/IEA oxidation-reduction process/IEA	ferric iron binding/IEA ferrous iron binding/ISS oxidoreductase activity/IEA	intracellular ferritin complex/ISS
109277	116295	CG4353	hemipterous	hep	CG2190/DHEP/MKK7/DJNKK/DMKK7/hem/hemipterous/Hemipterous/hep/Hep/HEP/HEP/MKK7/hp/JNKK/JNK kinase/l(1)7P1/l(1)G0107/l(1)G0208/MKK7	JNK cascade/TAS MAPK cascade/NAS actin filament bundle assembly/IMP axon extension/IMP basement membrane disassembly/IMP border follicle cell migration/IGI carbohydrate homeostasis/IMP cellular response to arsenic-containing substance/IMP cellular response to cadmium ion/IMP chorion-containing eggshell pattern formation/IMP determination of adult lifespan/IMP dorsal appendage formation/IMP dorsal…	ATP binding/IEA JUN kinase kinase activity/ISS JUN kinase kinase activity/TAS MAP kinase kinase activity/ISS MAP kinase kinase activity/NAS MAP kinase kinase activity/TAS protein binding/IPI protein kinase activity/IDA protein serine/threonine kinase activity/IEA receptor signaling protein serine/threonine kinase activity/NAS	axon/IDA
101729	108171	CG43657	Myosin 10A	Myo10A	10A/AAF47980/CG2136/DmXV/Myo10A/myosin XV/Myosin XV/Sisyphus/Syph/unconventional myosin class XV
17946	6830	CG43729	-	CG43729	/CG12958/CG12959/CG18625
20210	5822	CG43758	slit	sli	CT21700/CT37068/dSlit/l(2)05248/lethal (2) 05248/sli/slit/Slit/wdh	Roundabout signaling pathway/IGI axon guidance/IGI axon guidance/IMP axon guidance/IPI axon midline choice point recognition/IMP dendrite morphogenesis/IMP digestive tract mesoderm development/IMP embryonic heart tube development/IMP epithelial cell migration, open tracheal system/IMP glial cell migration/IMP gonad development/IMP lateral inhibition/IMP mesoderm migration involved in gastrulation…	Roundabout binding/IPI calcium ion binding/IEA heparin binding/IDA protein binding/IPI	Slit-Robo signaling complex/IDA extracellular matrix/IDA proteinaceous extracellular matrix/TAS
109221	116156	CG43770	Sex lethal	Sxl	CG33070/DmSxl/dSXL/Female lethal/Fl/fs(1)K1274/fs(1)M106/l(1)6Fa/Mex156/sex-lethal/Sexlethal/Sex lethal/Sex-lethal/Su(da)/Sx1/sxl/Sxl/SxL/SXL/Sxl-1 Sxl-2/SxlPe
45265	8165	CG43772	multiple wing hairs	mwh		Wnt receptor signaling pathway/TAS establishment of planar polarity/TAS imaginal disc-derived wing hair organization/IMP imaginal disc-derived wing hair site selection/IMP imaginal disc-derived wing morphogenesis/IMP negative regulation of actin filament polymerization/IMP	Rho GTPase binding/IEA actin binding/IEA
104582	110195	CG43860	abrupt	ab	ab/abrupt/Abrupt/clu/clueless/l(2)k02807/parted/ptd	axon choice point recognition/TAS border follicle cell migration/IMP dendrite morphogenesis/IMP muscle organ development/IMP neuron development/IMP	sequence-specific DNA binding transcription factor activity/ISS zinc ion binding/IEA	nucleus/ISS
104091	103902	CG4399	enhanced adult sensory threshold	east	anon-WO03040301.224/east/EG:133E12.4/enhanced adult salt tolerance/enhanced adult sensory threshold/l(1)G0014/l(1)G0500	achiasmate meiosis I/IMP female meiosis chromosome segregation/IMP mitotic metaphase/IMP negative regulation of gene expression/IEP negative regulation of gene expression/IGI proteolysis/IEA	metallocarboxypeptidase activity/IEA zinc ion binding/IEA	NOT nuclear chromosome/IDA NOT nucleolus/IDA nucleoplasm/IDA nucleus/IDA nucleus/NAS polytene chromosome/IDA
unknown	unknown	CG44007	-	Pde1c	Pde1c	cyclic nucleotide metabolic process ISS/male mating behavior IMP/regulation of proteolysis ISS/signal transduction IEA	3',5'-cyclic-AMP phosphodiesterase activity IDA/3',5'-cyclic-GMP phosphodiesterase activity IDA/3',5'-cyclic-nucleotide phosphodiesterase activity ISS/calcium- and calmodulin-regulated 3',5'-cyclic-GMP phosphodiesterase activity ISS/calmodulin-dependent cyclic-nucleotide phosphodiesterase activity NAS/serine-type endopeptidase inhibitor activity ISS
102608	112184	CG44012	bitesize	btsz	BcDNA:GH06647/bitesize/Bitesize/btsz/Btsz/CG14858/CG18280/CG31306/CG7343/l(3)10418	actin filament organization/IMP apical junction assembly/IMP establishment of planar polarity of embryonic epithelium/IMP gastrulation involving germ band extension/IMP morphogenesis of embryonic epithelium/IMP positive regulation of cell size/IMP positive regulation of multicellular organism growth/IMP synaptic vesicle transport/ISS	transporter activity/ISS	membrane/ISS synaptic vesicle/IEA
108217	102170	CG4402	lysyl oxidase-like 2	lox2	dmlox-2/Dmloxl-2/lox2/lysyl oxidase-like 2	cell adhesion/ISS oxidation-reduction process/IEA protein modification process/ISS	copper ion binding/IEA protein-lysine 6-oxidase activity/ISS scavenger receptor activity/IEA	membrane/IEA
102659	105002	CG44086	Rap GTPase activating protein 1	RapGAP1	CG13789/CG13790/CG33529/CG6682/Rapgap1	Ras protein signal transduction/ISS regulation of small GTPase mediated signal transduction/IEA	Ras GTPase activator activity/ISS	intracellular/IEA
100708	108017	CG44128	Src oncogene at 42A	Src42A	DmHD-29/Dm SRC41/Dsrc41/Dsrc42A/DSrc42A/dtk5/dtk-5/Dtk5/HD-29/l(2)k10108/SK2-4/src/Src/Src41/src42/Src42/src42A/Src42A/SRC42A/SRC 42A/Src oncogene at 42A/Su1/Su(D-raf)1/Su(phl)1/Suppressor of pole hole/Suppressor of raf-like-oncogene/Su(Raf)1/Tk5/Tyrosine kinase 5	JNK cascade/TAS actin filament bundle assembly/IMP apoptotic cell clearance/IMP cell communication/IDA compound eye development/IMP dorsal closure/IGI dorsal closure/IMP dorsal closure/TAS dorsal closure, spreading of leading edge cells/IMP imaginal disc fusion, thorax closure/IMP imaginal disc-derived wing morphogenesis/IMP negative regulation of epidermal growth factor receptor signaling pathwa…	ATP binding/IEA non-membrane spanning protein tyrosine kinase activity/ISS protein tyrosine kinase activity/IDA protein tyrosine kinase activity/ISS protein tyrosine kinase activity/NAS	adherens junction/IDA
109779	105113	CG4413	trade embargo	trem	trade embargo/trem	meiosis/IMP meiotic DNA double-strand break formation involved in reciprocal meiotic recombination/IMP reciprocal meiotic recombination/IMP	nucleic acid binding/IEA zinc ion binding/IEA	colocalizes_with nuclear chromatin/IDA nucleus/IDA
29875	15313	CG44132	maternal gene required for meiosis	mamo	/CG11072/CG11075/CG11082/CG32611
102832	105207	CG44153	-	CG44153	CG13132/CG5833		G-protein coupled receptor activity/IEA	membrane/IEA
104438	108821	CG44193	Chondrocyte-derived ezrin-like domain containing protein ortholog (H. sapiens)	Cdep	BcDNA:AT26639/BcDNA:RH50880/Cdep/CDEP/CG1283/CG2008/i23	regulation of Rho protein signal transduction/IEA	Rho guanyl-nucleotide exchange factor activity/ISS actin binding/ISS cytoskeletal protein binding/ISS	cytoplasm/IEA cytoskeleton/IEA extrinsic to membrane/IEA
104440	108858	CG4443	courtless	crl	col/courtless/crl/Ubc7	courtship behavior/NAS courtship behavior/TAS male courtship behavior/IMP male courtship behavior/TAS male meiosis/IMP spermatogenesis/IMP spermatogenesis/TAS	ubiquitin-protein ligase activity/ISS ubiquitin-protein ligase activity/NAS
107750	110135	CG4453	Nucleoporin 153kD	Nup153	dNup153/Nup153	NLS-bearing substrate import into nucleus/IMP SMAD protein import into nucleus/IMP centrosome duplication/IMP neurogenesis/IMP nuclear pore organization/IMP	zinc ion binding/IEA	centrosome/IDA mitotic spindle/IDA nuclear pore/ISS
106329	109180	CG4488	wee	wee	Dwee/dwee1/dWee1/Dwee1/wee/Wee/wee1/Wee1/Wee 1/WEE1	cell cycle/IMP centrosome localization/IMP centrosome separation/IMP embryonic development via the syncytial blastoderm/TAS mitosis/IEA mitotic cell cycle checkpoint/IDA mitotic cell cycle, embryonic/IMP negative regulation of cyclin-dependent protein kinase activity/IDA negative regulation of cyclin-dependent protein kinase activity/IMP nuclear division/IMP protein phosphorylation/NAS regulation…	ATP binding/IEA magnesium ion binding/IEA non-membrane spanning protein tyrosine kinase activity/IEA protein kinase activity/NAS protein tyrosine kinase activity/IDA protein tyrosine kinase activity/NAS	microtubule associated complex/IDA nucleus/IEA nucleus/NAS
105980	101786	CG4494	smt3	smt3	anon-EST:Posey240/Dm0342/Dmsmt3/DmSmt3/DmSUMO-1/dSmt3/l(2)04493/Small Ubiquitin-like Modifier/smt3/Smt3/SMT3/sumo/Sumo/SUMO	M phase of mitotic cell cycle/IMP anterior/posterior pattern specification/IMP cellular response to transforming growth factor beta stimulus/IGI dorsal appendage formation/IMP mitotic cell cycle/IMP mitotic spindle organization/IMP phagocytosis, engulfment/IMP positive regulation of MAP kinase activity/IMP positive regulation of Ras protein signal transduction/IMP protein import into nucleus/IGI …	protein binding/IPI	condensed chromosome outer kinetochore/IDA condensed nuclear chromosome/IDA condensed nuclear chromosome, centromeric region/IDA midbody/IDA nucleolus/IDA nucleus/IDA
107488	111116	CG4521	methuselah-like 1	mthl1	anon-WO0170980.22/anon-WO0170980.23/methuselah-like 1/Mth-1/mthl1/mth-like 1/Mth-like 1	G-protein coupled receptor signaling pathway/ISS determination of adult lifespan/ISS response to stress/ISS	G-protein coupled receptor activity/ISS	integral to membrane/IEA integral to membrane/ISS integral to membrane/NAS
43783	11338	CG4527	Sterile20-like kinase	slik	DPlkk1/dPlkk/Slik/dPlkk/Slik threonine kinase/Plkk1/Plkk/Slik/polo kinase kinase 1/Polo kinase kinase 1/slik/Slik/slk/Slk/SLK/Ste20 kinase/Sterile20-like kinase	cell proliferation/IMP cytokinesis/IMP positive regulation of peptidyl-threonine phosphorylation/IMP protein phosphorylation/IDA protein phosphorylation/NAS regulation of localization/IMP	ATP binding/IEA polo kinase kinase activity/NAS protein serine/threonine kinase activity/IDA receptor signaling protein serine/threonine kinase activity/ISS receptor signaling protein serine/threonine kinase activity/NAS
108886	101833	CG4532	pod1	pod1	BcDNA:LD08951/BEST:LD37601/coronin/dmPod/Dpod1/pod1/POD-1/POD-1/coronin		actin binding/ISS
11346	3824	CG4545	Serotonin transporter	SerT	cocaine-sensitive serotonin transporter/Drosophila serotonin transporter/dSert/dSerT/dSERT/dSERT1/serotonin transporter/Serotonin transporter/Sert/SerT/SERT	monoamine transport/IDA phagocytosis, engulfment/IMP serotonin transport/IDA serotonin uptake/IDA	cation channel activity/IDA monoamine transmembrane transporter activity/IDA neurotransmitter:sodium symporter activity/IEA serotonin transmembrane transporter activity/IDA serotonin transmembrane transporter activity/NAS	axon/IDA axon terminus/IDA integral to membrane/IEA integral to plasma membrane/NAS plasma membrane/ISS
10618	4562	CG4548	XNP	XNP	ATR-X/XNP/DATR-X/EP(3)0635/EP635/XNP/xnp/atr-x	axon guidance/IMP chromosome organization/IMP glial cell migration/IMP heterochromatin organization involved in chromatin silencing/IMP induction of apoptosis/IMP nervous system development/IMP regulation of JNK cascade/IGI transcription, DNA-dependent/NAS	ATP binding/IEA ATPase activity/IDA DNA binding/IEA DNA helicase activity/NAS helicase activity/IEA	beta-heterochromatin/IDA chromosome, centromeric region/IDA nucleus/NAS polytene chromosome/IDA
40537	11348	CG4552	-	CG4552		phagocytosis, engulfment/IMP regulation of Rab GTPase activity/IEA	Rab GTPase activator activity/IEA	intracellular/IEA
106136	102793	CG4579	Nucleoporin 154kD	Nup154	zk/zonder kloten/BcDNA:LD21772/l(2)01501/l(2)10432/ms(2)zk/nup154/Nup154/nup32D/Nup32D/tlp/tulipano	nucleocytoplasmic transport/IEA	structural constituent of nuclear pore/IEA	nuclear envelope/IDA nuclear pore/IEA nuclear pore/ISS nuclear pore/NAS nucleus/IDA
26077	10712	CG4599	Tetratricopeptide repeat protein 2	Tpr2	BEST:LD24941/dtpr2/dTPR2/dtrpr2/EU3220/Tetratricopeptide repeat protein 2/tpr2/Tpr2	protein folding/IEA	heat shock protein binding/IEA unfolded protein binding/IEA
106673	101413	CG4615	-	CG4615		cytolysis/IEA neurogenesis/IMP phagocytosis, engulfment/IMP		integral to membrane/IEA
[truncated: 769 more rows]
