# Supplementary material for: Identification of Novel Elements of the Drosophila Blisterome Sheds Light on Potential Pathological Mechanisms of Several Human Diseases
Source: PLoS One. 2014 Jun 26;9(6):e101133. doi: 10.1371/journal.pone.0101133 (PMC4072764; doi:10.1371/journal.pone.0101133)
Supplement: Table S2 — List of the RNAi lines producing wing blister phenotypes, 98 RNAi-lines corresponding to 91 genes in total, with the information on the transformant ID (TFID), construct ID (ConstrID), gene name, symbol, and synonyms, and described GO terms “biological process”, “molecular function”, and “cellular component”. Different variations of the wing blister phenotype are indicated in column “Blister Phenotype”. Information whether genes from this list have previously been described as wing blister-causing can be found in the last column of the table (for citations refer to Table S5). (XLSX) [file pone.0101133.s004.xlsx]

## Sheet: -
TFID	ConstrID	OFF targets	CGnr	Gene Name	Symbol	GO: Bilogical Process	GO: Molecular Function	GO: Cellular Component	Blister Phenotype	Previously known as blister-causing (Y/N)
100094	103617	1	CG10541	Tektin C	Tektin-C	microtubule cytoskeleton organization/IEA microtubule-based process/ISS	microtubule binding/ISS	microtubule/IEA microtubule associated complex/ISS	stump	No
110433	101679	0	CG10726	barren	barr	Malpighian tubule morphogenesis/IMP ectodermal digestive tract morphogenesis/IMP head involution/IMP mitosis/ISS mitotic chromosome condensation/IMP mitotic chromosome condensation/ISS mitotic sister chromatid segregation/ISS mitotic sister chromatid segregation/TAS mitotic sister chromatid separation/IMP mitotic spindle organization/IMP morphogenesis of an epithelium/IMP neurogenesis/IMP open tr…	DNA topoisomerase (ATP-hydrolyzing) activator activity/IDA	condensed chromosome/IDA condensin complex/ISS condensin complex/NAS condensin complex/TAS	horned blister	No
31346	7087	0	CG10754	-	CG10754	mitotic spindle organization/IMP neurogenesis/IMP nuclear mRNA splicing, via spliceosome/IC nuclear mRNA splicing, via spliceosome/ISS	nucleic acid binding/IEA zinc ion binding/IEA	U2 snRNP/ISS catalytic step 2 spliceosome/IDA precatalytic spliceosome/IDA spliceosomal complex/ISS	stump	No
103734	102260	0	CG11132	DMAP1	DMAP1	negative regulation of transcription, DNA-dependent/IEA phagocytosis, engulfment/IMP	DNA binding/IEA	colocalizes_with NuA4 histone acetyltransferase complex/IDA	blisters
44594	7306	0	CG11451	Spc105-related	Spc105R	kinetochore assembly/IMP mitotic spindle organization/IMP neurogenesis/IMP		condensed chromosome outer kinetochore/IDA	stump	Yes
107344	102545	0	CG11579	armadillo	arm	Wnt receptor signaling pathway/IMP Wnt receptor signaling pathway/ISS Wnt receptor signaling pathway/NAS branch fusion, open tracheal system/IMP branching morphogenesis of a tube/IMP cell adhesion/IMP cell fate determination/IMP cell morphogenesis/IMP cell-cell adhesion/IMP chitin-based larval cuticle pattern formation/IMP compound eye morphogenesis/IMP compound eye retinal cell programmed cell d…	contributes_to RNA polymerase II transcription coactivator activity/IPI alpha-catenin binding/NAS cytoskeletal protein binding/ISS kinase binding/IPI protein binding/IPI transcription coactivator activity/IDA	adherens junction/IDA adherens junction/NAS apical plasma membrane/IDA apicolateral plasma membrane/TAS catenin complex/ISS catenin complex/NAS cytoplasm/IDA cytoplasm/NAS membrane/NAS nucleus/IDA spot adherens junction/NAS zonula adherens/IDA	stump	Yes
7767	1372	1	CG11579	armadillo	arm	Wnt receptor signaling pathway IMP/Wnt receptor signaling pathway ISS/Wnt receptor signaling pathway NAS/branch fusion, open tracheal system IMP/branching morphogenesis of a tube IMP/cell adhesion IMP/cell fate determination IMP/cell morphogenesis IMP/cell-cell adhesion IMP/chitin-based larval cuticle pattern formation IMP/compound eye morphogenesis IMP/compound eye retinal cell programmed cell d…	contributes_to RNA polymerase II transcription coactivator activity IPI/alpha-catenin binding NAS/cytoskeletal protein binding ISS/kinase binding IPI/protein binding IPI/transcription coactivator activity IDA	adherens junction IDA/adherens junction NAS/apical plasma membrane IDA/apicolateral plasma membrane TAS/axon IDA/catenin complex ISS/catenin complex NAS/cytoplasm IDA/cytoplasm NAS/membrane NAS/nucleus IDA/spot adherens junction NAS/zonula adherens IDA	horned blister	Yes
16381	7457	0	CG12000	Proteasome beta7 subunit	Prosbeta7	cell proliferation/IMP cellular process/IMP centrosome organization/IMP mitotic spindle elongation/IMP mitotic spindle organization/IMP neurogenesis/IMP proteolysis/NAS proteolysis involved in cellular protein catabolic process/IEA response to DNA damage stimulus/IMP ubiquitin-dependent protein catabolic process/NAS	endopeptidase activity/ISS endopeptidase activity/NAS threonine-type endopeptidase activity/IEA	cytoplasm/NAS nucleus/NAS proteasome core complex/ISS proteasome core complex/NAS	stump	No
106174	101055	1	CG12072	warts	wts	DNA damage response, signal transduction by p53 class mediator resulting in induction of apoptosis/IGI G1/S transition of mitotic cell cycle/IMP R8 cell fate specification/IMP cellular process/IMP compound eye development/IMP imaginal disc growth/IMP negative regulation of cell proliferation/IMP negative regulation of cell proliferation/TAS negative regulation of organ growth/TAS protein phosphor…	ATP binding/IEA protein binding/IPI protein serine/threonine kinase activity/IEA protein serine/threonine kinase activity/ISS protein serine/threonine kinase activity/NAS		stump	No
104010	107793	0	CG12235	Actin-related protein 10	Arp10	cytoskeleton organization/ISS	actin binding/ISS structural constituent of cytoskeleton/ISS	actin filament/ISS	stump	No
31742	7580	0	CG12352	separation anxiety	san	lateral inhibition/IMP mitosis/IMP mitotic sister chromatid cohesion/IMP	N-acetyltransferase activity/IEA N-acetyltransferase activity/ISM N-acetyltransferase activity/ISS fatty acid binding/IDA	cohesin core heterodimer/IDA cytoplasm/IDA protein acetyltransferase complex/IPI	horned blister	No
44045	5805	0	CG12366	O-fucosyltransferase 1	O-fut1	cell-cell adhesion/IMP endocytosis/IMP lateral inhibition/IMP negative regulation of Notch signaling pathway/IMP nervous system development/IMP protein O-linked glycosylation/ISS protein catabolic process/IMP regulation of Notch signaling pathway/IMP	Notch binding/IDA fucosyltransferase activity/IDA fucosyltransferase activity/ISS fucosyltransferase activity/NAS	NOT Golgi apparatus/IDA cytoplasmic vesicle/IDA endoplasmic reticulum/IDA integral to Golgi membrane/ISS	blisters	No
7716	1202	1	CG1242	Heat shock protein 83	Hsp83	R7 cell fate commitment/TAS actin filament organization/IMP anterior/posterior axis specification, embryo/TAS centrosome cycle/IMP mitotic spindle organization/IMP oogenesis/IGI pole plasm mRNA localization/IMP protein folding/ISS protein folding/TAS regulation of cell shape/IMP regulation of circadian sleep/wake cycle, sleep/IMP regulation of circadian sleep/wake cycle, sleep/TAS response to hea…	ATP binding/IEA ATPase activity, coupled/ISS unfolded protein binding/IEA	centrosome/IDA cytoplasm/IDA cytoplasm/ISS cytoplasm/NAS lipid particle/IDA	stump	No
110568	100659	0	CG1250	Sec23 ortholog (S. cerevisiae)	Sec23	ER to Golgi vesicle-mediated transport/ISS Golgi organization/IGI Golgi organization/IMP basement membrane organization/IMP chitin-based cuticle development/IMP chitin-based larval cuticle pattern formation/IMP endoplasmic reticulum organization/IMP intracellular protein transport/IEA larval chitin-based cuticle development/IMP lumen formation, open tracheal system/IMP maintenance of cell polarit…	GTPase activator activity/ISS zinc ion binding/IEA	COPII vesicle coat/IEA ER to Golgi transport vesicle/TAS Golgi stack/IDA endoplasmic reticulum/IDA	stump	No
101280	105620	0	CG13162	anastral spindle 3	ana3	centriole replication/IMP centrosome duplication/IMP mitotic spindle organization/IMP			abberant adhesion of the wing cuticule	No
110215	102674	0	CG13281	CAS/CSE1 segregation protein	Cas	apoptotic process/ISS neurogenesis/IMP phagocytosis, engulfment/IMP positive regulation of NFAT protein import into nucleus/IMP protein export from nucleus/IMP protein export from nucleus/NAS protein import into nucleus/NAS	binding/IEA importin-alpha export receptor activity/NAS protein transporter activity/IEA	cytoplasm/NAS nucleus/NAS	stump	No
105113	101345	0	CG13626	Syntaxin 18	Syx18	neuromuscular junction development/IMP neuromuscular synaptic transmission/IMP neurotransmitter secretion/NAS vesicle-mediated transport/ISS vesicle-mediated transport/NAS	SNAP receptor activity/ISS SNAP receptor activity/NAS	cell cortex/IDA neuromuscular junction/IDA plasma membrane/NAS	stump	No
102036	110480	0	CG13692	-	CG13692	protein ADP-ribosylation/ISS small GTPase mediated signal transduction/IEA	ARF GTPase activator activity/ISS GTP binding/ISS	intracellular/IEA	middle blister	No
108493	111953	0	CG13739	-	CG13739	microtubule-based process/IEA	GTP binding/IEA	microtubule/IEA	middle blister	No
18955	4919	0	CG13900	-	CG13900	mitotic spindle organization/IMP neurogenesis/IMP nuclear mRNA splicing, via spliceosome/IC nuclear mRNA splicing, via spliceosome/ISS	damaged DNA binding/ISS	U2 snRNP/ISS catalytic step 2 spliceosome/IDA precatalytic spliceosome/IDA small nuclear ribonucleoprotein complex/ISS	round blister	No
110422	101611	0	CG1424	misato	mst	protein polymerization/IEA	molecular_function/ND	cytoskeleton/ISS protein complex/IEA	apical or middle blister	No
107154	101569	0	CG1472	sec24	sec24	ER to Golgi vesicle-mediated transport/ISS intracellular protein transport/IEA	zinc ion binding/IEA	COPII vesicle coat/IEA ER to Golgi transport vesicle/ISS	apical blister	No
105115	101360	2	CG15319	nejire	nej	DNA replication checkpoint/IMP R3/R4 cell fate commitment/IMP R7 cell differentiation/IMP Wnt receptor signaling pathway/NAS circadian regulation of gene expression/IMP compound eye development/IMP compound eye morphogenesis/IMP hemopoiesis/TAS histone H3-K18 acetylation/IDA histone H3-K27 acetylation/IDA histone H4-K12 acetylation/IMP histone H4-K8 acetylation/IMP locomotor rhythm/IMP neurogenes…	cAMP response element binding protein binding/TAS histone acetyltransferase activity/IDA histone acetyltransferase activity (H3-K18 specific)/IDA histone acetyltransferase activity (H3-K27 specific)/IDA protein binding/IPI transcription coactivator activity/IDA transcription coactivator activity/IGI transcription coactivator activity/ISS transcription factor binding/IPI zinc ion binding/IEA	histone acetyltransferase complex/IEA nucleus/IDA nucleus/ISS protein complex/IPI	stump	No
25073	9045	0	CG15524	Spindle assembly abnormal 6 ortholog (C. elegans)	Sas-6	centriole replication/IDA centriole replication/IMP centrosome duplication/IMP centrosome duplication/ISS centrosome organization/IMP mitotic spindle organization/IMP	molecular_function/ND	centriole/IDA colocalizes_with centriole/IDA centrosome/IDA centrosome/ISS	whole wing blister	No
40051	9309	1	CG17187	-	CG17187	nuclear mRNA splicing, via spliceosome/IC protein folding/IEA	heat shock protein binding/IEA unfolded protein binding/IEA	precatalytic spliceosome/IDA	stump	No
104504	109426	0	CG17521	Ribosomal protein L10	RpL10	centrosome duplication/IMP centrosome organization/IMP mitotic spindle elongation/IMP mitotic spindle organization/IMP translation/ISS	structural constituent of ribosome/ISS structural constituent of ribosome/NAS	cytoplasm/IDA cytosolic large ribosomal subunit/ISS lipid particle/IDA neuronal cell body/IDA ribosome/IDA ribosome/NAS	stump	No
106119	100418	0	CG17603	TBP-associated factor 1	Taf1	histone acetylation/IDA neurogenesis/IMP positive regulation of transcription from RNA polymerase II promoter/IDA protein complex assembly/NAS regulation of JAK-STAT cascade/IMP regulation of cell cycle/NAS regulation of transcription involved in G2/M-phase of mitotic cell cycle/IMP regulation of transcription, DNA-dependent/NAS transcription initiation from RNA polymerase II promoter/ISS	DNA binding/NAS TBP-class protein binding RNA polymerase II transcription factor activity involved in preinitiation complex assembly/IPI histone serine kinase activity/IDA protein kinase activity/NAS sequence-specific DNA binding/IDA contributes_to sequence-specific core promoter binding RNA polymerase II transcription factor activity involved in preinitiation complex assembly/IDA transcription f…	nucleus/IDA nucleus/NAS transcription factor TFIID complex/IDA transcription factor TFIID complex/IPI transcription factor TFIID complex/ISS transcription factor TFIID complex/NAS	middle blister	No
108094	101259	1	CG17611	eIF6	eIF6	mature ribosome assembly/IEA translation/NAS translational initiation/ISS	ribosome binding/IEA translation initiation factor activity/ISS	cytosol/ISS cytosol/NAS	round blister	No
37058	1428	0	CG1765	Ecdysone receptor	EcR	Malpighian tubule morphogenesis/IMP autophagy/IMP axonogenesis/IMP border follicle cell migration/IMP cardiac muscle tissue development/IMP cardioblast differentiation/IMP cell adhesion/IMP chitin-based embryonic cuticle biosynthetic process/IMP dendrite morphogenesis/IMP dendrite morphogenesis/NAS determination of adult lifespan/IMP dorsal vessel heart proper cell fate commitment/IMP ecdysis, ch…	DNA binding/NAS RNA polymerase II core promoter proximal region sequence-specific DNA binding transcription factor activity involved in positive regulation of transcription/IDA contributes_to RNA polymerase II core promoter proximal region sequence-specific DNA binding transcription factor activity involved in positive regulation of transcription/IPI ecdysteroid hormone receptor activity/IDA cont…	cytoplasm/IDA dendrite/IMP ecdysone receptor holocomplex/IPI ecdysone receptor holocomplex/TAS nucleus/IDA nucleus/NAS polytene chromosome/NAS repressor ecdysone receptor complex/IPI	stump	Yes
107298	107916	0	CG17947	alpha Catenin	alpha-Cat	cell adhesion/IEA cell adhesion/NAS cytoskeletal anchoring at plasma membrane/ISS establishment or maintenance of cell polarity/NAS oocyte localization involved in germarium-derived egg chamber formation/TAS	actin binding/ISS cadherin binding/IEA cadherin binding/NAS cytoskeletal protein binding/ISS structural molecule activity/IEA	actin cytoskeleton/IEA adherens junction/NAS catenin complex/ISS cell-cell adherens junction/IDA cell-substrate junction/NAS plasma membrane/IDA spot adherens junction/NAS zonula adherens/NAS	stump	No
104467	109038	0	CG1821	Ribosomal protein L31	RpL31	mitotic spindle elongation/IMP mitotic spindle organization/IMP translation/ISS translation/NAS	structural constituent of ribosome/ISS structural constituent of ribosome/NAS	cytosolic large ribosomal subunit/ISS cytosolic large ribosomal subunit/NAS ribosome/IDA	stump	No
100159	105109	1	CG18285	igloo	igl		calmodulin binding/IDA myosin light chain binding/RCA		blisters	No
20783	9706	0	CG2031	Hpr1	Hpr1	mRNA export from nucleus/NAS mRNA export from nucleus in response to heat stress/IMP signal transduction/IEA		THO complex/IDA nucleoplasm/ISS nucleus/IDA protein complex/IPI	round blister	No
20876	9782	1	CG2503	antimeros	atms	neurogenesis/IMP positive regulation of transcription, DNA-dependent/IMP	kinesin binding/IDA	Cdc73/Paf1 complex/IDA transcriptionally active chromatin/IDA	round blister	No
107306	108295	0	CG2508	Cell division cycle 23 ortholog	Cdc23	endomitotic cell cycle/IMP mitotic anaphase/NAS neurogenesis/IMP phagocytosis, engulfment/IMP regulation of mitotic metaphase/anaphase transition/IEA	binding/IEA ubiquitin-protein ligase activity/ISS	anaphase-promoting complex/ISS	blisters	No
38933	9830	1	CG2843	Cwc25	Cwc25	mitotic spindle organization/IMP			stump	No
40991	9833	0	CG2848	Transportin-Serine/Arginine rich	Trn-SR	mRNA export from nucleus/ISS neurogenesis/IMP protein import into nucleus/ISS regulation of nuclear mRNA splicing, via spliceosome/IPI splicing factor protein import into nucleus/IDA splicing factor protein import into nucleus/IPI	protein binding/IPI protein transporter activity/IEA	cytoplasm/IDA nucleus/IDA	whole wing blister	No
20943	9855	1	CG2925	noisette	noi	fertilization/IMP mitosis/IMP mitotic spindle organization/IMP nuclear mRNA splicing, via spliceosome/IC nuclear mRNA splicing, via spliceosome/ISS positive regulation of NFAT protein import into nucleus/IMP	nucleic acid binding/IEA zinc ion binding/IEA	U2 snRNP/ISS catalytic step 2 spliceosome/IDA precatalytic spliceosome/IDA spliceosomal complex/ISS	stump	No
33685	10017	1	CG3018	lesswright	lwr	cellular response to transforming growth factor beta stimulus/IGI dorsal closure/IMP female meiosis/IGI female meiosis chromosome segregation/IGI hemocyte proliferation/IMP humoral immune response/IMP mitotic cell cycle G2/M transition DNA damage checkpoint/IGI negative regulation of Toll signaling pathway/IMP negative regulation of hemocyte proliferation/IMP negative regulation of lamellocyte di…	SUMO ligase activity/IGI SUMO ligase activity/IPI SUMO ligase activity/ISS heat shock protein binding/IPI protein binding/IPI	condensed chromosome outer kinetochore/IDA condensed nuclear chromosome, centromeric region/IDA nucleus/IDA	stump	No
14526	6374	1	CG3100	b6	b6		neuronal pentraxin receptor activity/ISS		blisters	No
106764	108368	0	CG31229	-	CG31229	protein targeting to mitochondrion/ISS	P-P-bond-hydrolysis-driven protein transmembrane transporter activity/ISS	mitochondrial inner membrane presequence translocase complex/ISS	apical blister	No
33790	10208	1	CG31258	Cenp-C	Cenp-C	chromosome segregation/IMP mitotic metaphase plate congression/IMP mitotic spindle elongation/IMP mitotic spindle organization/IMP neurogenesis/IMP	DNA binding/IEA	chromosome, centromeric region/IDA condensed nuclear chromosome, centromeric region/IDA kinetochore/IDA colocalizes_with kinetochore/IDA	blisters	No
25919	10412	1	CG3193	crooked neck	crn	Malpighian tubule morphogenesis/IMP axon ensheathment/IMP central nervous system development/NAS centrosome duplication/IMP glial cell migration/IMP neuroblast proliferation/NAS neurogenesis/IMP neuron fate commitment/NAS nuclear mRNA splicing, via spliceosome/IC nuclear mRNA splicing, via spliceosome/ISS oenocyte development/IMP peripheral nervous system development/NAS regulation of alternative…	binding/IEA	catalytic step 2 spliceosome/IDA centrosome/IDA mitotic spindle/IDA nuclear speck/IDA nucleus/IC nucleus/NAS precatalytic spliceosome/IDA spliceosomal complex/ISS	stump	No
29657	913	0	CG31989	Chromosome associated protein D3	Cap-D3	chromosome organization/IMP male meiosis chromosome segregation/IMP meiotic anaphase I/IMP meiotic anaphase II/IMP meiotic cell cycle/IMP prophase/IMP	binding/IEA	condensin complex/ISS condensin complex/NAS	round blister	No
106028	112921	0	CG32120	senseless	sens	R8 cell differentiation/IMP R8 cell differentiation/NAS NOT R8 cell fate specification/NAS axon guidance/IMP chaeta morphogenesis/IMP compound eye photoreceptor development/IMP dendrite morphogenesis/IMP negative regulation of apoptotic process/IMP negative regulation of epidermal growth factor receptor signaling pathway/NAS negative regulation of transcription from RNA polymerase II promoter/IDA…	contributes_to RNA polymerase II core promoter proximal region sequence-specific DNA binding transcription factor activity involved in positive regulation of transcription/IDA bHLH transcription factor binding/IDA sequence-specific DNA binding/IDA sequence-specific DNA binding transcription factor activity/NAS sequence-specific distal enhancer binding RNA polymerase II transcription factor activi…	nucleus/IDA nucleus/NAS	middle blister	No
25317	9561	1	CG32505	Protein phosphatase 19C	Pp4-19C	M phase specific microtubule process/IMP microtubule-based process/IMP mitotic cell cycle/IMP neurogenesis/IMP protein dephosphorylation/ISS protein dephosphorylation/NAS regulation of mitotic cell cycle/IMP	hydrolase activity/IEA protein serine/threonine phosphatase activity/ISS protein serine/threonine phosphatase activity/NAS	centrosome/IDA cytoplasm/IDA nucleus/IDA	middle blister	No
105356	102567	0	CG32528	parvin	parvin		actin binding/ISS		long blister	Yes
108927	100898	1	CG33130	Patronin	Patronin				apical blister	No
106862	109923	1	CG33526	PNUTS	PNUTS	phagocytosis, engulfment/IMP protein targeting/ISS regulation of catalytic activity/ISS regulation of protein dephosphorylation/ISS regulation of protein dephosphorylation/NAS transcription, DNA-dependent/IEA	DNA binding/IEA protein phosphatase 1 binding/IPI protein phosphatase regulator activity/ISS protein phosphatase regulator activity/NAS zinc ion binding/IEA	nucleus/IEA nucleus/NAS	middle blister	No
109491	107312	0	CG3619	Delta	Dl	Notch signaling pathway/IGI Notch signaling pathway/IMP Notch signaling pathway/NAS Notch signaling pathway/TAS R3/R4 cell fate commitment/NAS R8 cell differentiation/NAS R8 cell fate commitment/TAS actin filament organization/IMP antennal morphogenesis/IMP apposition of dorsal and ventral imaginal disc-derived wing surfaces/IMP asymmetric cell division/TAS border follicle cell migration/IMP cell…	Notch binding/IDA Notch binding/IPI Notch binding/NAS Notch binding/TAS calcium ion binding/IEA receptor binding/NAS	adherens junction/IDA cell surface/IDA cytoplasmic vesicle/IDA colocalizes_with cytoplasmic vesicle/IDA endocytic vesicle/IDA integral to membrane/IEA integral to membrane/NAS integral to membrane/TAS plasma membrane/IDA subapical complex/IDA	middle blister	Yes
103962	103334	1	CG3722	shotgun	shg	apical protein localization/IMP asymmetric cell division/IMP axon guidance/NAS axonogenesis/IMP border follicle cell migration/IMP border follicle cell migration/TAS brain development/IMP branch fusion, open tracheal system/IMP branch fusion, open tracheal system/TAS calcium-dependent cell-cell adhesion/ISS calcium-dependent cell-cell adhesion/NAS cell morphogenesis/IMP cell projection assembly/I…	beta-catenin binding/NAS calcium ion binding/IEA cell adhesion molecule binding/ISS protein binding/IPI receptor activity/ISS	adherens junction/NAS apical junction complex/IDA cell-cell adherens junction/TAS filopodium/IDA integral to membrane/NAS integral to plasma membrane/ISS plasma membrane/IDA colocalizes_with plasma membrane/IDA plasma membrane/NAS spot adherens junction/IDA spot adherens junction/NAS zonula adherens/NAS	stump	No
30454	4080	0	CG3924	Chip	Chi	axon guidance/IMP blastoderm segmentation/TAS chaeta development/IMP chaeta morphogenesis/IMP dendrite guidance/IMP imaginal disc-derived wing morphogenesis/IMP nervous system development/IMP phagocytosis, engulfment/IMP positive regulation of transcription, DNA-dependent/IMP regulation of eclosion/IMP transcription, DNA-dependent/IMP	RNA polymerase II transcription factor binding/IPI protein binding/IPI transcription cofactor activity/IEA transcription factor binding/IPI	nucleus/IDA	middle blister	Yes
105838	102930	0	CG4236	Chromatin assembly factor 1 subunit	Caf1				blisters	Yes
40537	11348	0	CG4552	-	CG4552	phagocytosis, engulfment/IMP regulation of Rab GTPase activity/IEA	Rab GTPase activator activity/IEA	intracellular/IEA	horned blister	No
108829	100165	0	CG4663	Peroxin 13	Pex13	peroxisome organization/ISS protein import into peroxisome matrix, docking/IEA spermatocyte division/IMP		integral to membrane/IEA peroxisomal membrane/ISS	abberant adhesion of the wing cuticule	No
105075	113357	1	CG4869	beta-Tubulin at 97EF	betaTub97EF	GTP catabolic process/IEA centrosome duplication/IMP microtubule-based movement/IEA protein polymerization/IEA	GTP binding/IEA GTPase activity/IEA structural constituent of cytoskeleton/ISS structural molecule activity/IEA	microtubule/IEA microtubule/ISS	round blister	No
unknown	unknown		CG4889	wingless	wg	Malpighian tubule bud morphogenesis IMP/Malpighian tubule tip cell differentiation IMP/Wnt receptor signaling pathway NAS/Wnt receptor signaling pathway, calcium modulating pathway IDA/Wnt receptor signaling pathway, calcium modulating pathway IGI/actin filament bundle assembly IMP/anterior head segmentation TAS/anterior/posterior axis specification, embryo NAS/anterior/posterior axis specificati…	Notch binding TAS/eukaryotic cell surface binding IDA/extracellular matrix binding IDA/frizzled-2 binding IDA/frizzled-2 binding IGI/frizzled-2 binding IPI/glycosaminoglycan binding IDA/morphogen activity TAS/receptor binding NAS	cell surface IDA/cytoplasmic membrane-bounded vesicle NAS/colocalizes_with early endosome IDA/endocytic vesicle IDA/endoplasmic reticulum IDA/extracellular region IDA/extracellular region NAS/extracellular region TAS/extracellular space IDA/colocalizes_with late endosome IDA/membrane raft IDA/multivesicular body IDA/plasma membrane IDA	long blister	No
34119	10529	0	CG4898	Tropomyosin 1	Tm1	dendrite morphogenesis/IMP dendrite morphogenesis/TAS muscle contraction/NAS oogenesis/TAS pole plasm assembly/NAS pole plasm oskar mRNA localization/IMP pole plasm oskar mRNA localization/TAS regulation of lamellipodium assembly/IMP	actin binding/ISS actin binding/TAS	muscle thin filament tropomyosin/NAS sarcomere/IDA	apical blister	No
100534	106514	0	CG5052	pimples	pim	DNA metabolic process/IEA Malpighian tubule morphogenesis/IMP centrosome duplication/IMP cytokinesis/IMP digestive tract mesoderm development/IMP epithelial cell development/IMP gonad development/IMP mitotic anaphase/IMP mitotic sister chromatid segregation/IMP mitotic sister chromatid segregation/NAS mitotic sister chromatid segregation/TAS mitotic sister chromatid separation/IMP mitotic telopha…		cytoplasm/IDA nucleus/IEA	round blister	No
106130	102709	0	CG5363	cdc2	cdc2	G1/S transition of mitotic cell cycle/IGI G2/M transition of mitotic cell cycle/IGI G2/M transition of mitotic cell cycle/IMP asymmetric neuroblast division/IMP asymmetric neuroblast division/TAS cell cycle/IMP cellular process/IMP germarium-derived cystoblast division/IMP male meiosis/IMP male meiosis I/TAS meiotic G2/MI transition/TAS neurogenesis/IMP phosphorylation of RNA polymerase II C-term…	ATP binding/IEA cyclin-dependent protein kinase activity/IGI cyclin-dependent protein kinase activity/ISS cyclin-dependent protein kinase activity/NAS protein binding/IPI protein serine/threonine kinase activity/NAS	microtubule associated complex/IDA nucleus/NAS	stump	No
107277	102403	0	CG5371	Ribonucleoside diphosphate reductase large subunit	RnrL	DNA replication/IEA DNA replication/NAS activation of cysteine-type endopeptidase activity involved in apoptotic process/IMP oxidation-reduction process/IEA	ATP binding/IEA ribonucleoside-diphosphate reductase activity/ISS ribonucleoside-diphosphate reductase activity/NAS	ribonucleoside-diphosphate reductase complex/ISS	horned blister	No
101444	109182	1	CG5417	Signal recognition particle protein 14	Srp14	SRP-dependent cotranslational protein targeting to membrane/ISS negative regulation of translational elongation/IEA	7S RNA binding/IEA endoplasmic reticulum signal peptide binding/IEA mRNA binding/ISS	signal recognition particle, endoplasmic reticulum targeting/ISS	stump	No
106099	108551	0	CG5525	-	CG5525	cytoplasmic microtubule organization/IMP mitotic spindle organization/IMP neurogenesis/IMP protein folding/IEA	ATP binding/IEA ATPase activity, coupled/ISS unfolded protein binding/IEA	chaperonin-containing T-complex/ISS lipid particle/IDA microtubule associated complex/IDA	stump	No
106328	109179	0	CG5595	Sex combs extra	Sce	chromatin silencing/IDA germarium-derived female germ-line cyst encapsulation/IMP multicellular organismal development/IDA neurogenesis/IMP ovarian follicle cell stalk formation/IMP sex comb development/IDA sister chromatid cohesion/IMP	protein binding/IPI zinc ion binding/IEA	PRC1 complex/TAS cohesin complex/IDA nucleolus/IDA nucleus/IDA	round blister	No
107322	108869	0	CG5864	Adaptor Protein complex 1, sigma subunit	AP-1sigma	intracellular protein transport/IEA neurotransmitter secretion/NAS synaptic vesicle coating/TAS vesicle coating/TAS vesicle-mediated transport/IEA	protein transporter activity/IEA	coated vesicle/TAS membrane coat/IEA synaptic vesicle/TAS	whole wing blister	No
106144	102918	1	CG6094	-	CG6094	translational termination/IEA	translation release factor activity/IEA		stump	No
104186	101751	0	CG6197	-	CG6197	nuclear mRNA splicing, via spliceosome/IC phagocytosis, engulfment/IMP regulation of alternative nuclear mRNA splicing, via spliceosome/IMP	binding/IEA	catalytic step 2 spliceosome/IDA nucleus/IC precatalytic spliceosome/IDA	round blister	No
104167	100308	0	CG6235	twins	tws	Wnt receptor signaling pathway/IGI Wnt receptor signaling pathway/IMP embryonic development via the syncytial blastoderm/IMP imaginal disc pattern formation/IMP maintenance of neuroblast polarity/IMP mitotic anaphase/IMP mitotic cell cycle/IMP negative regulation of neuroblast proliferation/IMP protein dephosphorylation/ISS protein dephosphorylation/NAS regulation of mitosis/IMP sensory organ dev…	protein phosphatase type 2A regulator activity/IMP protein phosphatase type 2A regulator activity/NAS protein serine/threonine phosphatase activity/ISS	cytoplasm/IDA microtubule associated complex/IDA nucleus/IDA protein phosphatase type 2A complex/IEA protein phosphatase type 2A complex/ISS protein phosphatase type 2A complex/NAS	middle blister	Yes
108837	100304	1	CG6376	E2F transcription factor	E2f	DNA endoreduplication/IGI DNA endoreduplication/IMP G1/S transition of mitotic cell cycle/TAS antimicrobial humoral response/IMP cellular process/IMP dendrite morphogenesis/IMP eggshell chorion gene amplification/TAS growth/NAS imaginal disc development/TAS muscle tissue development/IMP negative regulation of transcription from RNA polymerase II promoter/IDA neuron development/IMP nurse cell apop…	DNA binding/IDA RNA polymerase II core promoter proximal region sequence-specific DNA binding transcription factor activity involved in positive regulation of transcription/IDA protein binding/IPI contributes_to sequence-specific DNA binding/IPI contributes_to sequence-specific DNA binding RNA polymerase II transcription factor activity/IPI sequence-specific DNA binding transcription factor activ…	Rb-E2F complex/IDA nucleus/IDA nucleus/NAS	round blister	No
101779	109572	1	CG6588	Fasciclin 1	Fas1				whole wing blister	Yes
29512	14934	0	CG7006	-	CG7006	ribosome assembly/IEA	RNA binding/IEA	nucleus/IEA	blisters	No
107036	103555	0	CG7147	kuzbanian	kuz	Notch receptor processing/IGI Notch signaling pathway/TAS axon guidance/IMP border follicle cell migration/IMP cardiac cell differentiation/IMP central nervous system development/TAS glial cell migration/IMP heart morphogenesis/IMP lymph gland development/IMP muscle tissue development/IMP pericardial nephrocyte differentiation/IMP phagocytosis, engulfment/IMP proteolysis/IEA regulation of Roundab…	metalloendopeptidase activity/IGI metalloendopeptidase activity/ISS zinc ion binding/IEA		apical blister	No
35234	12225	0	CG7392	Connector of kinase to AP-1	Cka	JNK cascade/NAS JNK cascade/TAS compound eye photoreceptor development/IMP dorsal closure/IMP dorsal closure/NAS dorsal closure/TAS phagocytosis, engulfment/IMP positive regulation of JNK cascade/IDA positive regulation of JNK cascade/IGI	protein binding/IPI	cytoplasm/IDA mitotic spindle/IDA nucleus/IDA	stump	No
100197	104742	0	CG7586	Macroglobulin complement-related	Mcr	lateral inhibition/IMP phagocytosis, engulfment/IMP response to yeast/IMP	endopeptidase inhibitor activity/ISS eukaryotic cell surface binding/IDA protein binding/IPI	extracellular space/IEA	stump	No
25541	9955	0	CG7752	putzig	pzg	cell cycle/IMP chromatin organization/NAS chromosome organization/IMP neurogenesis/IMP positive regulation of Notch signaling pathway/IGI	DNA binding/NAS chromatin binding/IDA nucleic acid binding/IEA zinc ion binding/IEA	NURF complex/IPI nucleus/IDA polytene chromosome interband/IDA polytene chromosome interband/NAS	blisters	No
25549	9959	0	CG7762	Regulatory particle non-ATPase 1	Rpn1	cell proliferation/IMP mitotic spindle elongation/IMP mitotic spindle organization/IMP proteolysis/IDA proteolysis/ISS regulation of protein catabolic process/IEA	binding/IEA endopeptidase activity/IDA enzyme regulator activity/IEA	proteasome regulatory particle/IDA proteasome regulatory particle/ISS proteasome regulatory particle, base subcomplex/ISS proteasome regulatory particle, base subcomplex/NAS	horned blister	No
107204	100517	0	CG8103	-	Mi-2				horned blister	No
103905	100186	1	CG8258	-	CG8258	cytoplasmic microtubule organization/IMP mitotic spindle organization/IMP protein folding/ISS	ATP binding/IEA ATPase activity, coupled/ISS unfolded protein binding/IEA	chaperonin-containing T-complex/ISS microtubule associated complex/IDA	stump	No
23726	13758	0	CG8269	Dynamitin	Dmn	centrosome localization/IMP microtubule-based movement/ISS mitotic spindle organization/IMP neurogenesis/IMP spindle organization/IMP	molecular_function/ND	dynactin complex/IEA dynactin complex/ISS colocalizes_with mitochondrion/IDA	stump	No
110218	102690	0	CG8274	Megator	Mtor	protein import into nucleus/IEA spindle assembly/IDA		nuclear pore/IDA nuclear pore/NAS nucleus/IDA spindle midzone/IDA	apical or middle blister	No
100550	107091	0	CG8374	dalmatian	dmt	mitotic sister chromatid cohesion/IMP mitotic spindle organization/IMP nervous system development/IMP peripheral nervous system development/TAS regulation of transcription, DNA-dependent/IEA		colocalizes_with chromatin/IDA nucleus/ISM	round blister	No
106777	108813	1	CG8440	Lissencephaly-1	Lis-1	axon cargo transport/IMP centrosome separation/IMP chorion-containing eggshell pattern formation/IMP cytoplasmic transport, nurse cell to oocyte/IMP dendrite morphogenesis/IMP female germ-line cyst formation/IMP fusome organization/IMP germarium-derived oocyte differentiation/IMP germarium-derived oocyte fate determination/IMP intracellular mRNA localization/IMP intracellular protein transport/IM…	ATPase activity, coupled/ISS dynein binding/ISS enzyme regulator activity/ISS	axon/IDA cell cortex/IDA dendrite/IDA dynactin complex/IDA dynein complex/IDA dynein complex/ISS kinetochore/IDA kinetochore microtubule/IDA neuronal cell body/IDA spindle pole centrosome/IDA	stump	No
105281	107676	1	CG8444	Vacuolar H[+] ATPase M8.9 accessory subunit	VhaM8.9	Wnt receptor signaling pathway/IMP Wnt receptor signaling pathway, planar cell polarity pathway/IGI imaginal disc-derived wing hair organization/IMP	frizzled binding/IDA frizzled-2 binding/IDA receptor activity/IEA	integral to membrane/IEA plasma membrane/IDA	round blister	No
5830	2871	0	CG8444	Vacuolar H[+] ATPase M8.9 accessory subunit	VhaM8.9	Wnt receptor signaling pathway/IMP Wnt receptor signaling pathway, planar cell polarity pathway/IGI imaginal disc-derived wing hair organization/IMP	frizzled binding/IDA frizzled-2 binding/IDA receptor activity/IEA	integral to membrane/IEA plasma membrane/IDA	round blister	No
107385	101333	0	CG8781	tsunagi	tsu	RNA processing/IEA epidermal growth factor receptor signaling pathway/IMP establishment of pole plasm mRNA localization/TAS mRNA export from nucleus/NAS microtubule cytoskeleton organization/IMP nuclear mRNA splicing, via spliceosome/IC oocyte anterior/posterior axis specification/IMP oocyte dorsal/ventral axis specification/IMP oocyte nucleus migration involved in oocyte dorsal/ventral axis spec…	mRNA binding/ISS mRNA binding/NAS nucleotide binding/IEA	catalytic step 2 spliceosome/IDA cytoplasm/IDA exon-exon junction complex/IPI nucleus/IDA	long blister	No
36025	14025	0	CG8781	tsunagi	tsu	RNA processing/IEA epidermal growth factor receptor signaling pathway/IMP establishment of pole plasm mRNA localization/TAS mRNA export from nucleus/NAS microtubule cytoskeleton organization/IMP nuclear mRNA splicing, via spliceosome/IC oocyte anterior/posterior axis specification/IMP oocyte dorsal/ventral axis specification/IMP oocyte nucleus migration involved in oocyte dorsal/ventral axis spec…	mRNA binding/ISS mRNA binding/NAS nucleotide binding/IEA	catalytic step 2 spliceosome/IDA cytoplasm/IDA exon-exon junction complex/IPI nucleus/IDA	stump	No
36070	14084	0	CG8977	Cctgamma	Cctgamma	mitotic spindle organization/IMP protein folding/ISS protein folding/NAS	ATP binding/IEA ATPase activity, coupled/ISS ATPase activity, coupled/NAS unfolded protein binding/ISS	chaperonin-containing T-complex/ISS cytoplasm/NAS microtubule associated complex/IDA	stump	No
106093	108238	0	CG8977	Cctgamma	Cctgamma	mitotic spindle organization/IMP protein folding/ISS protein folding/NAS	ATP binding/IEA ATPase activity, coupled/ISS ATPase activity, coupled/NAS unfolded protein binding/ISS	chaperonin-containing T-complex/ISS cytoplasm/NAS microtubule associated complex/IDA	stump	No
51253	4205	0	CG9193	mutagen-sensitive 209	mus209	DNA replication/IMP DNA replication/TAS DNA-dependent DNA replication/TAS antimicrobial humoral response/IMP eggshell chorion gene amplification/TAS leading strand elongation/NAS mismatch repair/TAS mitotic spindle organization/IMP neurogenesis/IMP nucleotide-excision repair/TAS regulation of DNA replication/IEA	DNA binding/IEA DNA polymerase processivity factor activity/IEA	PCNA complex/ISS PCNA complex/NAS microtubule associated complex/IDA	middle blister	No
44646	14179	0	CG9298	-	Trs23	ER to Golgi vesicle-mediated transport/IEA vesicle-mediated transport/ISS		TRAPP complex/ISS cis-Golgi network/IEA	blisters	No
22823	12555	0	CG9379	blistery	by	apposition of dorsal and ventral imaginal disc-derived wing surfaces/IMP cytoskeletal anchoring at plasma membrane/ISS imaginal disc-derived wing morphogenesis/IMP imaginal disc-derived wing morphogenesis/NAS	actin binding/ISS	focal adhesion/ISS	apical or middle blister	Yes
100770	108544	0	CG9623	inflated	if	apposition of dorsal and ventral imaginal disc-derived wing surfaces/NAS axon guidance/IMP axonal defasciculation/IMP cell adhesion/IDA cell adhesion/IMP cell migration/TAS cell-cell adhesion/TAS cell-matrix adhesion/ISS epithelial cell migration, open tracheal system/TAS heterophilic cell-cell adhesion/TAS imaginal disc-derived wing morphogenesis/IEP imaginal disc-derived wing morphogenesis/IMP …	cell adhesion molecule binding/IDA cell adhesion molecule binding/ISS receptor activity/IDA receptor activity/ISS	contractile fiber/IDA cytoplasm/IDA integrin complex/IEA integrin complex/ISS integrin complex/NAS integrin complex/TAS nucleus/IDA	long blister	Yes
44885	1175	0	CG9623	inflated	if	apposition of dorsal and ventral imaginal disc-derived wing surfaces/NAS axon guidance/IMP axonal defasciculation/IMP cell adhesion/IDA cell adhesion/IMP cell migration/TAS cell-cell adhesion/TAS cell-matrix adhesion/ISS epithelial cell migration, open tracheal system/TAS heterophilic cell-cell adhesion/TAS imaginal disc-derived wing morphogenesis/IEP imaginal disc-derived wing morphogenesis/IMP …	cell adhesion molecule binding/IDA cell adhesion molecule binding/ISS receptor activity/IDA receptor activity/ISS	contractile fiber/IDA cytoplasm/IDA integrin complex/IEA integrin complex/ISS integrin complex/NAS integrin complex/TAS nucleus/IDA	middle blister	Yes
1386	380	0	CG9753	Adenosine receptor	AdoR	G-protein coupled receptor signaling pathway/IEA G-protein coupled receptor signaling pathway/ISS associative learning/IMP negative regulation of calcium ion import/IMP neurogenesis/IMP synaptic transmission/IMP	G-protein coupled adenosine receptor activity/IDA G-protein coupled adenosine receptor activity/ISS	integral to membrane/IEA integral to membrane/ISS	middle blister	Yes
1385	380	0	CG9753	Adenosine receptor	AdoR	G-protein coupled receptor signaling pathway/IEA G-protein coupled receptor signaling pathway/ISS associative learning/IMP negative regulation of calcium ion import/IMP neurogenesis/IMP synaptic transmission/IMP	G-protein coupled adenosine receptor activity/IDA G-protein coupled adenosine receptor activity/ISS	integral to membrane/IEA integral to membrane/ISS	middle blister	Yes
104675	107802	0	CG9774	Rho-kinase	rok	Rho protein signal transduction/IPI actin cytoskeleton organization/IMP cortical protein anchoring/IMP cytokinesis/IDA cytokinesis/IMP dorsal closure/TAS epidermis development/IMP establishment of imaginal disc-derived wing hair orientation/IMP establishment of ommatidial planar polarity/IMP establishment of planar polarity/TAS establishment of protein localization/IMP female germline ring canal …	ATP binding/IEA GTPase binding/IPI diacylglycerol binding/ISS protein binding/IPI protein serine/threonine kinase activity/IDA protein serine/threonine kinase activity/ISS protein serine/threonine kinase activity/NAS		middle blister	No
3793	1522	0	CG9774	Rho-kinase	rok	Rho protein signal transduction/IPI actin cytoskeleton organization/IMP cortical protein anchoring/IMP cytokinesis/IDA cytokinesis/IMP dorsal closure/TAS epidermis development/IMP establishment of imaginal disc-derived wing hair orientation/IMP establishment of ommatidial planar polarity/IMP establishment of planar polarity/TAS establishment of protein localization/IMP female germline ring canal …	ATP binding/IEA GTPase binding/IPI diacylglycerol binding/ISS protein binding/IPI protein serine/threonine kinase activity/IDA protein serine/threonine kinase activity/ISS protein serine/threonine kinase activity/NAS		middle blister	No
24177	13809	0	CG9998	U2 small nuclear riboprotein auxiliary factor 50	U2af50	RNA splicing/IMP mitotic spindle organization/IMP neurogenesis/IMP nuclear export/IMP nuclear mRNA splicing, via spliceosome/IC nuclear mRNA splicing, via spliceosome/IMP nuclear mRNA splicing, via spliceosome/ISS nuclear mRNA splicing, via spliceosome/NAS regulation of alternative nuclear mRNA splicing, via spliceosome/IMP spliceosome assembly/NAS	RNA binding/IMP mRNA binding/ISS nucleotide binding/IEA poly-pyrimidine tract binding/IDA poly-pyrimidine tract binding/NAS protein binding/IPI protein heterodimerization activity/NAS	U2 snRNP/TAS nucleus/IC nucleus/NAS precatalytic spliceosome/IDA spliceosomal complex/ISS spliceosomal complex/NAS	stump	No
