# Supplementary material for: Identification of Novel Elements of the Drosophila Blisterome Sheds Light on Potential Pathological Mechanisms of Several Human Diseases
Source: PLoS One. 2014 Jun 26;9(6):e101133. doi: 10.1371/journal.pone.0101133 (PMC4072764; doi:10.1371/journal.pone.0101133)
Supplement: Table S3 — List of the RNAi lines producing “burned wings” phenotypes, 123 RNAi-lines corresponding to 120 genes in total, with the information on the transformant ID (TFID), construct ID (ConstrID), gene name, symbol, and synonyms, and described GO terms “biological process”, “molecular function”, and “cellular component”. Different variations of the “burned wings” phenotype are indicated in column “Burned wings Phenotype”. Information whether genes from this list have previously been described as wing blister-causing can be found in the last column of the table (for citations refer to Table S5). (XLSX) [file pone.0101133.s005.xlsx]

## Sheet: -
TFID	ConstrID	OFF targets	CGnr	Gene Name	Symbol	GO: Biological Process	GO: Molecular Function	GO: Cellular Component	Burned wings Phenotype	Previously known as blister-causing (Y/N)
31199	6897	1	CG10198	Nucleoporin 98-96kD	Nup98-96	SMAD protein import into nucleus/IMP germ-line stem cell maintenance/IMP phagocytosis, engulfment/IMP		nuclear pore/ISS	burned wings after blisters	No
103406	100466	1	CG10212	SMC2	SMC2	DNA recombination/IEA DNA repair/IEA mitosis/IMP mitotic chromosome condensation/IMP mitotic spindle organization/IMP neurogenesis/IMP sister chromatid cohesion/ISS	ATP binding/IEA DNA binding/ISS	cohesin complex/ISS condensin complex/ISS condensin complex/NAS microtubule associated complex/IDA	burned arrows	No
30625	4570	0	CG10223	Topoisomerase 2	Top2	DNA topological change/IDA chromatin silencing/IDA meiosis/TAS metaphase plate congression/IDA mitosis/IMP mitosis/TAS mitotic cell cycle G2/M transition DNA damage checkpoint/IGI mitotic chromosome condensation/IMP mitotic spindle organization/IMP protein oligomerization/IEA sister chromatid segregation/IDA	ATP binding/IEA DNA binding/IDA DNA topoisomerase (ATP-hydrolyzing) activity/IDA DNA topoisomerase (ATP-hydrolyzing) activity/NAS arginine binding/IEA four-way junction DNA binding/IDA mRNA binding/IDA rDNA binding/IDA satellite DNA binding/IDA	NOT ACF complex/IDA chromatin accessibility complex/IDA NOT chromatin accessibility complex/IDA chromosome/IDA insoluble fraction/IDA nucleus/IDA nucleus/NAS soluble fraction/IDA	burned wings	No
108617	101807	0	CG10367	HMG Coenzyme A reductase	Hmgcr				burned wings	No
100773	108554	0	CG10540	capping protein alpha	cpa	actin cytoskeleton organization/IMP actin cytoskeleton organization/NAS actin filament organization/IMP barbed-end actin filament capping/ISS barbed-end actin filament capping/NAS cell morphogenesis/IMP germarium-derived oocyte fate determination/IMP microtubule-based movement/ISS negative regulation of actin filament polymerization/IMP negative regulation of filopodium assembly/IMP phagocytosis,…	actin binding/IEA	F-actin capping protein complex/IEA F-actin capping protein complex/NAS apical plasma membrane/IDA dynactin complex/ISS microtubule associated complex/IDA	burned wings	No
110364	101004	1	CG10648	RNA-binding motif protein 13	Rbm13	mitotic spindle elongation/IMP neurogenesis/IMP translation/IEA	structural constituent of ribosome/IEA	ribosome/IEA	burned wings	No
108442	100083	0	CG10724	flare	flr	actin filament depolymerization/IMP actin filament depolymerization/ISS actin polymerization or depolymerization/ISS imaginal disc-derived wing hair organization/IMP phagocytosis, engulfment/IMP sarcomere organization/IMP	actin binding/ISS		burned wings after blisters	No
104188	102685	0	CG10778	-	CG10778	phagocytosis, engulfment/IMP	transferase activity, transferring alkyl or aryl (other than methyl) groups/IEA		burned wings	No
108634	102266	0	CG10850	imaginal discs arrested	ida	imaginal disc development/IMP mitotic anaphase/NAS mitotic cell cycle/IMP neurogenesis/IMP regulation of cell cycle/TAS regulation of proteolysis/TAS	binding/IEA	anaphase-promoting complex/NAS anaphase-promoting complex/TAS	burned arrows	No
108991	107655	0	CG10978	jagunal	jagn	chaeta development/IMP chaeta morphogenesis/IMP cytoplasmic transport, nurse cell to oocyte/NAS endoplasmic reticulum organization/IMP establishment of ER localization/IMP exocytosis/IMP microtubule-based movement/NAS oocyte growth/IMP oogenesis/NAS vitellogenesis/IMP	molecular_function/ND	endoplasmic reticulum membrane/IDA	burned arrows	No
105638	101204	1	CG11183	Decapping protein 1	Dcp1	gene silencing by miRNA/IMP nuclear-transcribed mRNA catabolic process/IMP NOT nuclear-transcribed mRNA catabolic process, nonsense-mediated decay/IMP pole plasm oskar mRNA localization/IMP regulation of cytoplasmic mRNA processing body assembly/IMP	NOT m7G(5')pppN diphosphatase activity/IDA	P granule/IDA cytoplasm/IDA cytoplasmic mRNA processing body/IDA	partially burned wings	No
107824	108553	0	CG11207	fascetto	feo	centrosome duplication/IMP contractile ring contraction involved in cell cycle cytokinesis/IMP cytokinesis/IMP cytokinesis/NAS mitotic spindle stabilization/IMP neurogenesis/IMP positive regulation of NFAT protein import into nucleus/IMP		centrosome/IDA cytoplasm/IDA spindle midzone/IDA	burned wings	No
108017	101521	0	CG1135	Reduction in Cnn dots 5	Rcd5				burned wings	No
103745	102389	0	CG12135	c12.1	c12.1	mitotic spindle organization/IMP nuclear mRNA splicing, via spliceosome/IC nuclear mRNA splicing, via spliceosome/IEA	molecular_function/ND	catalytic step 2 spliceosome/IDA precatalytic spliceosome/IDA	burned wings	No
13177	5210	0	CG12157	Translocase of outer membrane 40	Tom40	cellular response to hypoxia/IMP protein targeting to mitochondrion/ISS regulation of anion transport/IEA transmembrane transport/IEA	P-P-bond-hydrolysis-driven protein transmembrane transporter activity/ISS voltage-gated anion channel activity/IEA	mitochondrial outer membrane translocase complex/ISS	burned arrows	No
101123	106980	0	CG12165	Inner centromere protein	Incenp	asymmetric cell division/IMP cytokinesis/IMP histone phosphorylation/IMP male meiosis sister chromatid cohesion/IMP meiotic chromosome condensation/IMP metaphase plate congression/IMP mitotic spindle organization/IMP neurogenesis/IMP protein localization/IMP spindle assembly involved in female meiosis/IMP spindle midzone assembly involved in meiosis/IMP	microtubule binding/IDA protein binding/IPI	chromosome/IDA chromosome, centromeric region/IDA colocalizes_with condensed chromosome/IDA colocalizes_with midbody/IDA spindle midzone/IDA	burned wings after blisters	No
20177	7563	1	CG12306	polo	polo	cell cycle/IMP cytokinesis/TAS female meiosis/IMP female meiosis II/IMP male meiosis/IMP male meiosis chromosome segregation/TAS mitosis/IMP mitosis/NAS mitotic cell cycle/IGI mitotic cell cycle/IMP mitotic spindle organization/IMP negative regulation of neuroblast proliferation/IMP neurogenesis/IMP phagocytosis, engulfment/IMP pronuclear fusion/IMP pronuclear migration/IMP protein localization/N…	ATP binding/IEA protein kinase activity/IDA protein kinase activity/NAS protein serine/threonine kinase activity/IDA protein serine/threonine kinase activity/ISS protein serine/threonine kinase activity/NAS	centrosome/IDA condensed chromosome outer kinetochore/IDA condensed chromosome outer kinetochore/NAS cytoplasm/IDA cytoplasm/NAS kinetochore/IDA microtubule/IDA midbody/IDA nuclear envelope/IDA spindle/IDA spindle pole/IDA	burned wings	No
100690	107531	1	CG1249	Small ribonucleoprotein particle protein SmD2	SmD2	mitosis/IMP mitotic spindle organization/IMP neurogenesis/IMP nuclear mRNA splicing, via spliceosome/IC nuclear mRNA splicing, via spliceosome/ISS		catalytic step 2 spliceosome/IDA precatalytic spliceosome/IDA small nuclear ribonucleoprotein complex/ISS spliceosomal complex/ISS	burned wings after blisters	No
100794	108698	1	CG12530	Cdc42	Cdc42	JNK cascade/TAS actin cytoskeleton organization/TAS actin filament organization/IMP actin filament polymerization/IMP actin filament polymerization/TAS axon guidance/IMP axonogenesis/TAS branching involved in open tracheal system development/IMP cell projection assembly/IMP cellularization/TAS cortical actin cytoskeleton organization/IMP cytoskeleton organization/NAS dendrite morphogenesis/IMP do…	GTP binding/IEA GTPase activity/ISS GTPase activity/NAS GTPase activity/TAS protein binding/IPI	axon/IDA cytoplasm/IDA growth cone/IDA nucleus/IDA rhabdomere/IMP	burned wings after blisters	Yes
107294	107670	0	CG12537	roadkill	rdx				burned arrows after blisters	Yes
22883	12656	0	CG12864	Su(var)2-HP2	Su(var)2-HP2	chromosome organization/IMP gene silencing/IMP heterochromatin assembly/IMP mitotic chromosome condensation/IMP neurogenesis/IMP	DNA binding/IEA DNA binding/TAS	chromosome, centromeric region/TAS condensed chromosome/IDA heterochromatin/TAS nuclear heterochromatin/IDA polytene chromosome/TAS	burned wings	No
110461	101953	0	CG12892	Caf1-105	Caf1-105	chromatin assembly or disassembly/ISS nucleosome assembly/NAS	DNA binding/NAS	chromatin assembly complex/ISS chromatin assembly complex/NAS	burned arrows	No
106850	109362	0	CG13345	tumbleweed	tum	Rho protein signal transduction/IGI cell fate determination/IMP cell proliferation/IGI centrosome duplication/IMP cytokinesis/IMP dendrite morphogenesis/IMP maintenance of protein location in cell/IMP mitotic spindle organization/IMP negative regulation of Wnt receptor signaling pathway/IGI negative regulation of Wnt receptor signaling pathway/IMP neurogenesis/IMP neuron development/IMP regulatio…	GTPase activator activity/ISS Rho GTPase activator activity/NAS diacylglycerol binding/ISS signal transducer activity/ISS	colocalizes_with cortical microtubule/IDA colocalizes_with midbody/IDA nucleus/IDA colocalizes_with spindle/IDA	burned wings	No
105834	102319	1	CG14026	thickveins	tkv	BMP signaling pathway/TAS anterior/posterior pattern specification, imaginal disc/IMP branched duct epithelial cell fate determination, open tracheal system/TAS cell elongation involved in imaginal disc-derived wing morphogenesis/IMP cell migration/IMP chorion-containing eggshell formation/IGI compound eye morphogenesis/IMP compound eye morphogenesis/NAS decapentaplegic signaling pathway/IGI deca…	ATP binding/IEA protein kinase activity/NAS transforming growth factor beta binding/IPI transforming growth factor beta receptor activity, type I/IPI transforming growth factor beta receptor activity, type I/ISS transforming growth factor beta receptor activity, type I/NAS	multivesicular body/IDA plasma membrane/ISS	burned wings	Yes
109815	108691	0	CG1406	U2A	U2A	mitosis/IMP mitotic spindle organization/IMP nuclear mRNA splicing, via spliceosome/IC nuclear mRNA splicing, via spliceosome/ISS	mRNA binding/ISS	U2 snRNP/ISS catalytic step 2 spliceosome/IDA precatalytic spliceosome/IDA small nuclear ribonucleoprotein complex/ISS	burned arrows	No
103587	101502	0	CG1420	Slu7	Slu7	mitotic spindle organization/IMP nuclear mRNA splicing, via spliceosome/ISS	nucleic acid binding/IEA zinc ion binding/IEA	spliceosomal complex/ISS	burned wings	No
107031	101165	0	CG14637	abstrakt	abs	anatomical structure morphogenesis/NAS apoptotic process/NAS establishment of cell polarity/NAS nervous system development/NAS nuclear mRNA splicing, via spliceosome/IC	ATP binding/IEA ATP-dependent RNA helicase activity/NAS ATP-dependent helicase activity/ISS helicase activity/ISS nucleic acid binding/IEA zinc ion binding/IEA	catalytic step 2 spliceosome/IDA nucleus/NAS precatalytic spliceosome/IDA	burned wings after blisters	No
101067	106770	0	CG14687	-	CG14687		myosin light chain binding/RCA		burned arrows	No
18396	8448	0	CG14804	Vacuolar protein sorting 26	Vps26	intracellular protein transport/ISS lysosome organization/ISS protein targeting/ISS vacuolar transport/IEA		retromer complex/IEA	burned arrows	No
108322	104728	0	CG15179	sungrazer	sunz	male meiosis/IMP	calcium ion binding/IEA		burned wings	No
103704	100518	1	CG1560	myospheroid	mys	apposition of dorsal and ventral imaginal disc-derived wing surfaces/NAS axon guidance/IMP calcium-dependent cell-cell adhesion/TAS calcium-dependent cell-matrix adhesion/ISS cell adhesion/IMP cell migration/TAS cell-matrix adhesion/IEA cell-matrix adhesion/TAS cell-substrate adhesion/IMP central nervous system development/IMP determination of adult lifespan/IMP dorsal closure/TAS epithelial cell…	binding/IEA cell adhesion molecule binding/TAS receptor activity/IEA receptor activity/TAS	cell leading edge/IDA focal adhesion/ISS integrin complex/IEA integrin complex/ISS integrin complex/NAS plasma membrane/IDA	burned wings	Yes
107276	102276	1	CG15793	Downstream of raf1	Dsor1	MAPK cascade/NAS anterior/posterior axis specification, embryo/TAS border follicle cell migration/IGI epidermal growth factor receptor signaling pathway/NAS hemocyte differentiation/IGI protein phosphorylation/IEA protein phosphorylation/NAS protein phosphorylation/TAS regulation of Toll signaling pathway/NAS sevenless signaling pathway/NAS signal transduction/IGI signal transduction/IMP terminal…	ATP binding/IEA MAP kinase activity/NAS MAP kinase kinase activity/ISS MAP kinase kinase activity/NAS MAP kinase kinase activity/TAS protein serine/threonine kinase activity/IEA receptor signaling protein serine/threonine kinase activity/NAS		burned wings	No
37572	4164	0	CG16903	-	CG16903	RNA processing/IEA neurogenesis/IMP regulation of cyclin-dependent protein kinase activity/IEA regulation of transcription, DNA-dependent/IEA	cyclin-dependent protein kinase regulator activity/ISS protein kinase binding/IEA	nucleus/ISS	burned wings	No
20338	9241	0	CG16941	-	CG16941	mitosis/IMP mitotic spindle organization/IMP nuclear mRNA splicing, via spliceosome/IC nuclear mRNA splicing, via spliceosome/ISS regulation of alternative nuclear mRNA splicing, via spliceosome/IMP	RNA binding/IEA	U2 snRNP/ISS catalytic step 2 spliceosome/IDA nucleus/IC precatalytic spliceosome/IDA spliceosomal complex/ISS	burned wings after blisters	No
46605	16179	1	CG16983	skpA	skpA	DNA endoreduplication/IMP centrosome duplication/IMP chromosome condensation/IMP mitosis/IMP mitotic cell cycle G2/M transition DNA damage checkpoint/IGI neurogenesis/IMP positive regulation of mitotic cell cycle/IMP regulation of centrosome duplication/IMP regulation of protein stability/IDA ubiquitin-dependent protein catabolic process/IEA	protein binding/IPI	SCF ubiquitin ligase complex/NAS centrosome/IDA microtubule associated complex/IDA spindle/IDA	burned wings after blisters	No
49671	17607	0	CG17291	Protein phosphatase 2A at 29B	Pp2A-29B	centrosome cycle/IMP centrosome duplication/IMP chromosome segregation/IMP mitotic spindle organization/IMP neurogenesis/IMP phagocytosis, engulfment/IMP protein dephosphorylation/ISS spindle assembly/IMP	binding/IEA protein phosphatase type 2A regulator activity/ISS protein serine/threonine phosphatase activity/ISS	cytoplasm/IDA protein phosphatase type 2A complex/ISS protein serine/threonine phosphatase complex/ISS protein serine/threonine phosphatase complex/NAS	burned wings after blisters	No
43629	8641	0	CG17762	tomosyn	tomosyn	establishment or maintenance of cell polarity/NAS neurogenesis/IMP neurotransmitter secretion/NAS synaptic vesicle exocytosis/ISS synaptic vesicle priming/NAS vesicle-mediated transport/IEA	syntaxin-1 binding/ISS	integral to membrane/IEA synaptic vesicle/NAS	burned arrows	No
108289	101115	0	CG1911	CAP-D2 condensin subunit	Cap-D2	mitosis/ISS mitotic chromosome condensation/IMP mitotic sister chromatid segregation/ISS mitotic spindle organization/IMP	binding/IEA	condensin complex/ISS nucleus/IEA	burned wings	No
33465	9720	0	CG2092	scraps	scra	asymmetric cell division/IMP cellularization/IMP cellularization/TAS centrosome organization/IMP cytokinesis/IMP cytokinesis/TAS intercellular bridge organization/IMP maintenance of contractile ring localization involved in cell cycle cytokinesis/IMP male meiosis cytokinesis/IMP neurogenesis/IMP plasma membrane organization/IMP positive regulation of NFAT protein import into nucleus/IMP sensory o…	actin binding/IDA actin binding/ISS actin binding/NAS microtubule binding/IDA	actomyosin contractile ring/NAS contractile ring/IDA cytoplasm/IDA germline ring canal/TAS male germline ring canal/IDA nucleus/IDA	burned wings after blisters	No
107291	107558	0	CG3058	Dim1	Dim1	mitosis/IEA mitotic spindle organization/IMP neurogenesis/IMP nuclear mRNA splicing, via spliceosome/IC nuclear mRNA splicing, via spliceosome/ISS		U5 snRNP/ISS precatalytic spliceosome/IDA small nuclear ribonucleoprotein complex/ISS	burned wings after blisters	No
33112	564	0	CG31136	Syntaxin 1A	Syx1A	cellularization/NAS cellularization/TAS cuticle development/NAS cytokinesis/IMP exocytosis/NAS haltere development/IGI intracellular protein transport/IEA muscle contraction/NAS neurotransmitter secretion/NAS regulation of pole plasm oskar mRNA localization/IMP synaptic transmission/NAS synaptic vesicle docking involved in exocytosis/ISS synaptic vesicle fusion to presynaptic membrane/IMP vesicle…	SNAP receptor activity/ISS SNAP receptor activity/NAS	integral to membrane/ISS membrane/NAS plasma membrane/IDA plasma membrane/ISS plasma membrane/NAS	burned wings	No
101528	108972	0	CG31184	-	LSm3	cytoplasmic mRNA processing body assembly/IMP nuclear mRNA splicing, via spliceosome/IC nuclear mRNA splicing, via spliceosome/ISS	mRNA binding/ISS	U6 snRNP/ISS catalytic step 2 spliceosome/IDA precatalytic spliceosome/IDA small nuclear ribonucleoprotein complex/ISS	burned wings after blisters	No
108952	102307	1	CG3171	Trapped in endoderm 1	Tre1	G-protein coupled receptor signaling pathway/IEA G-protein coupled receptor signaling pathway/ISS germ cell development/IMP germ cell migration/IMP germ cell migration/TAS germ cell programmed cell death/TAS pole cell migration/TAS	G-protein coupled receptor activity/ISS	integral to membrane/IEA integral to membrane/ISS integral to membrane/NAS	burned wings after blisters	No
105762	109231	0	CG32156	Myosin binding subunit	Mbs	axon extension involved in development/IMP dorsal closure/IMP dorsal closure/NAS epidermis development/IMP germline ring canal formation/IMP imaginal disc-derived wing hair organization/IMP oogenesis/IMP regulation of compound eye photoreceptor development/IMP	myosin binding/ISS myosin binding/NAS myosin phosphatase activity/IMP myosin phosphatase activity/ISS myosin phosphatase activity/NAS	myosin phosphatase complex/ISS myosin phosphatase complex/NAS	burned wings	No
49319	17447	1	CG32318	-	CG32318	microtubule-based movement/IEA	ATP binding/IEA microtubule motor activity/IEA		burned wings	No
109645	102010	0	CG32654	Sec16	Sec16	Golgi organization/IMP endoplasmic reticulum organization/IMP protein exit from endoplasmic reticulum/IMP		endoplasmic reticulum membrane/IDA endoplasmic reticulum part/IDA	burned wings after blisters	No
110760	108226	1	CG33162	Signal recognition particle receptor beta	SrpRbeta	SRP-dependent cotranslational protein targeting to membrane/ISS chitin-based larval cuticle pattern formation/IMP larval chitin-based cuticle development/IMP neurogenesis/IMP	GTPase activity/ISS signal recognition particle binding/ISS	signal recognition particle receptor complex/ISS	burned wings	No
108573	101319	1	CG3416	Regulatory particle non-ATPase 8	Rpn8	cell proliferation/IMP cellular process/IMP mitotic spindle elongation/IMP mitotic spindle organization/IMP neurogenesis/IMP proteolysis/IDA proteolysis/ISS ubiquitin-dependent protein catabolic process/NAS	endopeptidase activity/IDA endopeptidase activity/NAS	dendrite/IMP proteasome complex/IDA proteasome complex/NAS proteasome regulatory particle/IDA proteasome regulatory particle/ISS proteasome regulatory particle, lid subcomplex/ISS proteasome regulatory particle, lid subcomplex/NAS	burned wings	No
108841	100392	0	CG34438	-	Cap-G	cytokinesis/IMP mitotic chromosome condensation/IMP mitotic sister chromatid segregation/IMP mitotic spindle organization/IMP neurogenesis/IMP sister chromatid segregation/IMP synaptonemal complex disassembly/IMP	binding/IEA	condensin complex/ISS	burned arrows after blisters	No
52672	10975	0	CG3460	Nonsense-mediated mRNA 3	Nmd3	neurogenesis/IMP ribosomal large subunit export from nucleus/ISS	mRNA binding/ISS		burned wings	No
107304	108243	0	CG3780	Spliceosomal protein on the X	Spx	mitotic spindle organization/IMP neurogenesis/IMP nuclear mRNA splicing, via spliceosome/IC nuclear mRNA splicing, via spliceosome/ISS	mRNA binding/ISS nucleic acid binding/IEA nucleotide binding/IEA	U2 snRNP/ISS precatalytic spliceosome/IDA spliceosomal complex/ISS spliceosomal complex/NAS	burned wings after blisters	No
108085	100574	0	CG3885	sec3	sec3	synaptic vesicle docking involved in exocytosis/ISS synaptic vesicle targeting/ISS		exocyst/ISS	burned wings after blisters	No
104405	108399	0	CG3948	zetaCOP	zetaCOP	phagocytosis, engulfment/IMP regulation of lipid storage/IDA		COPI vesicle coat/NAS	burned wings	No
105408	101103	1	CG4003	pontin	pont	mitotic cell cycle G2/M transition DNA damage checkpoint/IGI positive regulation of gene expression/IMP spindle assembly involved in mitosis/IMP	ATP binding/IEA DNA helicase activity/ISS TBP-class protein binding/ISS beta-catenin binding/ISS	Ino80 complex/IDA NuA4 histone acetyltransferase complex/IDA brahma complex/IDA microtubule associated complex/IDA nucleus/IDA	burned wings	No
108928	100952	0	CG4214	Syntaxin 5	Syx5	Golgi organization/IMP cell morphogenesis/IMP cell proliferation/IMP cytokinesis/IMP intracellular protein transport/IEA negative regulation of mitotic cell cycle/IMP neurotransmitter secretion/ISS neurotransmitter secretion/NAS phagocytosis, engulfment/IMP protein secretion/IMP regulation of cell diameter/IMP synaptic vesicle docking involved in exocytosis/ISS vesicle-mediated transport/ISS vesi…	SNAP receptor activity/ISS protein homodimerization activity/IPI	Golgi apparatus/IDA Golgi membrane/ISS cis-Golgi network/IDA endoplasmic reticulum/ISS plasma membrane/ISS	burned arrows	No
104091	103902	0	CG4399	enhanced adult sensory threshold	east	achiasmate meiosis I/IMP female meiosis chromosome segregation/IMP mitotic metaphase/IMP negative regulation of gene expression/IEP negative regulation of gene expression/IGI proteolysis/IEA	metallocarboxypeptidase activity/IEA zinc ion binding/IEA	NOT nuclear chromosome/IDA NOT nucleolus/IDA nucleoplasm/IDA nucleus/IDA nucleus/NAS polytene chromosome/IDA	partially burned wings	No
105980	101786	1	CG4494	smt3	smt3	M phase of mitotic cell cycle/IMP anterior/posterior pattern specification/IMP cellular response to transforming growth factor beta stimulus/IGI dorsal appendage formation/IMP mitotic cell cycle/IMP mitotic spindle organization/IMP phagocytosis, engulfment/IMP positive regulation of MAP kinase activity/IMP positive regulation of Ras protein signal transduction/IMP protein import into nucleus/IGI …	protein binding/IPI	condensed chromosome outer kinetochore/IDA condensed nuclear chromosome/IDA condensed nuclear chromosome, centromeric region/IDA midbody/IDA nucleolus/IDA nucleus/IDA	burned wings	No
106136	102793	0	CG4579	Nucleoporin 154kD	Nup154	nucleocytoplasmic transport/IEA	structural constituent of nuclear pore/IEA	nuclear envelope/IDA nuclear pore/IEA nuclear pore/ISS nuclear pore/NAS nucleus/IDA	burned wings after blisters	No
103776	102637	1	CG4634	Nucleosome remodeling factor - 38kD	Nurf-38	chromatin remodeling/IDA ecdysone receptor-mediated signaling pathway/IGI nucleosome mobilization/IDA phosphate-containing compound metabolic process/IEA positive regulation of Notch signaling pathway/IGI transcription, DNA-dependent/IDA	inorganic diphosphatase activity/IDA inorganic diphosphatase activity/ISS inorganic diphosphatase activity/NAS magnesium ion binding/IEA	NURF complex/IDA NURF complex/IPI NURF complex/NAS NURF complex/TAS cytoplasm/IDA cytoplasm/NAS nucleus/IDA nucleus/NAS	burned wings	No
110284	100462	0	CG4659	Signal recognition particle protein 54k	Srp54k	SRP-dependent cotranslational protein targeting to membrane/ISS SRP-dependent cotranslational protein targeting to membrane, signal sequence recognition/ISS	7S RNA binding/ISS GTP binding/IEA nucleoside-triphosphatase activity/IEA signal sequence binding/ISS	signal recognition particle, endoplasmic reticulum targeting/ISS	burned wings	No
104867	105749	0	CG5064	Signal recognition particle protein 68	Srp68	SRP-dependent cotranslational protein targeting to membrane/ISS	7S RNA binding/ISS mRNA binding/ISS	signal recognition particle, endoplasmic reticulum targeting/ISS	burned wings	No
108843	100423	1	CG5166	Ataxin-2	Atx2	chaeta development/IMP compound eye development/IMP neurogenesis/IMP oocyte differentiation/IMP phagocytosis, engulfment/IMP regulation of actin filament polymerization/IMP	molecular_function/ND	cytoplasm/IDA	burned arrows	No
9235	1228	0	CG5183	KDEL receptor	KdelR	intra-Golgi vesicle-mediated transport/NAS protein retention in ER lumen/IEA protein retention in ER lumen/NAS retrograde vesicle-mediated transport, Golgi to ER/ISS retrograde vesicle-mediated transport, Golgi to ER/NAS	KDEL sequence binding/ISS KDEL sequence binding/NAS	endoplasmic reticulum/NAS integral to membrane/IEA integral to membrane/NAS trans-Golgi network transport vesicle/ISS trans-Golgi network transport vesicle/NAS	burned wings	No
44283	1388	0	CG5206	bonus	bon	axon guidance/IMP chromatin organization/IMP dendrite morphogenesis/IMP neuron development/IMP peripheral nervous system development/TAS	chromatin binding/IDA transcription coactivator activity/ISS zinc ion binding/IEA	nucleus/IDA nucleus/ISS	burned wings	No
34979	11598	0	CG5277	Intronic Protein 259	Ip259	neurogenesis/IMP phagocytosis, engulfment/IMP			burned wings after blisters	No
105836	102544	0	CG5341	sec6	sec6	border follicle cell migration/IMP instar larval development/IMP neurotransmitter secretion/NAS photoreceptor cell maintenance/IMP photoreceptor cell morphogenesis/IMP plasma membrane organization/IMP positive regulation of exocytosis/IMP protein transport/IMP rhabdomere development/IMP rhabdomere membrane biogenesis/IMP synaptic vesicle docking involved in exocytosis/ISS synaptic vesicle docking…		cytoplasmic part/IDA exocyst/ISS exocyst/NAS rhabdomere/IDA zonula adherens/IDA	burned wings	No
30623	4567	0	CG5553	DNA polymerase alpha 60kD	DNApol-alpha60	DNA replication/IDA DNA replication/IMP DNA replication/NAS DNA replication, synthesis of RNA primer/IEA DNA-dependent DNA replication/TAS S phase of mitotic cell cycle/IMP compound eye morphogenesis/IMP	DNA primase activity/IMP DNA primase activity/ISS DNA primase activity/NAS DNA-directed DNA polymerase activity/TAS	alpha DNA polymerase:primase complex/IDA alpha DNA polymerase:primase complex/NAS alpha DNA polymerase:primase complex/TAS nucleus/NAS	burned wings	No
100619	108782	1	CG5670	Na pump alpha subunit	Atpalpha	ATP biosynthetic process/IEA adult locomotory behavior/IMP cation transport/IDA cation transport/NAS determination of adult lifespan/IMP embryonic development via the syncytial blastoderm/IMP locomotory behavior/IMP monovalent inorganic cation transport/IEA neuromuscular process/IMP regulation of cell shape/IMP regulation of tube architecture, open tracheal system/TAS regulation of tube diameter,…	ATP binding/IEA contributes_to cation transmembrane transporter activity/IDA metal ion binding/IEA sodium:potassium-exchanging ATPase activity/IMP contributes_to sodium:potassium-exchanging ATPase activity/IMP sodium:potassium-exchanging ATPase activity/ISS sodium:potassium-exchanging ATPase activity/NAS	nucleus/IDA plasma membrane/IDA plasma membrane/ISS septate junction/IDA sodium:potassium-exchanging ATPase complex/IC sodium:potassium-exchanging ATPase complex/ISS sodium:potassium-exchanging ATPase complex/NAS	burned arrows	No
27528	11787	0	CG5844	-	CG5844	cellular response to hypoxia/IMP metabolic process/IEA phagocytosis, engulfment/IMP	dodecenoyl-CoA delta-isomerase activity/ISS		burned arrows	No
32421	8653	0	CG5940	Cyclin A	CycA	G2/M transition of mitotic cell cycle/NAS asymmetric neuroblast division/IMP cellular process/IMP lateral inhibition/IMP mitosis/IMP mitosis/TAS mitotic sister chromatid segregation/IMP negative regulation of mitotic metaphase/anaphase transition/TAS neurogenesis/IMP peripheral nervous system development/TAS regulation of G2/M transition of mitotic cell cycle/IEA regulation of chromatin binding/I…	cyclin-dependent protein kinase regulator activity/IDA cyclin-dependent protein kinase regulator activity/ISS cyclin-dependent protein kinase regulator activity/NAS protein binding/IPI protein kinase binding/IEA	cytoplasm/IDA fusome/TAS nuclear cyclin-dependent protein kinase holoenzyme complex/NAS nucleus/IDA spectrosome/TAS	burned arrows	No
108922	100055	0	CG6057	SMC1	SMC1	DNA recombination/IEA DNA repair/IEA chromosome condensation/IEA dendrite morphogenesis/IMP mushroom body development/IMP negative regulation of gene expression/IGI neuron remodeling/IMP sister chromatid cohesion/ISS sister chromatid cohesion/NAS	ATP binding/IEA DNA binding/ISS	colocalizes_with chromosome/IDA cohesin complex/IDA cohesin complex/ISS cohesin complex/NAS nucleus/IDA polytene chromosome/IDA transcriptionally active chromatin/IDA	burned wings after blisters	No
30112	11816	0	CG6095	-	exo84	contractile ring contraction involved in cell cycle cytokinesis/IMP cytokinesis/IMP cytokinesis after meiosis I/IMP cytokinesis after meiosis II/IMP intracellular transport/NAS maintenance of epithelial cell apical/basal polarity/IMP meiotic spindle stabilization/IMP neurotransmitter secretion/NAS spermatid development/IMP synaptic vesicle docking involved in exocytosis/NAS synaptic vesicle targe…		exocyst/ISS exocyst/NAS	burned arrows after blisters	No
103557	101079	0	CG6177	ldlCp-related protein	ldlCp	Golgi organization/IEA dsRNA transport/IMP exocytosis/ISS intra-Golgi vesicle-mediated transport/ISS protein transport/IEA		membrane/IEA trans-Golgi network/ISS	burned wings	No
108949	102262	0	CG6364	-	CG6364				burned arrows after blisters	No
106240	100758	0	CG6382	Ef1alpha-like factor	Elf	translational termination/IMP translational termination/ISS translational termination/NAS	GTP binding/IEA GTP binding/ISS GTPase activity/IEA GTPase activity/NAS translation release factor activity/ISS translation release factor activity/NAS translation termination factor activity/ISS	cytosol/ISS cytosol/NAS	burned wings	No
105605	100382	0	CG6501	Nucleostemin ortholog (H. sapiens) 2	Ns2	compound eye morphogenesis/IMP phagocytosis, engulfment/IMP	GTP binding/IEA GTP binding/NAS GTPase activity/IDA	nucleolus/IDA colocalizes_with nucleolus/IDA colocalizes_with nucleoplasm/IDA nucleus/NAS	burned wings after blisters	No
104051	112558	0	CG6620	IplI-aurora-like kinase	ial	attachment of spindle microtubules to kinetochore/TAS chromatin organization/IMP cytokinesis/IMP histone phosphorylation/IMP mitotic chromosome condensation/IMP mitotic sister chromatid segregation/IMP mitotic spindle organization/IMP neurogenesis/IMP protein phosphorylation/ISS protein phosphorylation/NAS	ATP binding/IEA protein kinase activity/NAS protein serine/threonine kinase activity/ISS	chromosome, centromeric region/IDA kinetochore/TAS midbody/IDA spindle/IDA spindle/TAS spindle midzone/IDA	burned wings after blisters	No
110350	100908	1	CG6637	larsen	lsn	bicoid mRNA localization/IMP regulation of multivesicular body size involved in endosome transport/IDA	molecular_function/ND	cellular_component/ND	burned wings	No
52667	12028	0	CG6759	Cell division cycle 16 ortholog	Cdc16	cell cycle/IMP mitosis/IMP mitotic anaphase/NAS neurogenesis/IMP regulation of mitotic metaphase/anaphase transition/IMP	binding/IEA ubiquitin-protein ligase activity/ISS	anaphase-promoting complex/ISS anaphase-promoting complex/NAS	burned arrows	No
47691	12047	0	CG6819	members only	mbo	antimicrobial humoral response/IMP branch fusion, open tracheal system/TAS immune response/NAS negative regulation of protein export from nucleus/IMP neurogenesis/IMP open tracheal system development/TAS protein import into nucleus/IMP	protein binding/IPI	nuclear envelope/IDA nuclear pore/IDA nuclear pore/ISS nuclear pore/NAS	burned wings	No
108128	102207	0	CG6827	Neurexin IV	Nrx-IV	axon ensheathment/IMP cell adhesion/IEA cell-cell junction organization/TAS dorsal closure/IMP dorsal closure/NAS dorsal closure/TAS establishment of blood-nerve barrier/NAS establishment of glial blood-brain barrier/IMP establishment or maintenance of cell polarity/NAS nerve maturation/IMP protein localization/TAS regulation of tube size, open tracheal system/IMP septate junction assembly/IMP se…	transmembrane signaling receptor activity/ISS	integral to membrane/NAS integral to plasma membrane/NAS plasma membrane/IDA plasma membrane/ISS pleated septate junction/IDA septate junction/NAS septate junction/TAS	burned wings	No
104210	104382	0	CG7000	Sensory neuron membrane protein 1	Snmp1	cell adhesion/IEA cell surface receptor signaling pathway/IMP defense response/NAS response to pheromone/IMP	scavenger receptor activity/ISS scavenger receptor activity/NAS	dendrite/IDA integral to plasma membrane/NAS membrane/IEA neuronal cell body/IDA	burned wings after blisters	No
105126	101708	0	CG7034	sec15	sec15	axon guidance/IMP border follicle cell migration/IMP chaeta development/IMP endocytic recycling/IMP neurotransmitter secretion/NAS phototaxis/IMP synaptic vesicle docking involved in exocytosis/ISS synaptic vesicle docking involved in exocytosis/NAS synaptic vesicle targeting/ISS synaptic vesicle targeting/NAS vesicle-mediated transport/ISS		axon terminus/IDA cytoplasmic vesicle/IDA endosome/IDA exocyst/ISS exocyst/NAS	burned wings	No
108458	108654	0	CG7073	Sar1 ortholog (S. cerevisiae)	Sar1	cell morphogenesis/IMP chitin-based cuticle development/IMP chitin-based larval cuticle pattern formation/IMP embryonic heart tube development/IMP endoplasmic reticulum organization/IMP intracellular protein transport/IEA larval chitin-based cuticle development/IMP negative regulation of dendrite morphogenesis/IMP positive regulation of cuticle pigmentation/IMP protein secretion/IMP	GTP binding/IEA GTP binding/ISS GTPase activity/ISS	ER to Golgi transport vesicle/ISS lipid particle/IDA	burned wings after blisters	No
22557	12189	0	CG7269	Helicase at 25E	Hel25E	mRNA export from nucleus/IMP mitotic spindle organization/IMP nuclear mRNA splicing, via spliceosome/ISS regulation of alternative nuclear mRNA splicing, via spliceosome/IMP	ATP binding/IEA ATP-dependent RNA helicase activity/ISS ATP-dependent RNA helicase activity/NAS RNA helicase activity/ISS nucleic acid binding/IEA	microtubule associated complex/IDA nucleus/IC nucleus/IDA nucleus/NAS spliceosomal complex/ISS	burned wings	No
105181	108990	1	CG7398	Transportin	Trn	neurogenesis/IMP phagocytosis, engulfment/IMP protein import into nucleus/ISS	binding/IEA protein transmembrane transporter activity/ISS	nuclear pore/ISS	burned arrows	No
107718	101166	0	CG7487	RecQ4	RecQ4	DNA recombination/IEA DNA repair/ISS DNA replication/IMP DNA replication/ISS base-excision repair/IMP cell division/IMP double-strand break repair/IMP eggshell chorion gene amplification/IMP larval development/IMP mitotic cell cycle G2/M transition DNA damage checkpoint/IGI mitotic cell cycle G2/M transition DNA damage checkpoint/IMP oogenesis/IMP positive regulation of DNA replication/IMP positi…	3'-5' DNA helicase activity/IMP ATP binding/IEA ATP-dependent DNA helicase activity/IMP DNA helicase activity/ISS DNA strand annealing activity/IMP DNA-dependent ATPase activity/ISS helicase activity/ISS zinc ion binding/IEA		burned wings	No
107020	101766	0	CG7556	-	CG7556	protein folding/IEA regulation of transcription, DNA-dependent/IEA	DNA binding/IEA heat shock protein binding/IEA unfolded protein binding/IEA		burned wings after blisters	No
100300	107637	0	CG7578	Sec71 ortholog (S. cerevisiae)	Sec71	ER to Golgi vesicle-mediated transport/ISS intra-Golgi vesicle-mediated transport/ISS regulation of ARF protein signal transduction/IEA	ARF guanyl-nucleotide exchange factor activity/ISS binding/IEA	Golgi apparatus/ISS	burned arrows	No
106814	101304	0	CG7626	Spt5	Spt5	mitotic cell cycle G2/M transition DNA damage checkpoint/IGI mitotic spindle organization/IMP positive regulation of transcription elongation from RNA polymerase II promoter/IEA transcription, DNA-dependent/NAS		colocalizes_with nuclear exosome (RNase complex)/IDA nucleus/NAS polytene chromosome interband/IDA polytene chromosome puff/IDA	burned wings and blisters	No
47988	2739	0	CG7654	Translocase of outer membrane 20	Tom20	protein targeting to mitochondrion/ISS	P-P-bond-hydrolysis-driven protein transmembrane transporter activity/ISS	mitochondrial outer membrane translocase complex/ISS mitochondrion/IDA	burned wings after blisters	No
110355	100945	0	CG7831	non-claret disjunctional	ncd	centrosome duplication/IMP centrosome organization/IMP chromosome segregation/IMP chromosome segregation/NAS distributive segregation/IGI distributive segregation/IMP meiotic spindle organization/IMP microtubule bundle formation/IDA microtubule-based movement/ISS minus-end directed microtubule sliding/IDA mitotic centrosome separation/IGI mitotic centrosome separation/IMP mitotic spindle elongati…	ATP binding/IEA microtubule motor activity/IEA microtubule motor activity/ISS minus-end-directed microtubule motor activity/NAS protein homodimerization activity/IDA	kinesin complex/ISS minus-end kinesin complex/NAS spindle/IDA	burned arrows	No
100611	108681	0	CG8053	Eukaryotic initiation factor 1A	eIF-1A	mitotic spindle elongation/IMP mitotic spindle organization/IMP phagocytosis, engulfment/IMP smoothened signaling pathway/IGI translation/ISS translational initiation/IEA translational initiation/ISS translational initiation/NAS	translation initiation factor activity/ISS	cytosol/ISS cytosol/NAS eukaryotic 43S preinitiation complex/ISS	burned wings	No
109734	108596	0	CG8231	T-cp1zeta	Tcp-1zeta	centriole replication/IMP cytoplasmic microtubule organization/IMP mitosis/IMP mitotic spindle organization/IMP protein folding/ISS	ATP binding/IEA ATPase activity, coupled/ISS unfolded protein binding/ISS	chaperonin-containing T-complex/ISS lipid particle/IDA microtubule associated complex/IDA	burned arrows	No
100768	108528	2	CG8268	Signal recognition particle protein 9	Srp9	SRP-dependent cotranslational protein targeting to membrane/ISS negative regulation of translational elongation/IEA	7S RNA binding/ISS mRNA binding/ISS	signal recognition particle, endoplasmic reticulum targeting/ISS	burned wings	No
108585	101540	0	CG8351	Tcp-1eta	Tcp-1eta	cytoplasmic microtubule organization/IMP mitotic spindle organization/IMP neurogenesis/IMP protein folding/ISS	ATP binding/IEA ATPase activity, coupled/ISS unfolded protein binding/IEA	chaperonin-containing T-complex/ISS microtubule associated complex/IDA	burned wings	No
103572	101396	1	CG8385	ADP ribosylation factor at 79F	Arf79F	cell adhesion/IMP endosome transport/TAS neurotransmitter secretion/TAS post-Golgi vesicle-mediated transport/IMP protein ADP-ribosylation/ISS protein ADP-ribosylation/NAS regulation of cell shape/IMP regulation of lipid storage/IDA small GTPase mediated signal transduction/IEA synaptic vesicle endocytosis/TAS	GTP binding/ISS GTP binding/NAS GTPase activity/ISS	intracellular/IEA	burned wings	No
103560	101194	0	CG8427	Small ribonucleoprotein particle protein SmD3	SmD3	central nervous system development/IMP lymph gland development/IMP mitosis/IMP mitotic spindle organization/IMP muscle organ development/IMP neuron differentiation/IMP nuclear mRNA splicing, via spliceosome/IC nuclear mRNA splicing, via spliceosome/ISS peripheral nervous system development/IMP peripheral nervous system development/NAS pole plasm oskar mRNA localization/IMP		catalytic step 2 spliceosome/IDA nucleus/NAS pole plasm/IDA precatalytic spliceosome/IDA small nuclear ribonucleoprotein complex/ISS small nuclear ribonucleoprotein complex/NAS small nuclear ribonucleoprotein complex/TAS spliceosomal complex/ISS	burned wings	No
28866	13780	0	CG8432	Rab escort protein	Rep	intracellular protein transport/ISS neurotransmitter secretion/NAS protein geranylgeranylation/ISS vesicle-mediated transport/NAS	Rab GTPase binding/ISS Rab GTPase binding/NAS contributes_to Rab geranylgeranyltransferase activity/ISS	Rab-protein geranylgeranyltransferase complex/ISS aster/IDA cytoplasm/ISS membrane/ISS perinuclear region of cytoplasm/IDA spindle pole/IDA synaptic vesicle/NAS	burned wings after blisters	No
109505	108095	0	CG8439	T-complex Chaperonin 5	Cct5	mitotic spindle organization/IMP neurogenesis/IMP protein folding/ISS	ATP binding/IEA ATPase activity, coupled/ISS unfolded protein binding/ISS	chaperonin-containing T-complex/ISS microtubule associated complex/IDA	burned wings after blisters	No
6216	1480	1	CG8440	Lissencephaly-1	Lis-1	axon cargo transport/IMP centrosome separation/IMP chorion-containing eggshell pattern formation/IMP cytoplasmic transport, nurse cell to oocyte/IMP dendrite morphogenesis/IMP female germ-line cyst formation/IMP fusome organization/IMP germarium-derived oocyte differentiation/IMP germarium-derived oocyte fate determination/IMP intracellular mRNA localization/IMP intracellular protein transport/IM…	ATPase activity, coupled/ISS dynein binding/ISS enzyme regulator activity/ISS	axon/IDA cell cortex/IDA dendrite/IDA dynactin complex/IDA dynein complex/IDA dynein complex/ISS kinetochore/IDA kinetochore microtubule/IDA neuronal cell body/IDA spindle pole centrosome/IDA	burned wings	No
109817	108856	0	CG8448	mrj	mrj	protein folding/IEA	heat shock protein binding/IEA unfolded protein binding/IEA		burned wings after blisters	No
106290	105706	0	CG8479	optic atrophy 1-like	opa1-like	mitochondrial fusion/IMP mitochondrion organization/IMP pupariation/IMP	GTP binding/ISS GTPase activity/IEA		burned wings	No
42140	13940	0	CG8487	gartenzwerg	garz	ER to Golgi vesicle-mediated transport/ISS cell morphogenesis/IMP epithelial cell development/IDA intra-Golgi vesicle-mediated transport/ISS phagocytosis, engulfment/IMP regulation of ARF protein signal transduction/IEA salivary gland development/IDA	ARF guanyl-nucleotide exchange factor activity/IEA guanyl-nucleotide exchange factor activity/ISS	Golgi-associated vesicle/ISS	burned wings	No
110331	100741	0	CG8583	sec63	sec63	protein folding/IEA	heat shock protein binding/IEA signal recognition particle binding/ISS unfolded protein binding/IEA	fusome/IDA signal recognition particle receptor complex/ISS	burned wings	No
35986	13986	1	CG8610	Cell division cycle 27 ortholog	Cdc27	cell cycle/IMP cellular process/IMP mitosis/IMP neurogenesis/IMP nuclear mRNA splicing, via spliceosome/IC	binding/IEA	precatalytic spliceosome/IDA	burned arrows	No
108122	100756	0	CG8651	trithorax	trx	axon guidance/IMP chromatin-mediated maintenance of transcription/NAS germ cell migration/IMP germ cell migration/TAS histone H3 acetylation/IMP histone H3-K4 methylation/IDA histone H3-K4 methylation/IMP histone methylation/IDA histone methylation/TAS positive regulation of transcription elongation from RNA polymerase II promoter/IDA positive regulation of transcription elongation from RNA polym…	DNA binding/NAS chromatin binding/IDA histone methyltransferase activity (H3-K4 specific)/IEA histone methyltransferase activity (H3-K4 specific)/TAS protein phosphatase 1 binding/IPI sequence-specific DNA binding/IEA sequence-specific DNA binding transcription factor activity/IEA zinc ion binding/IEA	histone methyltransferase complex/IDA microtubule associated complex/IDA nucleus/IDA nucleus/NAS polytene chromosome/IDA transcription elongation factor complex/IPI	burned wings after blisters	No
8768	3779	1	CG8860	-	CG8860	SRP-dependent cotranslational protein targeting to membrane, translocation/ISS neurogenesis/IMP protein transport/ISS	P-P-bond-hydrolysis-driven protein transmembrane transporter activity/IEA protein transporter activity/ISS	Sec61 translocon complex/ISS integral to endoplasmic reticulum membrane/ISS	burned wings	No
110270	100099	0	CG9089	wurst	wus	endocytosis/IMP extracellular matrix organization/IMP liquid clearance, open tracheal system/IMP open tracheal system development/IMP protein folding/IEA regulation of tube length, open tracheal system/IMP	heat shock protein binding/IEA unfolded protein binding/IEA	cytoplasmic vesicle/IDA early endosome/IDA plasma membrane/IDA	burned wings	No
108384	108382	0	CG9193	mutagen-sensitive 209	mus209	DNA replication/IMP DNA replication/TAS DNA-dependent DNA replication/TAS antimicrobial humoral response/IMP eggshell chorion gene amplification/TAS leading strand elongation/NAS mismatch repair/TAS mitotic spindle organization/IMP neurogenesis/IMP nucleotide-excision repair/TAS regulation of DNA replication/IEA	DNA binding/IEA DNA polymerase processivity factor activity/IEA	PCNA complex/ISS PCNA complex/NAS microtubule associated complex/IDA	burned wings after blisters	No
109736	108806	1	CG9277	beta-Tubulin at 56D	betaTub56D	GTP catabolic process/IEA centrosome duplication/IMP microtubule-based movement/IEA microtubule-based process/ISS muscle attachment/TAS protein polymerization/IEA	GTP binding/ISS GTPase activity/IEA structural constituent of cytoskeleton/IC structural constituent of cytoskeleton/ISS structural molecule activity/IEA	microtubule/IDA microtubule/ISS microtubule/NAS tubulin complex/ISS	burned wings after blisters	No
100628	108829	1	CG9324	Pomp	Pomp	cell proliferation/IMP mitotic spindle elongation/IMP mitotic spindle organization/IMP proteolysis/IMP		proteasome complex/NAS	burned wings	No
104373	108002	0	CG9327	Proteasome alpha3 subunit	Prosalpha3	cell proliferation/IMP mitotic spindle elongation/IMP mitotic spindle organization/IMP proteolysis/NAS ubiquitin-dependent protein catabolic process/IEA ubiquitin-dependent protein catabolic process/NAS	endopeptidase activity/ISS endopeptidase activity/NAS endopeptidase activity/TAS threonine-type endopeptidase activity/IEA	cytoplasm/IDA microtubule associated complex/IDA nucleus/IDA proteasome complex/NAS proteasome core complex/ISS proteasome core complex/TAS proteasome core complex, alpha-subunit complex/IEA	burned wings	No
106642	108029	0	CG9375	Ras oncogene at 85D	Ras85D	G1/S transition of mitotic cell cycle/TAS GTP catabolic process/IEA Malpighian tubule development/IMP anterior/posterior axis specification, embryo/TAS anti-apoptosis/NAS border follicle cell migration/IMP border follicle cell migration/TAS cell fate specification/TAS cell growth/TAS cell proliferation/IMP chorion-containing eggshell pattern formation/IMP compound eye development/IMP dorsal closu…	GDP binding/NAS GTP binding/IEA GTPase activity/ISS GTPase activity/NAS	plasma membrane/IDA	burned arrows	No
104008	107790	0	CG9710	nudC	nudC	nuclear migration/ISS nuclear migration/NAS oogenesis/NAS		cytoplasm/IDA microtubule associated complex/IDA	burned arrows	No
104712	107885	0	CG9834	endophilin B	endoB	cellular membrane organization/NAS		cytoplasm/IEA	burned wings	No
29290	14693	0	CG9834	endophilin B	endoB	cellular membrane organization/NAS		cytoplasm/IEA	burned wings after blisters	No
5079	2341	0	CG9943	Surfeit 1	Surf1	instar larval development/IMP neurogenesis/IMP phototaxis/IMP respiratory chain complex IV assembly/ISS visual behavior/IMP	heme transporter activity/ISS	mitochondrial inner membrane/ISS	burned arrows	No
100711	108032	0	CG9943	Surfeit 1	Surf1	instar larval development/IMP neurogenesis/IMP phototaxis/IMP respiratory chain complex IV assembly/ISS visual behavior/IMP	heme transporter activity/ISS	mitochondrial inner membrane/ISS	burned wings	No
101624	105249	0	CG9985	skittles	sktl	autophagic cell death/IEP cortical actin cytoskeleton organization/IMP maintenance of oocyte nucleus location involved in oocyte dorsal/ventral axis specification/IMP oocyte microtubule cytoskeleton polarization/IMP peripheral nervous system development/IMP phosphatidylinositol metabolic process/IEA phosphorylation/NAS salivary gland cell autophagic cell death/IEP spermatid development/IMP	1-phosphatidylinositol-4-phosphate 5-kinase activity/ISS 1-phosphatidylinositol-4-phosphate 5-kinase activity/NAS 1-phosphatidylinositol-4-phosphate 5-kinase activity/TAS	cell cortex/IDA male germline ring canal/IDA nucleus/ISS plasma membrane/IDA	burned arrows	No
6229	1534	0	CG9985	skittles	sktl	autophagic cell death/IEP cortical actin cytoskeleton organization/IMP maintenance of oocyte nucleus location involved in oocyte dorsal/ventral axis specification/IMP oocyte microtubule cytoskeleton polarization/IMP peripheral nervous system development/IMP phosphatidylinositol metabolic process/IEA phosphorylation/NAS salivary gland cell autophagic cell death/IEP spermatid development/IMP	1-phosphatidylinositol-4-phosphate 5-kinase activity/ISS 1-phosphatidylinositol-4-phosphate 5-kinase activity/NAS 1-phosphatidylinositol-4-phosphate 5-kinase activity/TAS	cell cortex/IDA male germline ring canal/IDA nucleus/ISS plasma membrane/IDA	burned arrows after blisters	No
107723	102790	0	CG9998	U2 small nuclear riboprotein auxiliary factor 50	U2af50	RNA splicing/IMP mitotic spindle organization/IMP neurogenesis/IMP nuclear export/IMP nuclear mRNA splicing, via spliceosome/IC nuclear mRNA splicing, via spliceosome/IMP nuclear mRNA splicing, via spliceosome/ISS nuclear mRNA splicing, via spliceosome/NAS regulation of alternative nuclear mRNA splicing, via spliceosome/IMP spliceosome assembly/NAS	RNA binding/IMP mRNA binding/ISS nucleotide binding/IEA poly-pyrimidine tract binding/IDA poly-pyrimidine tract binding/NAS protein binding/IPI protein heterodimerization activity/NAS	U2 snRNP/TAS nucleus/IC nucleus/NAS precatalytic spliceosome/IDA spliceosomal complex/ISS spliceosomal complex/NAS	burned wings after blisters	No
108264	102830	0	CG9999	Ran GTPase activating protein	RanGAP	meiotic chromosome segregation/TAS neurogenesis/IMP nucleocytoplasmic transport/NAS	Ran GTPase activator activity/IDA Ran GTPase activator activity/NAS	cytoplasm/NAS	burned wings	No
