# Supplementary material for: Identification of Novel Elements of the Drosophila Blisterome Sheds Light on Potential Pathological Mechanisms of Several Human Diseases
Source: PLoS One. 2014 Jun 26;9(6):e101133. doi: 10.1371/journal.pone.0101133 (PMC4072764; doi:10.1371/journal.pone.0101133)
Supplement: Table S4 — Over-represented “biological process”, “molecular function” and “cellular component” GO terms associated with genes from the merged list obtained from Tables S2 and S3. GO enrichment analysis was performed using the DAVID bioinformatics web-tool with a set p-value cutoff ≤0.05. The complete list the screened genes (Table S1) was used as the background for analysis. Obtained p-values were corrected by the Benjamini correction technique provided by the DAVID program. The list of genes (their NCBI-Entrez numbers) associated with a particular GO term are provided in the last column. (XLSX) [file pone.0101133.s006.xlsx]

## Sheet: -
Term	Description	%, (involved # genes/total # of input genes)	PValue	Benjamini Correction	Genes (Entrez ID)
BIOLOGICAL PROCESS
GO:0007052	mitotic spindle organization	22.1154	6.58835e-18	8.45945e-15	38093, 43427, 35713, 43916, 33460, 31818, 37290, 35988, 34674, 53435, 34504, 31558, 43517, 36653, 44260, 41180, 37378, 43555, 40639, 33645, 36538, 32602, 53442, 43864, 32518, 35287, 36308, 40678, 40174, 37894, 35225, 43491, 36306, 41014, 40300, 42048, 41054, 40232, 38389, 42029, 39456, 35882, 44086, 33781, 36440, 35342
GO:0000278	mitotic cell cycle	30.7692	2.03675e-17	1.30759e-14	38093, 45574, 35713, 45031, 37290, 36621, 34674, 53435, 40813, 31558, 33645, 47877, 44915, 36538, 43864, 32518, 36308, 39340, 40174, 43491, 35225, 36306, 40300, 35315, 38389, 40232, 34411, 35882, 42029, 33781, 36440, 43427, 43916, 33460, 31818, 35988, 34504, 43517, 36653, 44260, 41180, 43651, 43555, 37378, 34404, 41140, 40639, 32602, 53442, 35287, 42753, 38798, 40678, 37894, 42550, 41014, 35696, …
GO:0022403	cell cycle phase	33.1731	4.17481e-17	1.78682e-14	38093, 45574, 35713, 45031, 37290, 36621, 34674, 53435, 40813, 40811, 31558, 33645, 47877, 44915, 36538, 43864, 32518, 36308, 39340, 40174, 43491, 35225, 35223, 36306, 40300, 33226, 35315, 38389, 40232, 34411, 35882, 42029, 33781, 36440, 43427, 43916, 33460, 31818, 35988, 34504, 43327, 43517, 36653, 44260, 41180, 43651, 43555, 37378, 34404, 41140, 40639, 32602, 53442, 35287, 42753, 38798, 40678, …
GO:0007051	spindle organization	23.0769	5.1573e-17	1.65549e-14	38093, 43427, 35713, 43916, 33460, 31818, 37290, 35988, 34674, 53435, 34504, 31558, 43517, 36653, 44260, 41180, 37378, 43555, 40639, 33645, 36538, 32602, 53442, 43864, 32518, 35287, 36308, 40678, 40174, 37894, 35225, 43491, 36306, 41014, 36264, 40300, 36791, 42048, 41054, 40232, 38389, 42029, 39456, 35882, 44086, 33781, 36440, 35342
GO:0022402	cell cycle process	34.6154	5.91357e-16	1.42553e-13	38093, 45574, 35713, 45031, 37290, 36621, 34674, 53435, 40813, 40811, 31558, 33645, 47877, 44915, 36538, 32015, 43864, 32518, 36308, 39340, 40174, 43491, 35225, 35223, 36306, 40300, 33226, 35315, 38389, 40232, 34411, 35882, 42029, 33781, 36440, 43427, 43916, 33460, 31818, 35988, 34504, 43327, 43517, 36653, 44260, 41180, 43651, 43555, 37378, 34404, 41140, 31016, 40639, 32602, 53442, 35287, 42753, …
GO:0000279	M phase	30.7692	3.12088e-15	6.65246e-13	38093, 45574, 35713, 45031, 37290, 36621, 34674, 53435, 40811, 31558, 33645, 47877, 36538, 43864, 32518, 36308, 39340, 40174, 43491, 35225, 35223, 36306, 40300, 33226, 35315, 38389, 40232, 34411, 35882, 42029, 33781, 36440, 43427, 43916, 33460, 31818, 35988, 34504, 43327, 43517, 36653, 44260, 41180, 43555, 37378, 34404, 40639, 32602, 53442, 35287, 42753, 38798, 40678, 37894, 41014, 35696, 36264, …
GO:0007049	cell cycle	36.0577	6.97111e-14	1.2789e-11	38093, 45574, 35713, 45031, 37290, 36621, 34674, 53435, 40813, 40811, 53439, 31558, 33645, 47877, 44915, 36538, 32015, 43864, 32518, 36308, 39340, 40174, 43491, 35225, 35223, 36306, 40300, 33226, 35315, 38389, 40232, 34411, 35882, 42029, 37246, 33781, 36440, 43427, 43916, 33460, 31818, 35988, 34504, 43327, 43517, 36653, 44260, 41180, 43651, 43555, 37378, 34404, 41140, 31016, 40639, 32602, 53442, …
GO:0000226	microtubule cytoskeleton organization	25	3.41755e-13	5.48471e-11	38093, 35713, 37290, 34674, 53435, 31558, 37356, 35924, 33645, 36538, 32518, 43864, 36308, 40174, 43491, 35225, 36306, 40300, 38389, 40232, 35882, 42029, 33781, 36440, 43427, 43916, 33460, 31818, 35988, 34504, 43517, 44260, 36653, 41180, 37378, 43555, 31016, 40639, 32602, 53442, 35287, 40678, 37894, 41014, 36264, 36791, 42048, 41054, 39456, 44086, 35342, 38653
GO:0007010	cytoskeleton organization	29.8077	3.42746e-09	4.88984e-07	38093, 35713, 34009, 37290, 34674, 53435, 31558, 37356, 35924, 32661, 33645, 36538, 43864, 32518, 36308, 37387, 40174, 43491, 35225, 36306, 32981, 40300, 40517, 38389, 40232, 35882, 42029, 33781, 36440, 43427, 43916, 33460, 31818, 35988, 34504, 43517, 41144, 44260, 36653, 41180, 43555, 37378, 31016, 40639, 32969, 32602, 53442, 35287, 40678, 37894, 41014, 35696, 36264, 36791, 31151, 42048, 41054, …
GO:0007017	microtubule-based process	28.3654	5.39351e-09	6.92526e-07	38093, 35713, 45031, 37290, 34674, 53435, 31558, 37356, 35924, 33645, 36538, 32518, 43864, 36308, 37387, 40174, 43491, 35225, 36306, 40300, 43359, 38389, 40232, 40714, 35882, 42029, 33781, 36440, 2768976, 43427, 43916, 33460, 31818, 35988, 34504, 43517, 44260, 36653, 41180, 37378, 43555, 31016, 40639, 37238, 32602, 53442, 35287, 40678, 37894, 41014, 36264, 36791, 42048, 41054, 39456, 44086, 35342…
GO:0008380	RNA splicing	7.21154	7.69388e-08	8.98082e-06	32602, 38093, 43427, 35713, 40678, 53435, 36306, 31558, 42048, 31208, 39456, 35924, 33781, 33645, 42842
GO:0000398	nuclear mRNA splicing, via spliceosome	6.73077	1.76279e-07	1.88617e-05	32602, 38093, 43427, 35713, 40678, 53435, 36306, 31558, 42048, 31208, 39456, 33781, 33645, 42842
GO:0000377	RNA splicing, via transesterification reactions with bulged adenosine as nucleophile	6.73077	1.76279e-07	1.88617e-05	32602, 38093, 43427, 35713, 40678, 53435, 36306, 31558, 42048, 31208, 39456, 33781, 33645, 42842
GO:0000375	RNA splicing, via transesterification reactions	6.73077	1.76279e-07	1.88617e-05	32602, 38093, 43427, 35713, 40678, 53435, 36306, 31558, 42048, 31208, 39456, 33781, 33645, 42842
GO:0008104	protein localization	22.1154	4.18268e-06	0.000413036	40189, 43916, 38883, 34504, 31144, 40506, 41144, 36310, 38721, 41140, 33270, 35016, 41870, 37142, 32661, 39387, 33465, 39028, 36538, 34427, 37386, 47283, 36025, 44978, 42615, 38593, 34966, 42436, 35696, 39940, 39862, 36264, 32981, 318636, 33226, 36791, 31151, 42854, 32209, 40517, 42499, 40232, 36462, 42835, 37246, 41562
GO:0045184	establishment of protein localization	16.8269	8.44538e-06	0.000774265	40189, 43916, 38883, 31144, 40506, 36310, 38721, 41140, 33270, 35016, 41870, 37142, 33465, 39028, 34427, 47283, 36025, 44978, 42615, 38593, 34966, 42436, 39940, 39862, 36264, 318636, 33226, 36791, 42854, 32209, 42499, 36462, 42835, 37246, 41562
GO:0006397	mRNA processing	7.21154	9.48327e-06	0.000811443	32602, 38093, 43427, 35713, 40678, 53435, 36306, 31558, 42048, 31208, 39456, 35924, 33781, 33645, 42842
GO:0016071	mRNA metabolic process	7.69231	9.86227e-06	0.000791138	32602, 38093, 43427, 35713, 40678, 53435, 36306, 31558, 42048, 31208, 39456, 37790, 35924, 33781, 33645, 42842
GO:0006886	intracellular protein transport	13.4615	1.24798e-05	0.000942153	40189, 38883, 31144, 36310, 41140, 38721, 33270, 35016, 33465, 39028, 36025, 44978, 47283, 42615, 38593, 42436, 34966, 39862, 36264, 318636, 33226, 36791, 42854, 32209, 36462, 42835, 37246, 41562
GO:0015031	protein transport	16.3462	1.35172e-05	0.000963771	40189, 38883, 31144, 40506, 36310, 38721, 41140, 33270, 35016, 41870, 37142, 33465, 39028, 34427, 47283, 36025, 44978, 42615, 38593, 42436, 34966, 39940, 39862, 36264, 318636, 33226, 36791, 42854, 32209, 42499, 36462, 42835, 37246, 41562
GO:0007067	mitosis	11.5385	2.00502e-05	0.00135407	45574, 35287, 39340, 42753, 43916, 38798, 36621, 35225, 43491, 34504, 41014, 35696, 36791, 43517, 36653, 35315, 44724, 34404, 40232, 34411, 44086, 36440, 33645, 47877
GO:0034613	cellular protein localization	13.4615	2.43653e-05	0.00156305	40189, 38883, 31144, 36310, 41140, 38721, 33270, 35016, 33465, 39028, 36025, 44978, 47283, 42615, 38593, 42436, 34966, 39862, 36264, 318636, 33226, 36791, 42854, 32209, 36462, 42835, 37246, 41562
GO:0048285	organelle fission	11.5385	2.57862e-05	0.00157542	45574, 35287, 39340, 42753, 43916, 38798, 36621, 35225, 43491, 34504, 41014, 35696, 36791, 43517, 36653, 35315, 44724, 34404, 40232, 34411, 44086, 36440, 33645, 47877
GO:0000280	nuclear division	11.5385	2.57862e-05	0.00157542	45574, 35287, 39340, 42753, 43916, 38798, 36621, 35225, 43491, 34504, 41014, 35696, 36791, 43517, 36653, 35315, 44724, 34404, 40232, 34411, 44086, 36440, 33645, 47877
GO:0000087	M phase of mitotic cell cycle	11.5385	2.57862e-05	0.00157542	45574, 35287, 39340, 42753, 43916, 38798, 36621, 35225, 43491, 34504, 41014, 35696, 36791, 43517, 36653, 35315, 44724, 34404, 40232, 34411, 44086, 36440, 33645, 47877
GO:0000022	mitotic spindle elongation	5.76923	2.79519e-05	0.00163007	43517, 44260, 43864, 37378, 43916, 40639, 31818, 40174, 37894, 35988, 35342, 41014
GO:0006396	RNA processing	7.69231	3.26707e-05	0.00182224	32602, 38093, 43427, 35713, 40678, 53435, 36306, 31558, 42048, 31208, 39456, 35924, 33781, 33645, 36514, 42842
GO:0046907	intracellular transport	20.1923	3.4663e-05	0.00185278	40189, 38883, 31144, 40506, 34527, 36310, 38721, 41140, 33270, 35016, 41870, 40723, 35924, 33465, 34197, 39028, 34427, 32602, 47283, 36025, 44978, 42615, 38593, 35223, 34966, 42436, 39862, 36264, 318636, 34785, 33226, 36791, 42854, 32209, 42499, 36462, 40714, 31195, 42835, 37246, 33781, 41562
GO:0051231	spindle elongation	5.76923	4.75068e-05	0.00243703	43517, 44260, 43864, 37378, 43916, 40639, 31818, 40174, 37894, 35988, 35342, 41014
GO:0070727	cellular macromolecule localization	15.3846	5.9083e-05	0.00291362	40189, 38883, 31144, 36310, 38721, 41140, 33270, 35016, 35924, 33465, 39028, 41852, 47283, 36025, 44978, 42615, 38593, 42436, 34966, 39862, 36264, 318636, 33226, 36791, 42854, 32209, 38389, 36462, 37790, 42835, 37246, 41562
GO:0006605	protein targeting	9.13462	0.000677268	0.0317053	44978, 40189, 47283, 38593, 38883, 42436, 36264, 31144, 318636, 33226, 36310, 38721, 41140, 33270, 35016, 36462, 33465, 39028, 41562
GO:0007076	mitotic chromosome condensation	3.36538	0.00122439	0.0546322	36653, 35287, 36621, 35225, 43491, 36440, 34504
GO:0030261	chromosome condensation	3.84615	0.00151493	0.0649225	36653, 35287, 31016, 36621, 35225, 43491, 36440, 34504
GO:0007422	peripheral nervous system development	5.76923	0.0015412	0.0638823	35287, 41180, 39340, 41140, 31208, 37356, 39387, 45328, 35540, 36306, 42313, 44235
GO:0000070	mitotic sister chromatid segregation	5.28846	0.00246777	0.0972771	36653, 35287, 44724, 39340, 34404, 36621, 35225, 43491, 36440, 34504, 41014
GO:0000819	sister chromatid segregation	5.28846	0.0032872	0.123761	36653, 35287, 44724, 39340, 34404, 36621, 35225, 43491, 36440, 34504, 41014
GO:0033365	protein localization in organelle	7.69231	0.00389204	0.140781	44978, 40189, 47283, 38593, 38883, 42436, 36264, 318636, 33226, 36310, 38721, 41140, 35016, 33465, 39028, 41562
GO:0007059	chromosome segregation	8.17308	0.00514951	0.177143	35287, 39340, 36621, 35225, 43491, 35223, 41014, 34504, 43327, 33226, 42853, 43517, 36653, 44724, 34404, 40232, 36440
GO:0051640	organelle localization	6.73077	0.00529671	0.177026	35225, 39940, 41014, 36791, 42499, 39879, 40232, 37142, 37356, 35924, 31195, 40714, 39387, 44086
GO:0048024	regulation of nuclear mRNA splicing, via spliceosome	2.88462	0.00530188	0.172713	32602, 42048, 31208, 33465, 33781, 36514
GO:0050684	regulation of mRNA processing	2.88462	0.00530188	0.172713	32602, 42048, 31208, 33465, 33781, 36514
GO:0006913	nucleocytoplasmic transport	6.73077	0.0064427	0.200927	32602, 35223, 36264, 33226, 34527, 38721, 41140, 35016, 40723, 31195, 35924, 33465, 33781, 41562
GO:0051169	nuclear transport	6.73077	0.0064427	0.200927	32602, 35223, 36264, 33226, 34527, 38721, 41140, 35016, 40723, 31195, 35924, 33465, 33781, 41562
GO:0051276	chromosome organization	10.5769	0.0072476	0.217909	35287, 39340, 36621, 37922, 36107, 35225, 43491, 34504, 41014, 40813, 43327, 53439, 33778, 36791, 42853, 36653, 41737, 44724, 34404, 31016, 36440, 40351
GO:0000090	mitotic anaphase	2.40385	0.00725473	0.213151	45574, 35315, 42753, 43916, 47877
GO:0051329	interphase of mitotic cell cycle	3.36538	0.0084142	0.237565	39340, 43651, 41140, 34411, 42550, 40813, 44915
GO:0051325	interphase	3.36538	0.0084142	0.237565	39340, 43651, 41140, 34411, 42550, 40813, 44915
GO:0043484	regulation of RNA splicing	2.88462	0.0086998	0.239397	32602, 42048, 31208, 33465, 33781, 36514
GO:0006612	protein targeting to membrane	3.36538	0.0120236	0.309132	47283, 36310, 38593, 38883, 42436, 39028, 318636
GO:0000381	regulation of alternative nuclear mRNA splicing, via spliceosome	2.40385	0.0130371	0.324196	32602, 42048, 31208, 33781, 36514
GO:0006614	SRP-dependent cotranslational protein targeting to membrane	2.88462	0.0133536	0.324504	47283, 36310, 38593, 38883, 42436, 39028
GO:0045047	protein targeting to ER	2.88462	0.0133536	0.324504	47283, 36310, 38593, 38883, 42436, 39028
GO:0006613	cotranslational protein targeting to membrane	2.88462	0.0133536	0.324504	47283, 36310, 38593, 38883, 42436, 39028
GO:0006457	protein folding	4.80769	0.0175651	0.396884	32518, 36308, 41054, 38389, 38819, 32902, 42029, 35882, 34674, 41351
GO:0007475	apposition of dorsal and ventral imaginal disc-derived wing surfaces	1.92308	0.0181126	0.399631	41144, 32661, 44885, 42313
GO:0035295	tube development	5.76923	0.0185563	0.400527	37386, 31151, 35287, 43651, 42615, 41140, 34404, 31208, 32661, 44885, 35540, 41562
GO:0009894	regulation of catabolic process	2.40385	0.0210963	0.434681	47283, 40174, 38593, 42436, 39028
GO:0007040	lysosome organization	2.40385	0.0210963	0.434681	47283, 38593, 42436, 39028, 31144
GO:0051322	anaphase	2.40385	0.0210963	0.434681	45574, 35315, 42753, 43916, 47877
GO:0051656	establishment of organelle localization	5.76923	0.0219809	0.441451	36791, 42499, 40232, 39879, 37142, 40714, 35924, 31195, 35225, 39387, 39940, 41014
GO:0051168	nuclear export	3.36538	0.0222534	0.438936	32602, 35016, 40723, 35924, 31195, 33465, 33781
GO:0051235	maintenance of location	4.32692	0.0225577	0.436973	41144, 31151, 40517, 37356, 32661, 34504, 32981, 34427, 36538
GO:0034621	cellular macromolecular complex subunit organization	11.0577	0.0273455	0.495722	32602, 43427, 33753, 38593, 37922, 36107, 32217, 37776, 40813, 34658, 32981, 53439, 36791, 43359, 38721, 35016, 36462, 42963, 33465, 44498, 37238, 42842, 34446
GO:0045185	maintenance of protein location	3.84615	0.0289593	0.509309	41144, 31151, 40517, 32661, 34504, 32981, 34427, 36538
GO:0007033	vacuole organization	2.40385	0.031626	0.534267	47283, 38593, 42436, 39028, 31144
GO:0006323	DNA packaging	4.32692	0.0337322	0.551157	36653, 35287, 31016, 36621, 36107, 35225, 43491, 36440, 34504
GO:0009994	oocyte differentiation	6.25	0.0359137	0.567684	37386, 37387, 43916, 36791, 41140, 38389, 37356, 37790, 35924, 40714, 41883, 42313, 41852
GO:0016192	vesicle-mediated transport	18.75	0.0366845	0.569111	32217, 37339, 40506, 44260, 38721, 33270, 35016, 41870, 37142, 39387, 34197, 37837, 34427, 36025, 37387, 42615, 34096, 33289, 34966, 39940, 39862, 31708, 41533, 32981, 34785, 42854, 42933, 35315, 42499, 40232, 40714, 42835, 37246, 41883, 36989, 42816, 34419, 36514, 36564
GO:0035239	tube morphogenesis	4.80769	0.0369997	0.565966	37386, 31151, 35287, 43651, 41140, 34404, 31208, 32661, 44885, 41562
GO:0030163	protein catabolic process	3.36538	0.0371447	0.561223	37378, 31016, 40639, 37894, 43327, 36564, 33226
GO:0008283	cell proliferation	6.73077	0.0411506	0.593127	39340, 40174, 37894, 33226, 36791, 37378, 41140, 34411, 40639, 31208, 35016, 44086, 35342, 36538
GO:0017038	protein import	5.28846	0.0453616	0.623621	44978, 40189, 38721, 41140, 35016, 36462, 33465, 41562, 36264, 318636, 33226
GO:0060541	respiratory system development	6.73077	0.0464375	0.626468	37386, 35287, 34009, 33753, 44885, 48971, 31151, 43651, 41140, 39387, 32661, 41562, 32683, 42313
GO:0007424	open tracheal system development	6.73077	0.0464375	0.626468	37386, 35287, 34009, 33753, 44885, 48971, 31151, 43651, 41140, 39387, 32661, 41562, 32683, 42313
GO:0051651	maintenance of location in cell	3.36538	0.0465206	0.621257	41144, 31151, 40517, 37356, 34504, 34427, 36538
GO:0043933	macromolecular complex subunit organization	11.0577	0.0469289	0.618758	32602, 43427, 33753, 38593, 37922, 36107, 32217, 37776, 40813, 34658, 32981, 53439, 36791, 43359, 38721, 35016, 36462, 42963, 33465, 44498, 37238, 42842, 34446
GO:0016081	synaptic vesicle docking during exocytosis	2.88462	0.0475296	0.617849	42854, 42499, 37142, 39387, 34966, 39940
GO:0051648	vesicle localization	1.92308	0.0518943	0.645384	42499, 37142, 39387, 39940
GO:0000082	G1/S transition of mitotic cell cycle	1.92308	0.0518943	0.645384	43651, 41140, 34411, 42550
GO:0016080	synaptic vesicle targeting	1.92308	0.0518943	0.645384	42499, 37142, 39387, 39940
GO:0010506	regulation of autophagy	1.92308	0.0518943	0.645384	47283, 38593, 42436, 39028
GO:0031329	regulation of cellular catabolic process	1.92308	0.0518943	0.645384	47283, 38593, 42436, 39028
GO:0006903	vesicle targeting	1.92308	0.0518943	0.645384	42499, 37142, 39387, 39940
GO:0051650	establishment of vesicle localization	1.92308	0.0518943	0.645384	42499, 37142, 39387, 39940
GO:0031330	negative regulation of cellular catabolic process	1.92308	0.0518943	0.645384	47283, 38593, 42436, 39028
GO:0010507	negative regulation of autophagy	1.92308	0.0518943	0.645384	47283, 38593, 42436, 39028
MOLECULAR FUNCTION
GO:0003723	RNA binding	8.65385	0.000183277	0.0465386	32602, 43427, 35713, 38593, 35225, 38883, 53435, 42436, 31558, 44260, 42048, 42963, 31195, 35924, 33781, 39028, 42842, 40530
GO:0003729	mRNA binding	5.28846	0.00257953	0.285214	31558, 32602, 43427, 35713, 35924, 31195, 35225, 38883, 42436, 39028, 42842
GO:0031202	RNA splicing factor activity, transesterification mechanism	2.40385	0.00268915	0.208142	31558, 32602, 35713, 39456, 33781
GO:0008312	7S RNA binding	1.92308	0.00661501	0.350404	38593, 38883, 42436, 39028
GO:0051082	unfolded protein binding	4.80769	0.00919441	0.381415	32518, 36308, 41054, 38389, 38819, 32902, 42029, 35882, 34674, 41351
GO:0032183	SUMO binding	3.84615	0.016259	0.508526	41140, 40232, 38389, 37290, 35016, 35924, 35225, 33781
GO:0032182	small conjugating protein binding	3.84615	0.016259	0.508526	41140, 40232, 38389, 37290, 35016, 35924, 35225, 33781
GO:0050839	cell adhesion molecule binding	2.40385	0.0490296	0.845453	37386, 31151, 40517, 32661, 44885
CELLULAR COMPONENT
GO:0030529	ribonucleoprotein complex	10.5769	9.9437e-10	2.86378e-07	32602, 38093, 43864, 43427, 35713, 38593, 40678, 35988, 38883, 53435, 42436, 36306, 31558, 44260, 42048, 31208, 39456, 37790, 33781, 33645, 39028, 42842
GO:0030532	small nuclear ribonucleoprotein complex	4.80769	1.30073e-06	0.000187287	31558, 38093, 32602, 35713, 42048, 40678, 39456, 33645, 36306, 42842
GO:0005681	spliceosome	5.28846	2.5516e-06	0.000244924	31558, 32602, 43427, 42048, 31208, 40678, 39456, 33781, 33645, 53435, 36306
GO:0000793	condensed chromosome	4.80769	0.000136842	0.00980492	36791, 36653, 35287, 40232, 36621, 43491, 36440, 41014, 33778, 33226
GO:0005686	snRNP U2	3.36538	0.000224763	0.0128644	31558, 38093, 32602, 35713, 42048, 40678, 39456
GO:0005832	chaperonin-containing T-complex	2.88462	0.000378649	0.0180144	32518, 36308, 41054, 42029, 35882, 34674
GO:0000796	condensin complex	2.40385	0.00216362	0.0852585	36653, 35287, 43491, 36440, 33778
GO:0044445	cytosolic part	3.84615	0.00334137	0.113515	32518, 43864, 36308, 41054, 42029, 35882, 35988, 34674
GO:0005694	chromosome	10.0962	0.00734164	0.210061	53442, 35287, 36621, 35225, 43491, 34504, 41014, 43327, 53439, 33226, 33778, 36791, 42853, 36653, 41180, 44724, 40232, 36440, 35540, 40351, 44915
GO:0044427	chromosomal part	9.13462	0.00908185	0.231068	53442, 35287, 36621, 43491, 41014, 34504, 43327, 53439, 33226, 33778, 36791, 42853, 36653, 41180, 44724, 40232, 36440, 40351, 44915
GO:0005829	cytosol	5.76923	0.0151209	0.328954	32518, 44260, 43864, 36308, 41054, 40174, 42029, 35882, 35988, 34674, 37776, 34658
GO:0000502	proteasome complex	2.40385	0.0209181	0.397916	37378, 40639, 40174, 37894, 35342
GO:0008278	cohesin complex	1.92308	0.0263253	0.446239	42853, 36653, 44724, 43327
GO:0048500	signal recognition particle	1.92308	0.0263253	0.446239	38593, 38883, 42436, 39028
GO:0005786	signal recognition particle, endoplasmic reticulum targeting	1.92308	0.0263253	0.446239	38593, 38883, 42436, 39028
GO:0044431	Golgi apparatus part	3.84615	0.0273665	0.434935	36025, 41870, 42835, 34197, 34966, 39862, 36564, 34427
GO:0012505	endomembrane system	8.65385	0.0342672	0.488019	36025, 47283, 38819, 34966, 39862, 36264, 31144, 32209, 34527, 36310, 38721, 35016, 40714, 33465, 42835, 41562, 36564, 42816
GO:0005915	zonula adherens	1.92308	0.0469171	0.578932	37386, 31151, 40517, 37142
GO:0043296	apical junction complex	3.36538	0.0520895	0.595972	37386, 31151, 40517, 37142, 39387, 48971, 42313
GO:0005794	Golgi apparatus	5.28846	0.0543367	0.590942	36025, 42615, 41870, 42835, 34197, 34966, 39862, 36564, 34427, 34785, 40506
