# Supplementary material for: Identification of Novel Elements of the Drosophila Blisterome Sheds Light on Potential Pathological Mechanisms of Several Human Diseases
Source: PLoS One. 2014 Jun 26;9(6):e101133. doi: 10.1371/journal.pone.0101133 (PMC4072764; doi:10.1371/journal.pone.0101133)
Supplement: Table S6 — Human orthologues found for the Drosophila blisterome components (Tables S2, S3, S5), with the information on the Drosophila gene CG number, gene name and symbol, as well as information on the resulting human orthologues. Relation to diseases/disorders (see Fig. 5 in the main article) and human network of orthologues (see Fig. 4 in the main article) is indicated in the second last and last columns, respectively. For description and explanation of the orthology extraction algorithm see section Materials and Methods in the main article. (XLSX) [file pone.0101133.s008.xlsx]

## Sheet: -
CG number	Name	Symbol	ensg number	HGNC	Approved Name	Gene Symbol	OMIM	Uniprot number	Related to a disease (Y/N)	Component of predicted human adhesome (Y/N)
CG10541	Tektin C	Tektin-C	ENSG00000167858	15534	tektin 1	TEKT1	609002	Q969V4	No	No
			ENSG00000163060	31012	tektin 4	TEKT4	-	Q8WW24	No	No
			ENSG00000125409	14293	tektin 3	TEKT3	612683	Q9BXF9	No	No
			ENSG00000153060	26554	tektin 5	TEKT5	-	Q96M29	No	No
CG10198	Nucleoporin 98-96	Nup98-96	ENSG00000110713	8068	nucleoporin 98kDa	NUP98	601021	P52948	No	Yes
CG10212	SMC2	SMC2	ENSG00000136824	14011	structural maintenance of chromosomes 2	SMC2	605576	O95347	No	Yes
CG10223	Topoisomerase 2	Top2	ENSG00000077097	11990	topoisomerase (DNA) II beta 180kDa	TOP2B	126431	Q02880	No	Yes
			ENSG00000131747	11989	topoisomerase (DNA) II alpha 170kDa	TOP2A	126430	P11388	No	Yes
CG10293	held out wings	how	ENSG00000112531	21100	QKI, KH domain containing, RNA binding	QKI	609590	Q96PU8	No	Yes
			ENSG00000121774	18116	KH domain containing, RNA binding, signal transduction associated 1	KHDRBS1	602489	Q07666	No	Yes
			ENSG00000131773	18117	KH domain containing, RNA binding, signal transduction associated 3	KHDRBS3	610421	O75525	No	Yes
			ENSG00000112232	18114	KH domain containing, RNA binding, signal transduction associated 2	KHDRBS2	610487	Q5VWX1	No	Yes
CG10367	HMG Coenzyme A reductase	Hmgcr	ENSG00000113161	5006	3-hydroxy-3-methylglutaryl-CoA reductase	HMGCR	142910	P04035	No	No
CG10504	Integrin linked kinase	Ilk	ENSG00000166333	6040	integrin-linked kinase	ILK	602366	Q13418	No	Yes
CG10540	capping protein alpha	cpa	ENSG00000116489	1488	capping protein (actin filament) muscle Z-line, alpha 1	CAPZA1	601580	P52907	No	Yes
			ENSG00000198898	1490	capping protein (actin filament) muscle Z-line, alpha 2	CAPZA2	601571	P47755	No	Yes
			ENSG00000177938	24205	capping protein (actin filament) muscle Z-line, alpha 3	CAPZA3	608722	Q96KX2	No	No
CG10648	RNA-binding motif protein 13	Rbm13	ENSG00000198042	13703	MAK16 homolog (S. cerevisiae)	MAK16	-	Q9BXY0	No	No
CG10724	flare	flr	ENSG00000071127	12754	WD repeat domain 1	WDR1	604734	O75083	No	Yes
CG10726	barren	barr	ENSG00000121152	1112	non-SMC condensin I complex, subunit H	NCAPH	602332	Q15003	No	Yes
CG10754	-	CG10754	ENSG00000104897	10766	splicing factor 3a, subunit 2, 66kDa	SF3A2	600796	Q15428	No	Yes
CG10778	-	CG10778	ENSG00000117682	20603	dehydrodolichyl diphosphate synthase	DHDDS	608172	Q86SQ9	Yes	No
CG10850	imaginal discs arrested	ida	ENSG00000089053	15713	anaphase promoting complex subunit 5	ANAPC5	606948	Q9UJX4	No	Yes
CG10978	jagunal	jagn	ENSG00000171135	26926	jagunal homolog 1 (Drosophila)	JAGN1	-	Q8N5M9	No	No
CG11132	DMAP1	DMAP1	ENSG00000178028	18291	DNA methyltransferase 1 associated protein 1	DMAP1	605077	Q9NPF5	No	Yes
CG11183	Decapping protein 1	Dcp1	ENSG00000151065	24451	DCP1 decapping enzyme homolog B (S. cerevisiae)	DCP1B	609843	Q8IZD4	No	No
CG11207	fascetto	feo	ENSG00000198901	9341	protein regulator of cytokinesis 1	PRC1	603484	O43663	No	Yes
CG1135	Reduction in Cnn dots 5	Rcd5	ENSG00000187778	6960	microspherule protein 1	MCRS1	609504	Q96EZ8	No	Yes
CG11579	armadillo	arm	ENSG00000168036	2514	catenin (cadherin-associated protein), beta 1, 88kDa	CTNNB1	116806	P35222	Yes	Yes
			ENSG00000173801	6207	junction plakoglobin	JUP	173325	P14923	Yes	Yes
CG12000	Proteasome beta7 subunit	Prosbeta7	ENSG00000159377	9541	proteasome (prosome, macropain) subunit, beta type, 4	PSMB4	602177	P28070	No	Yes
CG12072	warts	wts	ENSG00000150457	6515	LATS, large tumor suppressor, homolog 2 (Drosophila)	LATS2	604861	Q9NRM7	No	Yes
			ENSG00000131023	6514	LATS, large tumor suppressor, homolog 1 (Drosophila)	LATS1	603473	O95835	No	Yes
CG12135	c12.1	c12.1	ENSG00000150316	26939	CWC15 spliceosome-associated protein homolog (S. cerevisiae)	CWC15	-	Q9P013	No	Yes
CG12157	Translocase of outer membrane 40	Tom40	ENSG00000130204	18001	translocase of outer mitochondrial membrane 40 homolog (yeast)	TOMM40	608061	O96008	No	Yes
			ENSG00000158882	25756	translocase of outer mitochondrial membrane 40 homolog (yeast)-like	TOMM40L	-	Q969M1	No	No
CG12235	Actin-related protein 10	Arp10	ENSG00000131966	17372	actin-related protein 10 homolog (S. cerevisiae)	ACTR10	-	Q9NZ32	No	Yes
CG12306	polo	polo	ENSG00000166851	9077	polo-like kinase 1	PLK1	602098	P53350	No	Yes
			ENSG00000145632	19699	polo-like kinase 2	PLK2	607023	Q9NYY3	No	No
			ENSG00000173846	2154	polo-like kinase 3	PLK3	602913	Q9H4B4	No	Yes
CG12352	separation anxiety	san	ENSG00000121579	29533	N(alpha)-acetyltransferase 50, NatE catalytic subunit	NAA50	610834	Q9GZZ1	No	No
CG1242	Heat shock protein 83	Hsp83	ENSG00000096384	5258	heat shock protein 90kDa alpha (cytosolic), class B member 1	HSP90AB1	140572	P08238	No	Yes
			ENSG00000080824	5253	heat shock protein 90kDa alpha (cytosolic), class A member 1	HSP90AA1	140571	P07900	No	Yes
			ENSG00000166598	12028	heat shock protein 90kDa beta (Grp94), member 1	HSP90B1	191175	P14625	No	Yes
CG1249	Small ribonucleoprotein particle protein SmD2	SmD2	ENSG00000125743	11159	small nuclear ribonucleoprotein D2 polypeptide 16.5kDa	SNRPD2	601061	P62316	No	Yes
CG1250	sec23	sec23	ENSG00000101310	10702	Sec23 homolog B (S. cerevisiae)	SEC23B	610512	Q15437	Yes	Yes
			ENSG00000100934	10701	Sec23 homolog A (S. cerevisiae)	SEC23A	610511	Q15436	Yes	Yes
CG12530	Cdc42	Cdc42	ENSG00000070831	1736	cell division cycle 42 (GTP binding protein, 25kDa)	CDC42	116952	P60953	No	Yes
			ENSG00000169750	9803	ras-related C3 botulinum toxin substrate 3 (rho family, small GTP binding protein Rac3)	RAC3	602050	P60763	No	Yes
			ENSG00000128340	9802	ras-related C3 botulinum toxin substrate 2 (rho family, small GTP binding protein Rac2)	RAC2	602049	P15153	Yes	No
			ENSG00000136238	9801	ras-related C3 botulinum toxin substrate 1 (rho family, small GTP binding protein Rac1)	RAC1	602048	P63000	No	Yes
			ENSG00000177105	672	ras homolog family member G	RHOG	179505	P84095	No	No
			ENSG00000119729	17736	ras homolog family member Q	RHOQ	605857	P17081	No	No
			ENSG00000126785	688	ras homolog family member J	RHOJ	607653	Q9H4E5	No	No
CG12537	roadkill	rdx	ENSG00000144228	27934	speckle-type POZ protein-like	SPOPL	-	Q6IQ16	No	No
			ENSG00000121067	11254	speckle-type POZ protein	SPOP	602650	O43791	No	No
CG12892	Caf1-105	Caf1-105	ENSG00000159259	1911	chromatin assembly factor 1, subunit B (p60)	CHAF1B	601245	Q13112	No	Yes
CG13162	anastral spindle 3	ana3	ENSG00000176225	18654	rotatin	RTTN	610436	Q86VV8	Yes	No
CG13281	CAS/CSE1 segregation protein	Cas	ENSG00000124207	2431	CSE1 chromosome segregation 1-like (yeast)	CSE1L	601342	P55060	No	Yes
CG13345	tumbleweed	tum	ENSG00000161800	9804	Rac GTPase activating protein 1	RACGAP1	604980	Q9H0H5	No	Yes
CG13626	Syntaxin 18	Syx18	ENSG00000168818	15942	syntaxin 18	STX18	606046	Q9P2W9	No	No
CG13900	-	CG13900	ENSG00000189091	10770	splicing factor 3b, subunit 3, 130kDa	SF3B3	605592	Q15393	No	Yes
CG14026	thickveins	tkv	ENSG00000107779	1076	bone morphogenetic protein receptor, type IA	BMPR1A	601299	P36894	Yes	Yes
			ENSG00000138696	1077	bone morphogenetic protein receptor, type IB	BMPR1B	603248	O00238	Yes	Yes
			ENSG00000115170	171	activin A receptor, type I	ACVR1	102576	Q04771	Yes	Yes
			ENSG00000139567	175	activin A receptor type II-like 1	ACVRL1	601284	P37023	Yes	Yes
			ENSG00000135503	172	activin A receptor, type IB	ACVR1B	601300	P36896	Yes	Yes
			ENSG00000123612	18123	activin A receptor, type IC	ACVR1C	608981	Q8NER5	No	Yes
CG1406	U2A	U2A	ENSG00000131876	11152	small nuclear ribonucleoprotein polypeptide A'	SNRPA1	603521	P09661	No	Yes
CG1420	Slu7	Slu7	ENSG00000164609	16939	SLU7 splicing factor homolog (S. cerevisiae)	SLU7	605974	O95391	No	Yes
CG1424	misato	mst	ENSG00000125459	29678	misato homolog 1 (Drosophila)	MSTO1	-	Q9BUK6	No	Yes
CG14637	abstrakt	abs	ENSG00000183258	18674	DEAD (Asp-Glu-Ala-Asp) box polypeptide 41	DDX41	608170	Q9UJV9	No	Yes
CG1472	sec24	sec24	ENSG00000113615	10703	SEC24 family, member A (S. cerevisiae)	SEC24A	607183	O95486	No	Yes
			ENSG00000138802	10704	SEC24 family, member B (S. cerevisiae)	SEC24B	607184	O95487	No	Yes
			ENSG00000176986	10705	SEC24 family, member C (S. cerevisiae)	SEC24C	607185	P53992	No	Yes
			ENSG00000150961	10706	SEC24 family, member D (S. cerevisiae)	SEC24D	607186	O94855	No	Yes
CG14804	Vacuolar protein sorting 26	Vps26	ENSG00000151502	28119	vacuolar protein sorting 26 homolog B (S. pombe)	VPS26B	610027	Q4G0F5	No	No
			ENSG00000122958	12711	vacuolar protein sorting 26 homolog A (S. pombe)	VPS26A	605506	O75436	No	Yes
CG15319	nejire	nej	ENSG00000005339	2348	CREB binding protein	CREBBP	600140	Q92793	Yes	Yes
			ENSG00000100393	3373	E1A binding protein p300	EP300	602700	Q09472	Yes	Yes
CG15524	spindle assembly abnormal 6	sas-6	ENSG00000156876	25403	spindle assembly 6 homolog (C. elegans)	SASS6	609321	Q6UVJ0	No	No
CG1560	myospheroid	mys	ENSG00000105855	6163	integrin, beta 8	ITGB8	604160	P26012	No	No
			ENSG00000082781	6160	integrin, beta 5	ITGB5	147561	P18084	No	Yes
			ENSG00000115221	6161	integrin, beta 6	ITGB6	147558	P18564	No	Yes
			ENSG00000160255	6155	integrin, beta 2 (complement component 3 receptor 3 and 4 subunit)	ITGB2	600065	P05107	Yes	Yes
			ENSG00000150093	6153	integrin, beta 1 (fibronectin receptor, beta polypeptide, antigen CD29 includes MDF2, MSK12)	ITGB1	135630	P05556	No	Yes
			ENSG00000132470	6158	integrin, beta 4	ITGB4	147557	P16144	Yes	Yes
			ENSG00000139626	6162	integrin, beta 7	ITGB7	147559	P26010	No	No
			ENSG00000056345	6156	integrin, beta 3 (platelet glycoprotein IIIa, antigen CD61)	ITGB3	173470	P05106	Yes	Yes
CG15793	Downstream of raf1	Dsor1	ENSG00000169032	6840	mitogen-activated protein kinase kinase 1	MAP2K1	176872	Q02750	Yes	Yes
			ENSG00000126934	6842	mitogen-activated protein kinase kinase 2	MAP2K2	601263	P36507	Yes	Yes
			ENSG00000137764	6845	mitogen-activated protein kinase kinase 5	MAP2K5	602520	Q13163	No	Yes
CG1685	penguin	pen	ENSG00000080608	29676	KIAA0020	KIAA0020	609960	Q15397	No	Yes
CG16903	-	CG16903	ENSG00000163660	20569	cyclin L1	CCNL1	613384	Q9UK58	No	No
			ENSG00000221978	20570	cyclin L2	CCNL2	613482	Q96S94	No	No
CG16941	-	CG16941	ENSG00000099995	10765	splicing factor 3a, subunit 1, 120kDa	SF3A1	605595	Q15459	No	Yes
CG16983	skpA	skpA	ENSG00000113558	10899	S-phase kinase-associated protein 1	SKP1	601434	P63208	No	Yes
CG17187	-	CG17187	ENSG00000104129	25556	DnaJ (Hsp40) homolog, subfamily C, member 17	DNAJC17	-	Q9NVM6	No	No
CG17291	Protein phosphatase 2A at 29B	Pp2A-29B	ENSG00000105568	9302	protein phosphatase 2, regulatory subunit A, alpha	PPP2R1A	605983	P30153	No	Yes
			ENSG00000137713	9303	protein phosphatase 2, regulatory subunit A, beta	PPP2R1B	603113	P30154	Yes	Yes
CG17521	Ribosomal protein L10	RpL10	ENSG00000147403	10298	ribosomal protein L10	RPL10	312173	P27635	Yes	Yes
			ENSG00000165496	17976	ribosomal protein L10-like	RPL10L	-	Q96L21	No	Yes
CG17603	TBP-associated factor 1	Taf1	ENSG00000147133	11535	TAF1 RNA polymerase II, TATA box binding protein (TBP)-associated factor, 250kDa	TAF1	313650	P21675	Yes	Yes
			ENSG00000122728	18056	TAF1 RNA polymerase II, TATA box binding protein (TBP)-associated factor, 210kDa-like	TAF1L	607798	Q8IZX4	No	No
CG17611	eIF6	eIF6	ENSG00000126005	6159	eukaryotic translation initiation factor 6	EIF6	602912	P56537	No	Yes
CG1771	multiple edematous wings	mew	ENSG00000005884	6139	integrin, alpha 3 (antigen CD49C, alpha 3 subunit of VLA-3 receptor)	ITGA3	605025	P26006	Yes	Yes
			ENSG00000091409	6142	integrin, alpha 6	ITGA6	147556	P23229	Yes	Yes
			ENSG00000135424	6143	integrin, alpha 7	ITGA7	600536	Q13683	Yes	Yes
CG17762	tomosyn	tomosyn	ENSG00000164506	19665	syntaxin binding protein 5 (tomosyn)	STXBP5	604586	Q5T5C0	No	Yes
			ENSG00000145087	30757	syntaxin binding protein 5-like	STXBP5L	609381	Q9Y2K9	No	No
CG17947	alpha Catenin	alpha-Cat	ENSG00000044115	2509	catenin (cadherin-associated protein), alpha 1, 102kDa	CTNNA1	116805	P35221	No	Yes
			ENSG00000066032	2510	catenin (cadherin-associated protein), alpha 2	CTNNA2	114025	P26232	No	No
			ENSG00000183230	2511	catenin (cadherin-associated protein), alpha 3	CTNNA3	607667	Q9UI47	No	Yes
CG18076	short stop	shot	ENSG00000151914	1090	dystonin	DST	113810	Q03001	Yes	Yes
			ENSG00000127603	13664	microtubule-actin crosslinking factor 1	MACF1	608271	Q9UPN3	No	Yes
CG1821	Ribosomal protein L31	RpL31	ENSG00000071082	10334	ribosomal protein L31	RPL31	611847	P62899	No	Yes
CG1911	CAP-D2 condensin subunit	CAP-D2	ENSG00000010292	24305	non-SMC condensin I complex, subunit D2	NCAPD2	-	Q15021	No	Yes
CG2031	Hpr1	Hpr1	ENSG00000079134	19070	THO complex 1	THOC1	606930	Q96FV9	No	Yes
CG2092	scraps	scra	ENSG00000011426	14082	anillin, actin binding protein	ANLN	-	Q9NQW6	No	Yes
CG2503	antimeros	atms	ENSG00000006712	25459	Paf1, RNA polymerase II associated factor, homolog (S. cerevisiae)	PAF1	610506	Q8N7H5	No	Yes
CG2508	cdc23	cdc23	ENSG00000094880	1724	cell division cycle 23 homolog (S. cerevisiae)	CDC23	603462	Q9UJX2	No	Yes
CG2848	Transportin-Serine/Arginine rich	Trn-SR	ENSG00000064419	17103	transportin 3	TNPO3	610032	Q9Y5L0	No	Yes
CG2925	noisette	noi	ENSG00000183431	10767	splicing factor 3a, subunit 3, 60kDa	SF3A3	605596	Q12874	No	Yes
CG3018	lesswright	lwr	ENSG00000103275	12485	ubiquitin-conjugating enzyme E2I	UBE2I	601661	P63279	No	Yes
CG3058	Dim1	Dim1	ENSG00000141759	30551	thioredoxin-like 4A	TXNL4A	611595	P83876	No	No
			ENSG00000140830	26041	thioredoxin-like 4B	TXNL4B	-	Q9NX01	No	No
CG31136	Syntaxin 1A	Syx1A	ENSG00000106089	11433	syntaxin 1A (brain)	STX1A	186590	Q16623	No	Yes
			ENSG00000099365	18539	syntaxin 1B	STX1B	601485	P61266	No	No
			ENSG00000111450	3403	syntaxin 2	STX2	132350	P32856	No	No
			ENSG00000166900	11438	syntaxin 3	STX3	600876	Q13277	No	No
			ENSG00000103496	11439	syntaxin 4	STX4	186591	Q12846	No	Yes
			ENSG00000135604	11429	syntaxin 11	STX11	605014	O75558	Yes	No
CG31184	-	LSm3	ENSG00000170860	17874	LSM3 homolog, U6 small nuclear RNA associated (S. cerevisiae)	LSM3	607283	P62310	No	Yes
			ENSG00000188493	24758	chromosome 19 open reading frame 54	C19orf54	-	Q5BKX5	No	No
CG31229	-	CG31229	ENSG00000177370	17317	translocase of inner mitochondrial membrane 22 homolog (yeast)	TIMM22	607251	Q9Y584	No	No
CG3171	Trapped in endoderm 1	Tre1	ENSG00000139572	4535	G protein-coupled receptor 84	GPR84	606383	Q9NQS5	No	No
CG3193	crooked neck	crn	ENSG00000101343	15762	crooked neck pre-mRNA splicing factor-like 1 (Drosophila)	CRNKL1	610952	Q9BZJ0	No	No
CG31989	Chromosome associated protein D3	Cap-D3	ENSG00000151503	28952	non-SMC condensin II complex, subunit D3	NCAPD3	609276	P42695	No	Yes
CG32120	senseless	sens	ENSG00000162676	4237	growth factor independent 1 transcription repressor	GFI1	600871	Q99684	Yes	Yes
			ENSG00000165702	4238	growth factor independent 1B transcription repressor	GFI1B	604383	Q5VTD9	No	Yes
CG32156	Myosin binding subunit	Mbs	ENSG00000058272	7618	protein phosphatase 1, regulatory subunit 12A	PPP1R12A	602021	O14974	No	Yes
			ENSG00000077157	7619	protein phosphatase 1, regulatory subunit 12B	PPP1R12B	603768	O60237	No	Yes
			ENSG00000125503	14947	protein phosphatase 1, regulatory subunit 12C	PPP1R12C	613245	Q9BZL4	No	Yes
			ENSG00000164088	26506	protein phosphatase, Mg2+/Mn2+ dependent, 1M	PPM1M	608979	Q96MI6	No	No
			ENSG00000164332	28110	ubiquitin-like domain containing CTD phosphatase 1	UBLCP1	609867	Q8WVY7	No	Yes
			ENSG00000175175	19322	protein phosphatase, Mg2+/Mn2+ dependent, 1E	PPM1E	-	Q8WY54	No	No
			ENSG00000156194	9244	protein phosphatase, EF-hand calcium binding domain 2	PPEF2	602256	O14830	No	No
			ENSG00000086717	9243	protein phosphatase, EF-hand calcium binding domain 1	PPEF1	300109	O14829	No	No
			ENSG00000115241	9278	protein phosphatase, Mg2+/Mn2+ dependent, 1G	PPM1G	605119	O15355	No	Yes
			ENSG00000100034	19388	protein phosphatase, Mg2+/Mn2+ dependent, 1F	PPM1F	-	P49593	No	No
CG32318	-	CG32318	ENSG00000101003	28980	GINS complex subunit 1 (Psf1 homolog)	GINS1	610608	Q14691	No	No
CG32528	parvin	parvin	ENSG00000197702	14652	parvin, alpha	PARVA	608120	Q9NVD7	No	Yes
			ENSG00000188677	14653	parvin, beta	PARVB	608121	Q9HBI1	No	Yes
			ENSG00000138964	14654	parvin, gamma	PARVG	608122	Q9HBI0	No	No
CG33162	Signal recognition particle receptor beta	SrpRbeta	ENSG00000144867	24085	signal recognition particle receptor, B subunit	SRPRB	-	Q9Y5M8	No	Yes
			ENSG00000012223	6720	lactotransferrin	LTF	150210	P02788	No	Yes
			ENSG00000091513	11740	transferrin	TF	190000	P02787	Yes	Yes
			ENSG00000163975	7037	antigen p97 (melanoma associated) identified by monoclonal antibodies 133.2 and 96.5	MFI2	155750	P08582	No	No
CG33526	PNUTS	PNUTS	ENSG00000204569	9284	protein phosphatase 1, regulatory subunit 10	PPP1R10	603771	Q96QC0	No	Yes
			ENSG00000204576	21149	proline rich 3	PRR3	607147	P79522	No	Yes
CG3411	blistered	bs	ENSG00000112658	11291	serum response factor (c-fos serum response element-binding transcription factor)	SRF	600589	P11831	No	Yes
CG3416	Mov34	Mov34	ENSG00000103035	9565	proteasome (prosome, macropain) 26S subunit, non-ATPase, 7	PSMD7	157970	P51665	No	Yes
CG34438	-	Cap-G	ENSG00000109805	24304	non-SMC condensin I complex, subunit G	NCAPG	606280	Q9BPX3	No	Yes
CG3460	Nonsense-mediated mRNA 3	Nmd3	ENSG00000169251	24250	NMD3 homolog (S. cerevisiae)	NMD3	611021	Q96D46	No	No
CG3619	Delta	Dl	ENSG00000198719	2908	delta-like 1 (Drosophila)	DLL1	606582	O00548	No	Yes
			ENSG00000090932	2909	delta-like 3 (Drosophila)	DLL3	602768	Q9NYJ7	Yes	No
			ENSG00000128917	2910	delta-like 4 (Drosophila)	DLL4	605185	Q9NR61	No	No
			ENSG00000101384	6188	jagged 1	JAG1	601920	P78504	Yes	Yes
			ENSG00000184916	6189	jagged 2	JAG2	602570	Q9Y219	No	Yes
CG3780	Spliceosomal protein on the X	Spx	ENSG00000143368	10771	splicing factor 3b, subunit 4, 49kDa	SF3B4	605593	Q15427	Yes	Yes
CG3885	sec3	sec3	ENSG00000090989	30380	exocyst complex component 1	EXOC1	607879	Q9NV70	No	Yes
CG3948	zetaCOP	zetaCOP	ENSG00000111481	2243	coatomer protein complex, subunit zeta 1	COPZ1	-	P61923	No	No
			ENSG00000005243	19356	coatomer protein complex, subunit zeta 2	COPZ2	-	Q9P299	No	No
CG4003	pontin	pont	ENSG00000175792	10474	RuvB-like 1 (E. coli)	RUVBL1	603449	Q9Y265	No	Yes
CG4214	Syntaxin 5	Syx5	ENSG00000162236	11440	syntaxin 5	STX5	603189	Q13190	No	No
CG4236	Chromatin assembly factor 1 subunit	Caf1	ENSG00000162521	9887	retinoblastoma binding protein 4	RBBP4	602923	Q09028	No	Yes
			ENSG00000102054	9890	retinoblastoma binding protein 7	RBBP7	300825	Q16576	No	Yes
CG4494	smt3	smt3	ENSG00000188612	11125	SMT3 suppressor of mif two 3 homolog 2 (S. cerevisiae)	SUMO2	603042	P61956	No	Yes
			ENSG00000184900	11124	SMT3 suppressor of mif two 3 homolog 3 (S. cerevisiae)	SUMO3	602231	P55854	No	Yes
			ENSG00000177688	21181	SMT3 suppressor of mif two 3 homolog 4 (S. cerevisiae)	SUMO4	608829	Q6EEV6	Yes	Yes
			ENSG00000116030	12502	SMT3 suppressor of mif two 3 homolog 1 (S. cerevisiae)	SUMO1	601912	P63165	Yes	Yes
CG4552	-	CG4552	ENSG00000036054	25622	TBC1 domain family, member 23	TBC1D23	-	Q9NUY8	No	No
CG4579	Nucleoporin 154	Nup154	ENSG00000113569	8063	nucleoporin 155kDa	NUP155	606694	O75694	No	Yes
CG4634	Nucleosome remodeling factor - 38kD	Nurf-38	ENSG00000180817	9226	pyrophosphatase (inorganic) 1	PPA1	179030	Q15181	No	Yes
			ENSG00000138777	28883	pyrophosphatase (inorganic) 2	PPA2	609988	Q9H2U2	No	No
CG4659	Signal recognition particle protein 54k	Srp54k	ENSG00000100883	11301	signal recognition particle 54kDa	SRP54	604857	P61011	No	Yes
CG4663	Peroxin 13	Pex13	ENSG00000162928	8855	peroxisomal biogenesis factor 13	PEX13	601789	Q92968	Yes	No
CG4869	beta-Tubulin at 97EF	betaTub97EF	ENSG00000137285	30829	tubulin, beta 2B class IIb	TUBB2B	612850	Q9BVA1	Yes	Yes
			ENSG00000176014	20776	tubulin, beta 6 class V	TUBB6	615103	Q9BUF5	No	Yes
			ENSG00000101162	16257	tubulin, beta 1 class VI	TUBB1	612901	Q9H4B7	Yes	Yes
			ENSG00000198211	20772	tubulin, beta 3 class III	TUBB3	602661	Q13509	Yes	Yes
			ENSG00000104833	20774	tubulin, beta 4A class IVa	TUBB4A	602662	P04350	No	Yes
			ENSG00000188229	20771	tubulin, beta 4B class IVb	TUBB4B	602660	P68371	No	Yes
			ENSG00000196230	20778	tubulin, beta class I	TUBB	191130	P07437	No	Yes
			ENSG00000173876	20773	tubulin, beta 8 class VIII	TUBB8	-	Q3ZCM7	No	Yes
			ENSG00000137267	12412	tubulin, beta 2A class IIa	TUBB2A	612850	Q13885	No	Yes
CG4889	wingless	wg	ENSG00000125084	12774	wingless-type MMTV integration site family, member 1	WNT1	164820	P04628	Yes	No
			ENSG00000108379	12782	wingless-type MMTV integration site family, member 3	WNT3	165330	P56703	Yes	No
			ENSG00000154342	15983	wingless-type MMTV integration site family, member 3A	WNT3A	606359	P56704	No	No
			ENSG00000154764	12786	wingless-type MMTV integration site family, member 7A	WNT7A	601570	O00755	Yes	No
			ENSG00000188064	12787	wingless-type MMTV integration site family, member 7B	WNT7B	601967	P56706	No	No
			ENSG00000105989	12780	wingless-type MMTV integration site family member 2	WNT2	147870	P09544	No	No
			ENSG00000134245	12781	wingless-type MMTV integration site family, member 2B	WNT2B	601968	Q93097	No	No
			ENSG00000162552	12783	wingless-type MMTV integration site family, member 4	WNT4	603490	P56705	Yes	No
			ENSG00000114251	12784	wingless-type MMTV integration site family, member 5A	WNT5A	164975	P41221	Yes	No
			ENSG00000002745	16267	wingless-type MMTV integration site family, member 16	WNT16	606267	Q9UBV4	No	No
			ENSG00000115596	12785	wingless-type MMTV integration site family, member 6	WNT6	604663	Q9Y6F9	No	No
			ENSG00000135925	13829	wingless-type MMTV integration site family, member 10A	WNT10A	606268	Q9GZT5	Yes	No
			ENSG00000169884	12775	wingless-type MMTV integration site family, member 10B	WNT10B	601906	O00744	Yes	No
			ENSG00000085741	12776	wingless-type MMTV integration site family, member 11	WNT11	603699	O96014	No	No
CG4898	Tropomyosin 1	Tm1	ENSG00000140416	12010	tropomyosin 1 (alpha)	TPM1	191010	P09493	Yes	Yes
			ENSG00000198467	12011	tropomyosin 2 (beta)	TPM2	190990	P07951	Yes	Yes
			ENSG00000143549	12012	tropomyosin 3	TPM3	191030	P06753	Yes	Yes
			ENSG00000167460	12013	tropomyosin 4	TPM4	600317	P67936	No	Yes
CG5064	Signal recognition particle protein 68	Srp68	ENSG00000167881	11302	signal recognition particle 68kDa	SRP68	604858	Q9UHB9	No	Yes
CG5166	Ataxin-2	Atx2	ENSG00000204842	10555	ataxin 2	ATXN2	601517	Q99700	Yes	Yes
			ENSG00000168488	31326	ataxin 2-like	ATXN2L	607931	Q8WWM7	No	Yes
CG5183	KDEL receptor	KdelR	ENSG00000105438	6304	KDEL (Lys-Asp-Glu-Leu) endoplasmic reticulum protein retention receptor 1	KDELR1	131235	P24390	No	Yes
			ENSG00000136240	6305	KDEL (Lys-Asp-Glu-Leu) endoplasmic reticulum protein retention receptor 2	KDELR2	609024	P33947	No	No
			ENSG00000100196	6306	KDEL (Lys-Asp-Glu-Leu) endoplasmic reticulum protein retention receptor 3	KDELR3	-	O43731	No	No
CG5206	bonus	bon	ENSG00000122779	11812	tripartite motif containing 24	TRIM24	603406	O15164	Yes	Yes
			ENSG00000197323	16290	tripartite motif containing 33	TRIM33	605769	Q9UPN9	Yes	Yes
			ENSG00000166436	29005	tripartite motif containing 66	TRIM66	612000	O15016	No	No
			ENSG00000130726	16384	tripartite motif containing 28	TRIM28	601742	Q13263	No	Yes
CG5277	Intronic Protein 259	Ip259	ENSG00000164346	30728	NSA2 ribosome biogenesis homolog (S. cerevisiae)	NSA2	612497	O95478	No	No
CG5341	sec6	sec6	ENSG00000180104	30378	exocyst complex component 3	EXOC3	608186	O60645	No	Yes
			ENSG00000130201	30162	exocyst complex component 3-like 2	EXOC3L2	-	Q2M3D2	No	No
			ENSG00000185215	11895	tumor necrosis factor, alpha-induced protein 2	TNFAIP2	603300	Q03169	No	No
			ENSG00000179044	27540	exocyst complex component 3-like 1	EXOC3L1	614117	Q86VI1	No	No
			ENSG00000205436	20120	exocyst complex component 3-like 4	EXOC3L4	-	Q17RC7	No	No
CG5363	cdc2	cdc2	ENSG00000170312	1722	cyclin-dependent kinase 1	CDK1	116940	P06493	No	Yes
			ENSG00000108504	1772	cyclin-dependent kinase 3	CDK3	123828	Q00526	No	Yes
			ENSG00000123374	1771	cyclin-dependent kinase 2	CDK2	116953	P24941	No	Yes
CG5371	Ribonucleoside diphosphate reductase large subunit	RnrL	ENSG00000167325	10451	ribonucleotide reductase M1	RRM1	180410	P23921	No	Yes
CG5417	Signal recognition particle protein 14	Srp14	ENSG00000140319	11299	signal recognition particle 14kDa (homologous Alu RNA binding protein)	SRP14	600708	P37108	No	Yes
CG5525	-	CG5525	ENSG00000115484	1617	chaperonin containing TCP1, subunit 4 (delta)	CCT4	605142	P50991	No	Yes
			ENSG00000150753	1618	chaperonin containing TCP1, subunit 5 (epsilon)	CCT5	610150	P48643	Yes	Yes
CG5553	DNA polymerase alpha 60kD	DNApol-alpha60	ENSG00000146143	9370	primase, DNA, polypeptide 2 (58kDa)	PRIM2	176636	P49643	No	Yes
CG5595	Sex combs extra	Sce	ENSG00000204227	10018	ring finger protein 1	RING1	602045	Q06587	No	Yes
			ENSG00000121481	10061	ring finger protein 2	RNF2	608985	Q99496	No	Yes
CG5670	Na pump alpha subunit	Atpalpha	ENSG00000163399	799	ATPase, Na+/K+ transporting, alpha 1 polypeptide	ATP1A1	182310	P05023	No	Yes
			ENSG00000018625	800	ATPase, Na+/K+ transporting, alpha 2 polypeptide	ATP1A2	182340	P50993	Yes	No
			ENSG00000105409	801	ATPase, Na+/K+ transporting, alpha 3 polypeptide	ATP1A3	182350	P13637	Yes	No
			ENSG00000075673	13816	ATPase, H+/K+ transporting, nongastric, alpha polypeptide	ATP12A	182360	P54707	No	No
			ENSG00000132681	14073	ATPase, Na+/K+ transporting, alpha 4 polypeptide	ATP1A4	607321	Q13733	No	No
			ENSG00000105675	819	ATPase, H+/K+ exchanging, alpha polypeptide	ATP4A	137216	P20648	No	No
CG5771	Rab11	Rab11	ENSG00000103769	9760	RAB11A, member RAS oncogene family	RAB11A	605570	P62491	No	Yes
			ENSG00000185236	9761	RAB11B, member RAS oncogene family	RAB11B	604198	Q15907	No	Yes
			ENSG00000132698	18238	RAB25, member RAS oncogene family	RAB25	612942	P57735	No	No
CG5841	mind bomb 1	mib1	ENSG00000101752	21086	mindbomb E3 ubiquitin protein ligase 1	MIB1	608677	Q86YT6	Yes	Yes
			ENSG00000197530	30577	mindbomb E3 ubiquitin protein ligase 2	MIB2	611141	Q96AX9	No	Yes
CG5864	AP-1sigma	AP-1sigma	ENSG00000106367	559	adaptor-related protein complex 1, sigma 1 subunit	AP1S1	603531	P61966	Yes	No
			ENSG00000182287	560	adaptor-related protein complex 1, sigma 2 subunit	AP1S2	300629	P56377	Yes	No
			ENSG00000152056	18971	adaptor-related protein complex 1, sigma 3 subunit	AP1S3	-	Q96PC3	No	No
CG5940	Cyclin A	CycA	ENSG00000133101	1577	cyclin A1	CCNA1	604036	P78396	No	Yes
			ENSG00000145386	1578	cyclin A2	CCNA2	123835	P20248	No	Yes
CG6057	SMC1	SMC1	ENSG00000072501	11111	structural maintenance of chromosomes 1A	SMC1A	300040	Q14683	Yes	Yes
			ENSG00000077935	11112	structural maintenance of chromosomes 1B	SMC1B	608685	Q8NDV3	No	Yes
CG6094	-	CG6094	ENSG00000167862	5359	immature colon carcinoma transcript 1	ICT1	603000	Q14197	No	Yes
CG6095	-	exo84	ENSG00000116903	24659	exocyst complex component 8	EXOC8	-	Q8IYI6	No	Yes
CG6177	ldlCp-related protein	ldlCp	ENSG00000135775	6546	component of oligomeric golgi complex 2	COG2	606974	Q14746	No	No
CG6197	-	CG6197	ENSG00000076924	14089	XPA binding protein 2	XAB2	610850	Q9HCS7	No	Yes
CG6235	twins	tws	ENSG00000221914	9304	protein phosphatase 2, regulatory subunit B, alpha	PPP2R2A	604941	P63151	No	Yes
			ENSG00000156475	9305	protein phosphatase 2, regulatory subunit B, beta	PPP2R2B	604325	Q00005	Yes	Yes
			ENSG00000074211	9306	protein phosphatase 2, regulatory subunit B, gamma	PPP2R2C	605997	Q9Y2T4	No	Yes
			ENSG00000175470	23732	protein phosphatase 2, regulatory subunit B, delta	PPP2R2D	613992	Q66LE6	No	Yes
CG6364	-	CG6364	ENSG00000130717	14859	uridine-cytidine kinase 1	UCK1	609328	Q9HA47	No	No
			ENSG00000143179	12562	uridine-cytidine kinase 2	UCK2	609329	Q9BZX2	No	No
			ENSG00000198276	15938	uridine-cytidine kinase 1-like 1	UCKL1	610866	Q9NWZ5	No	No
CG6376	E2F transcription factor	E2f	ENSG00000112242	3115	E2F transcription factor 3	E2F3	600427	O00716	No	Yes
			ENSG00000007968	3114	E2F transcription factor 2	E2F2	600426	Q14209	No	Yes
			ENSG00000101412	3113	E2F transcription factor 1	E2F1	189971	Q01094	No	Yes
			ENSG00000169016	3120	E2F transcription factor 6	E2F6	602944	O75461	No	Yes
CG6382	Ef1alpha-like factor	Elf	ENSG00000103342	4621	G1 to S phase transition 1	GSPT1	139259	P15170	No	Yes
			ENSG00000189369	4622	G1 to S phase transition 2	GSPT2	300418	Q8IYD1	No	Yes
CG6501	nucleostemin 2	ns2	ENSG00000134697	29925	guanine nucleotide binding protein-like 2 (nucleolar)	GNL2	609365	Q13823	No	Yes
CG6620	IplI-aurora-like kinase	ial	ENSG00000178999	11390	aurora kinase B	AURKB	604970	Q96GD4	No	Yes
			ENSG00000105146	11391	aurora kinase C	AURKC	603495	Q9UQB9	Yes	Yes
			ENSG00000087586	11393	aurora kinase A	AURKA	603072	O14965	Yes	Yes
CG6637	larsen	lsn	ENSG00000159210	17028	SNF8, ESCRT-II complex subunit, homolog (S. cerevisiae)	SNF8	610904	Q96H20	No	Yes
CG6759	cdc16	cdc16	ENSG00000130177	1720	cell division cycle 16 homolog (S. cerevisiae)	CDC16	603461	Q13042	No	Yes
CG6819	members only	mbo	ENSG00000108559	8067	nucleoporin 88kDa	NUP88	602552	Q99567	No	Yes
CG6827	Neurexin IV	Nrx-IV	ENSG00000108797	8011	contactin associated protein 1	CNTNAP1	602346	P78357	No	Yes
			ENSG00000174469	13830	contactin associated protein-like 2	CNTNAP2	604569	Q9UHC6	Yes	Yes
			ENSG00000106714	13834	contactin associated protein-like 3	CNTNAP3	610517	Q9BZ76	No	No
			ENSG00000154529	32035	contactin associated protein-like 3B	CNTNAP3B	-	Q96NU0	No	No
			ENSG00000152910	18747	contactin associated protein-like 4	CNTNAP4	610518	Q9C0A0	No	Yes
			ENSG00000155052	18748	contactin associated protein-like 5	CNTNAP5	610519	Q8WYK1	No	No
CG6831	rhea	rhea	ENSG00000137076	11845	talin 1	TLN1	186745	Q9Y490	No	Yes
			ENSG00000171914	15447	talin 2	TLN2	607349	Q9Y4G6	No	Yes
			ENSG00000140406	13519	mesoderm development candidate 1	MESDC1	-	Q9H1K6	No	No
			ENSG00000074695	6631	lectin, mannose-binding, 1	LMAN1	601567	P49257	Yes	Yes
			ENSG00000140506	6632	lectin, mannose-binding, 1 like	LMAN1L	609548	Q9HAT1	No	No
			ENSG00000160999	17381	SH2B adaptor protein 2	SH2B2	605300	O14492	No	Yes
CG7006	-	CG7006	ENSG00000132603	24328	nuclear import 7 homolog (S. cerevisiae)	NIP7	-	Q9Y221	No	No
CG7034	sec15	sec15	ENSG00000144036	17085	exocyst complex component 6B	EXOC6B	607880	Q9Y2D4	No	No
			ENSG00000138190	23196	exocyst complex component 6	EXOC6	609672	Q8TAG9	No	Yes
CG7073	sar1	sar1	ENSG00000079332	10534	SAR1 homolog A (S. cerevisiae)	SAR1A	607691	Q9NR31	No	No
			ENSG00000152700	10535	SAR1 homolog B (S. cerevisiae)	SAR1B	607690	Q9Y6B6	Yes	No
CG7147	kuzbanian	kuz	ENSG00000137845	188	ADAM metallopeptidase domain 10	ADAM10	602192	O14672	No	No
CG7269	Helicase at 25E	Hel25E	ENSG00000123136	17821	DEAD (Asp-Glu-Ala-Asp) box polypeptide 39A	DDX39A	-	O00148	No	Yes
			ENSG00000198563	13917	DEAD (Asp-Glu-Ala-Asp) box polypeptide 39B	DDX39B	142560	Q13838	No	Yes
CG7392	Connector of kinase to AP-1	Cka	ENSG00000115808	11424	striatin, calmodulin binding protein	STRN	614765	O43815	No	Yes
			ENSG00000196792	15720	striatin, calmodulin binding protein 3	STRN3	614766	Q13033	No	Yes
			ENSG00000090372	15721	striatin, calmodulin binding protein 4	STRN4	614767	Q9NRL3	No	Yes
CG7398	Transportin	Trn	ENSG00000083312	6401	transportin 1	TNPO1	602901	Q92973	No	Yes
			ENSG00000105576	19998	transportin 2	TNPO2	603002	O14787	No	Yes
CG7556	-	CG7556	ENSG00000136770	20090	DnaJ (Hsp40) homolog, subfamily C, member 1	DNAJC1	611207	Q96KC8	No	No
CG7578	sec71	sec71	ENSG00000066777	15772	ADP-ribosylation factor guanine nucleotide-exchange factor 1 (brefeldin A-inhibited)	ARFGEF1	604141	Q9Y6D6	No	Yes
			ENSG00000124198	15853	ADP-ribosylation factor guanine nucleotide-exchange factor 2 (brefeldin A-inhibited)	ARFGEF2	605371	Q9Y6D5	Yes	Yes
CG7626	Spt5	Spt5	ENSG00000196235	11469	suppressor of Ty 5 homolog (S. cerevisiae)	SUPT5H	602102	O00267	No	Yes
CG7654	Translocase of outer membrane 20	Tom20	ENSG00000173726	20947	translocase of outer mitochondrial membrane 20 homolog (yeast)	TOMM20	601848	Q15388	No	Yes
			ENSG00000196860	33752	translocase of outer mitochondrial membrane 20 homolog (yeast)-like	TOMM20L	-	Q6UXN7	No	No
CG7831	non-claret disjunctional	ncd	ENSG00000056678	6389	kinesin family member C1	KIFC1	603763	Q9BW19	No	Yes
			ENSG00000140859	6326	kinesin family member C3	KIFC3	604535	Q9BVG8	No	No
CG7954	steamer duck	stck	ENSG00000072163	16084	LIM and senescent cell antigen-like domains 2	LIMS2	607908	Q7Z4I7	No	Yes
			ENSG00000169756	6616	LIM and senescent cell antigen-like domains 1	LIMS1	602567	P48059	No	Yes
			ENSG00000256671	39941	LIM and senescent cell antigen-like domains 3-like	LIMS3L	-	P0CW20	No	No
			ENSG00000186148	30047	LIM and senescent cell antigen-like domains 3	LIMS3	-	P0CW19	No	No
CG8053	Eukaryotic initiation factor 1A	eIF-1A	ENSG00000173674	3250	eukaryotic translation initiation factor 1A, X-linked	EIF1AX	300186	P47813	No	No
			ENSG00000198692	3252	eukaryotic translation initiation factor 1A, Y-linked	EIF1AY	400014	O14602	No	No
CG8103	-	Mi-2	ENSG00000170004	1918	chromodomain helicase DNA binding protein 3	CHD3	602120	Q12873	No	Yes
			ENSG00000111642	1919	chromodomain helicase DNA binding protein 4	CHD4	603277	Q14839	No	Yes
			ENSG00000116254	16816	chromodomain helicase DNA binding protein 5	CHD5	610771	Q8TDI0	No	Yes
CG8231	T-cp1zeta	Tcp-1zeta	ENSG00000146731	1620	chaperonin containing TCP1, subunit 6A (zeta 1)	CCT6A	104613	P40227	No	Yes
			ENSG00000132141	1621	chaperonin containing TCP1, subunit 6B (zeta 2)	CCT6B	610730	Q92526	No	Yes
CG8258	-	CG8258	ENSG00000156261	1623	chaperonin containing TCP1, subunit 8 (theta)	CCT8	-	P50990	No	Yes
			ENSG00000198445	15553	chaperonin containing TCP1, subunit 8 (theta)-like 2	CCT8L2	-	Q96SF2	No	No
CG8268	Signal recognition particle protein 9	Srp9	ENSG00000143742	11304	signal recognition particle 9kDa	SRP9	600707	P49458	No	Yes
CG8274	Megator	Mtor	ENSG00000047410	12017	translocated promoter region, nuclear basket protein	TPR	189940	P12270	Yes	Yes
CG8351	Tcp-1eta	Tcp-1eta	ENSG00000135624	1622	chaperonin containing TCP1, subunit 7 (eta)	CCT7	605140	Q99832	No	Yes
CG8385	ADP ribosylation factor 79F	Arf79F	ENSG00000143761	652	ADP-ribosylation factor 1	ARF1	103180	P84077	No	Yes
			ENSG00000134287	654	ADP-ribosylation factor 3	ARF3	103190	P61204	No	Yes
			ENSG00000168374	655	ADP-ribosylation factor 4	ARF4	601177	P18085	No	Yes
			ENSG00000004059	658	ADP-ribosylation factor 5	ARF5	103188	P84085	No	No
CG8427	Small ribonucleoprotein particle protein SmD3	SmD3	ENSG00000100028	11160	small nuclear ribonucleoprotein D3 polypeptide 18kDa	SNRPD3	601062	P62318	No	Yes
CG8432	Rab escort protein	Rep	ENSG00000188419	1940	choroideremia (Rab escort protein 1)	CHM	300390	P24386	Yes	No
			ENSG00000203668	1941	choroideremia-like (Rab escort protein 2)	CHML	118825	P26374	No	No
CG8439	T-complex Chaperonin 5	Cct5	ENSG00000150753	1618	chaperonin containing TCP1, subunit 5 (epsilon)	CCT5	610150	P48643	Yes	Yes
			ENSG00000115484	1617	chaperonin containing TCP1, subunit 4 (delta)	CCT4	605142	P50991	No	Yes
CG8440	Lissencephaly-1	Lis-1	ENSG00000007168	8574	platelet-activating factor acetylhydrolase 1b, regulatory subunit 1 (45kDa)	PAFAH1B1	601545	P43034	Yes	Yes
			ENSG00000168092	8575	platelet-activating factor acetylhydrolase 1b, catalytic subunit 2 (30kDa)	PAFAH1B2	602508	P68402	No	Yes
			ENSG00000079462	8576	platelet-activating factor acetylhydrolase 1b, catalytic subunit 3 (29kDa)	PAFAH1B3	603074	Q15102	No	Yes
			ENSG00000158006	8579	platelet-activating factor acetylhydrolase 2, 40kDa	PAFAH2	602344	Q99487	No	No
			ENSG00000146070	9040	phospholipase A2, group VII (platelet-activating factor acetylhydrolase, plasma)	PLA2G7	601690	Q13093	Yes	No
CG8444	-	VhaM8.9	ENSG00000182220	18305	ATPase, H+ transporting, lysosomal accessory protein 2	ATP6AP2	300556	O75787	Yes	No
CG8448	mrj	mrj	ENSG00000105993	14888	DnaJ (Hsp40) homolog, subfamily B, member 6	DNAJB6	611332	O75190	Yes	No
			ENSG00000172404	24986	DnaJ (Hsp40) homolog, subfamily B, member 7	DNAJB7	611336	Q7Z6W7	No	No
			ENSG00000179407	23699	DnaJ (Hsp40) homolog, subfamily B, member 8	DNAJB8	611337	Q8NHS0	No	No
			ENSG00000135924	5228	DnaJ (Hsp40) homolog, subfamily B, member 2	DNAJB2	604139	P25686	Yes	No
CG8479	optic atrophy 1-like	opa1-like	ENSG00000198836	8140	optic atrophy 1 (autosomal dominant)	OPA1	605290	O60313	Yes	Yes
CG8487	gartenzwerg	garz	ENSG00000107862	4181	golgi brefeldin A resistant guanine nucleotide exchange factor 1	GBF1	603698	Q92538	No	Yes
CG8583	sec63	sec63	ENSG00000025796	21082	SEC63 homolog (S. cerevisiae)	SEC63	608648	Q9UGP8	Yes	No
CG8610	Cdc27	Cdc27	ENSG00000004897	1728	cell division cycle 27 homolog (S. cerevisiae)	CDC27	116946	P30260	No	Yes
CG8651	trithorax	trx	ENSG00000118058	7132	myeloid/lymphoid or mixed-lineage leukemia (trithorax homolog, Drosophila)	MLL	159555	Q03164	Yes	Yes
			ENSG00000105663	-	Histone-lysine N-methyltransferase MLL4	MLL4	606834	Q9UMN6	No	Yes
CG8781	tsunagi	tsu	ENSG00000131795	9905	RNA binding motif protein 8A	RBM8A	605313	Q9Y5S9	Yes	Yes
CG8787	Additional sex combs	Asx	ENSG00000171456	18318	additional sex combs like 1 (Drosophila)	ASXL1	612990	Q8IXJ9	Yes	Yes
			ENSG00000143970	23805	additional sex combs like 2 (Drosophila)	ASXL2	612991	Q76L83	No	No
			ENSG00000141431	29357	additional sex combs like 3 (Drosophila)	ASXL3	615115	Q9C0F0	No	No
			ENSG00000043143	22984	PHD finger protein 15	PHF15	610515	Q9NQC1	No	Yes
			ENSG00000077684	30027	PHD finger protein 17	PHF17	610514	Q6IE81	No	Yes
			ENSG00000102221	22982	PHD finger protein 16	PHF16	300618	Q92613	No	Yes
CG8860	-	CG8860	ENSG00000132432	18277	Sec61 gamma subunit	SEC61G	609215	P60059	No	No
CG8977	Cctgamma	Cctgamma	ENSG00000163468	1616	chaperonin containing TCP1, subunit 3 (gamma)	CCT3	600114	P49368	No	Yes
CG9031	icarus	ics	ENSG00000148484	10464	Ras suppressor protein 1	RSU1	179555	Q15404	No	Yes
CG9089	wurst	wus	ENSG00000178401	25802	DnaJ (Hsp40) homolog, subfamily C, member 22	DNAJC22	-	Q8N4W6	No	No
CG9193	mutagen-sensitive 209	mus209	ENSG00000132646	8729	proliferating cell nuclear antigen	PCNA	176740	P12004	No	Yes
CG9277	beta-Tubulin at 56D	betaTub56D	ENSG00000196230	20778	tubulin, beta class I	TUBB	191130	P07437	No	Yes
			ENSG00000101162	16257	tubulin, beta 1 class VI	TUBB1	612901	Q9H4B7	Yes	Yes
			ENSG00000188229	20771	tubulin, beta 4B class IVb	TUBB4B	602660	P68371	No	Yes
			ENSG00000137267	12412	tubulin, beta 2A class IIa	TUBB2A	612850	Q13885	No	Yes
			ENSG00000198211	20772	tubulin, beta 3 class III	TUBB3	602661	Q13509	Yes	Yes
			ENSG00000176014	20776	tubulin, beta 6 class V	TUBB6	615103	Q9BUF5	No	Yes
			ENSG00000104833	20774	tubulin, beta 4A class IVa	TUBB4A	602662	P04350	No	Yes
			ENSG00000173876	20773	tubulin, beta 8 class VIII	TUBB8	-	Q3ZCM7	No	Yes
			ENSG00000137285	30829	tubulin, beta 2B class IIb	TUBB2B	612850	Q9BVA1	Yes	Yes
			ENSG00000198211	6929	melanocortin 1 receptor (alpha melanocyte stimulating hormone receptor)	MC1R	155555	Q01726	Yes	No
CG9298	-	Trs23	ENSG00000196655	19943	trafficking protein particle complex 4	TRAPPC4	610971	Q9Y296	No	No
CG9324	Pomp	Pomp	ENSG00000132963	20330	proteasome maturation protein	POMP	613386	Q9Y244	Yes	Yes
CG9327	Proteasome 29kD subunit	Pros29	ENSG00000041357	9533	proteasome (prosome, macropain) subunit, alpha type, 4	PSMA4	176846	P25789	No	Yes
CG9375	Ras oncogene at 85D	Ras85D	ENSG00000133703	6407	v-Ki-ras2 Kirsten rat sarcoma viral oncogene homolog	KRAS	190070	P01116	Yes	Yes
			ENSG00000213281	7989	neuroblastoma RAS viral (v-ras) oncogene homolog	NRAS	164790	P01111	Yes	No
			ENSG00000174775	5173	v-Ha-ras Harvey rat sarcoma viral oncogene homolog	HRAS	190020	P01112	Yes	Yes
			ENSG00000187682	5174	ES cell expressed Ras	ERAS	300437	Q7Z444	No	No
			ENSG00000006451	9839	v-ral simian leukemia viral oncogene homolog A (ras related)	RALA	179550	P11233	No	Yes
			ENSG00000144118	9840	v-ral simian leukemia viral oncogene homolog B (ras related; GTP binding protein)	RALB	179551	P11234	No	Yes
CG9379	blistery	by	ENSG00000131746	24352	tensin 4	TNS4	608385	Q8IZW8	No	Yes
			ENSG00000136205	21616	tensin 3	TNS3	606825	Q68CZ2	No	Yes
			ENSG00000111077	19737	tensin like C1 domain containing phosphatase (tensin 2)	TENC1	607717	Q63HR2	No	Yes
			ENSG00000079308	11973	tensin 1	TNS1	600076	Q9HBL0	No	Yes
CG9415	X box binding protein-1	Xbp1	ENSG00000100219	12801	X-box binding protein 1	XBP1	194355	P17861	Yes	Yes
CG9623	inflated	if	ENSG00000161638	6141	integrin, alpha 5 (fibronectin receptor, alpha polypeptide)	ITGA5	135620	P08648	No	Yes
			ENSG00000138448	6150	integrin, alpha V	ITGAV	193210	P06756	No	Yes
			ENSG00000005961	6138	integrin, alpha 2b (platelet glycoprotein IIb of IIb/IIIa complex, antigen CD41)	ITGA2B	607759	P08514	Yes	No
			ENSG00000077943	6144	integrin, alpha 8	ITGA8	604063	P53708	No	Yes
CG9710	nudC	nudC	ENSG00000090273	8045	nuclear distribution C homolog (A. nidulans)	NUDC	610325	Q9Y266	No	Yes
CG9774	Rho-kinase	rok	ENSG00000134318	10252	Rho-associated, coiled-coil containing protein kinase 2	ROCK2	604002	O75116	No	No
			ENSG00000067900	10251	Rho-associated, coiled-coil containing protein kinase 1	ROCK1	601702	Q13464	No	Yes
CG9834	endophilin B	endoB	ENSG00000097033	10833	SH3-domain GRB2-like endophilin B1	SH3GLB1	609287	Q9Y371	No	Yes
			ENSG00000148341	10834	SH3-domain GRB2-like endophilin B2	SH3GLB2	609288	Q9NR46	No	Yes
CG9943	Surfeit 1	Surf1	ENSG00000148290	11474	surfeit 1	SURF1	185620	Q15526	Yes	No
CG9985	skittles	sktl	ENSG00000186111	8996	phosphatidylinositol-4-phosphate 5-kinase, type I, gamma	PIP5K1C	606102	O60331	Yes	Yes
			ENSG00000107242	8995	phosphatidylinositol-4-phosphate 5-kinase, type I, beta	PIP5K1B	602745	O14986	No	No
			ENSG00000143398	8994	phosphatidylinositol-4-phosphate 5-kinase, type I, alpha	PIP5K1A	603275	Q99755	No	No
			ENSG00000159352	9561	proteasome (prosome, macropain) 26S subunit, non-ATPase, 4	PSMD4	601648	P55036	No	Yes
			ENSG00000180764	23733	PIP5K1A and PSMD4-like, pseudogene	PIPSL	-	A2A3N6	No	No
CG9998	U2 small nuclear riboprotein auxiliary factor 50	U2af50	ENSG00000063244	23156	U2 small nuclear RNA auxiliary factor 2	U2AF2	191318	P26368	No	Yes
CG9999	Ran GTPase activating protein	RanGap	ENSG00000100401	9854	Ran GTPase activating protein 1	RANGAP1	602362	P46060	No	Yes
CG7487	RecQ4	RecQ4	ENSG00000160957	9949	RecQ protein-like 4	RECQL4	603780	O94761	Yes	Yes
CG8118	mastermind	mam	ENSG00000196782	16272	mastermind-like 3 (Drosophila)	MAML3	608991	Q96JK9	No	Yes
			ENSG00000184384	16259	mastermind-like 2 (Drosophila)	MAML2	607537	Q8IZL2	Yes	Yes
			ENSG00000161021	13632	mastermind-like 1 (Drosophila)	MAML1	605424	Q92585	No	Yes
CG2835	G protein alpha s subunit	Galphas	ENSG00000141404	4388	guanine nucleotide binding protein (G protein), alpha activating activity polypeptide, olfactory type	GNAL	139312	P38405	No	Yes
CG8556	Rac2	Rac2	ENSG00000128340	9802	ras-related C3 botulinum toxin substrate 2 (rho family, small GTP binding protein Rac2)	RAC2	602049	P15153	Yes	No
-	-	-	ENSG00000070831	1736	cell division cycle 42	CDC42	116952	P60953	No	Yes
-	-	-	ENSG00000119729	17736	ras homolog family member Q	RHOQ	605857	P17081	No	No
-	-	-	ENSG00000136238	9801	ras-related C3 botulinum toxin substrate 1 (rho family, small GTP binding protein Rac1)	RAC1	602048	P63000	No	Yes
-	-	-	ENSG00000169750	9803	ras-related C3 botulinum toxin substrate 3 (rho family, small GTP binding protein Rac3)	RAC3	602050	P60763	No	Yes
-	-	-	ENSG00000177105	672	ras homolog family member G	RHOG	179505	P84095	No	No
-	-	-	ENSG00000126785	688	ras homolog family member J	RHOJ	607653	Q9H4E5	No	No
-	-	-	ENSG00000087460	4392	GNAS complex locus	GNAS	139320	P84996	Yes	Yes
CG1004	rhomboid	rho	ENSG00000141314	16502	rhomboid, veinlet-like 3 (Drosophila)	RHBDL3	-	P58872	No	No
-	-	-	ENSG00000158315	16083	rhomboid, veinlet-like 2 (Drosophila)	RHBDL2	608962	Q9NX52	No	No
-	-	-	ENSG00000103269	10007	rhomboid, veinlet-like 1 (Drosophila)	RHBDL1	603264	O75783	No	No
CG33166	stem cell tumor	stet	ENSG00000141314	16502	rhomboid, veinlet-like 3 (Drosophila)	RHBDL3	-	P58872	No	No
-	-	-	ENSG00000158315	16083	rhomboid, veinlet-like 2 (Drosophila)	RHBDL2	608962	Q9NX52	No	No
-	-	-	ENSG00000103269	10007	rhomboid, veinlet-like 1 (Drosophila)	RHBDL1	603264	O75783	No	No
CG1697	rhomboid-4	rho-4	ENSG00000158315	16083	rhomboid, veinlet-like 2 (Drosophila)	RHBDL2	608962	Q9NX52	No	No
CG6863	tolkin	tok	ENSG00000095587	11844	tolloid-like 2	TLL2	606743	Q9Y6L7	No	No
-	-	-	ENSG00000038295	11843	tolloid-like 1	TLL1	606742	O43897	Yes	No
-	-	-	ENSG00000168487	1067	bone morphogenetic protein 1	BMP1	112264	P13497	Yes	No
CG10023	Focal adhesion kinase	Fak	ENSG00000169398	9611	protein tyrosine kinase 2	PTK2	600758	Q05397	No	Yes
-	-	-	ENSG00000120899	9612	protein tyrosine kinase 2 beta	PTK2B	601212	Q14289	No	Yes
CG12399	Mothers against dpp	Mad	ENSG00000170365	6767	SMAD family member 1	SMAD1	601595	Q15797	Yes	Yes
-	-	-	ENSG00000113658	6771	SMAD family member 5	SMAD5	603110	Q99717	No	Yes
-	-	-	ENSG00000120693	6774	SMAD family member 9	SMAD9	603295	O15198	Yes	Yes
-	-	-	ENSG00000175387	6768	SMAD family member 2	SMAD2	601366	Q15796	Yes	Yes
CG7935	moleskin	msk	ENSG00000205339	9852	importin 7	IPO7	605586	O95373	No	Yes
-	-	-	ENSG00000133704	9853	importin 8	IPO8	605600	O15397	No	No
CG31794	Paxillin	Pax	ENSG00000089159	9718	paxillin	PXN	602505	P49023	No	Yes
-	-	-	ENSG00000140682	11767	transforming growth factor beta 1 induced transcript 1	TGFB1I1	602353	O43294	No	Yes
CG1794	Matrix metalloproteinase 2	Mmp2	ENSG00000137673	7174	matrix metallopeptidase 7 (matrilysin, uterine)	MMP7	178990	P09237	No	No
-	-	-	ENSG00000118113	7175	matrix metallopeptidase 8 (neutrophil collagenase)	MMP8	120355	P22894	No	No
-	-	-	ENSG00000123342	7165	matrix metallopeptidase 19	MMP19	601807	Q99542	No	No
-	-	-	ENSG00000099953	7157	matrix metallopeptidase 11 (stromelysin 3)	MMP11	185261	P24347	No	No
-	-	-	ENSG00000137745	7159	matrix metallopeptidase 13 (collagenase 3)	MMP13	600108	P45452	Yes	No
-	-	-	ENSG00000149968	7173	matrix metallopeptidase 3 (stromelysin 1, progelatinase)	MMP3	185250	P08254	Yes	No
-	-	-	ENSG00000156103	7162	matrix metallopeptidase 16 (membrane-inserted)	MMP16	602262	P51512	No	No
-	-	-	ENSG00000167346	14249	matrix metallopeptidase 26	MMP26	605470	Q9NRE1	No	No
-	-	-	ENSG00000137675	14250	matrix metallopeptidase 27	MMP27	-	Q9H306	No	No
-	-	-	ENSG00000125966	7172	matrix metallopeptidase 24 (membrane-inserted)	MMP24	604871	Q9Y5R2	No	No
-	-	-	ENSG00000129270	14366	matrix metallopeptidase 28	MMP28	608417	Q9H239	No	No
-	-	-	ENSG00000157227	7160	matrix metallopeptidase 14 (membrane-inserted)	MMP14	600754	P50281	No	No
-	-	-	ENSG00000137674	7167	matrix metallopeptidase 20	MMP20	604629	O60882	Yes	No
-	-	-	ENSG00000198598	7163	matrix metallopeptidase 17 (membrane-inserted)	MMP17	602285	Q9ULZ9	No	No
-	-	-	ENSG00000196611	7155	matrix metallopeptidase 1 (interstitial collagenase)	MMP1	120353	P03956	Yes	No
-	-	-	ENSG00000102996	7161	matrix metallopeptidase 15 (membrane-inserted)	MMP15	602261	P51511	No	No
-	-	-	ENSG00000166670	7156	matrix metallopeptidase 10 (stromelysin 2)	MMP10	185260	P09238	No	No
-	-	-	ENSG00000008516	14246	matrix metallopeptidase 25	MMP25	608482	Q9NPA2	No	No
CG1098	MLF1-adaptor molecule	Madm	ENSG00000115216	7993	nuclear receptor binding protein 1	NRBP1	606010	Q9UHY1	No	Yes
-	-	-	ENSG00000185189	19339	nuclear receptor binding protein 2	NRBP2	-	Q9NSY0	No	No
CG7926	Axin	Axn	ENSG00000168646	904	axin 2	AXIN2	604025	Q9Y2T1	Yes	Yes
-	-	-	ENSG00000103126	903	axin 1	AXIN1	603816	O15169	Yes	Yes
CG7892	nemo	nmo	ENSG00000087095	29858	nemo-like kinase	NLK	609476	Q9UBE8	No	Yes
CG8224	baboon	babo	ENSG00000115170	171	activin A receptor, type I	ACVR1	102576	Q04771	Yes	Yes
-	-	-	ENSG00000107779	1076	bone morphogenetic protein receptor, type IA	BMPR1A	601299	P36894	Yes	Yes
-	-	-	ENSG00000138696	1077	bone morphogenetic protein receptor, type IB	BMPR1B	603248	O00238	Yes	Yes
-	-	-	ENSG00000123612	18123	activin A receptor, type IC	ACVR1C	608981	Q8NER5	No	Yes
-	-	-	ENSG00000135503	172	activin A receptor, type IB	ACVR1B	601300	P36896	Yes	Yes
-	-	-	ENSG00000106799	11772	transforming growth factor, beta receptor 1	TGFBR1	190181	P36897	Yes	Yes
CG9885	decapentaplegic	dpp	ENSG00000125845	1069	bone morphogenetic protein 2	BMP2	112261	P12643	Yes	Yes
-	-	-	ENSG00000125378	1071	bone morphogenetic protein 4	BMP4	112262	P12644	Yes	Yes
CG5562	glass bottom boat	gbb	ENSG00000183682	21650	bone morphogenetic protein 8a	BMP8A	-	Q7Z5Y6	No	No
-	-	-	ENSG00000101144	1074	bone morphogenetic protein 7	BMP7	112267	P18075	No	Yes
-	-	-	ENSG00000153162	1073	bone morphogenetic protein 6	BMP6	112266	P22004	No	Yes
-	-	-	ENSG00000116985	1075	bone morphogenetic protein 8b	BMP8B	602284	P34820	No	No
-	-	-	ENSG00000112175	1072	bone morphogenetic protein 5	BMP5	112265	P22003	No	No
CG1891	saxophone	sax	ENSG00000115170	171	activin A receptor, type I	ACVR1	102576	Q04771	Yes	Yes
-	-	-	ENSG00000107779	1076	bone morphogenetic protein receptor, type IA	BMPR1A	601299	P36894	Yes	Yes
-	-	-	ENSG00000138696	1077	bone morphogenetic protein receptor, type IB	BMPR1B	603248	O00238	Yes	Yes
-	-	-	ENSG00000123612	18123	activin A receptor, type IC	ACVR1C	608981	Q8NER5	No	Yes
-	-	-	ENSG00000135503	172	activin A receptor, type IB	ACVR1B	601300	P36896	Yes	Yes
-	-	-	ENSG00000139567	175	activin A receptor type II-like 1	ACVRL1	601284	P37023	Yes	Yes
CG9311	myopic	mop	ENSG00000070778	9651	protein tyrosine phosphatase, non-receptor type 21	PTPN21	603271	Q16825	No	No
-	-	-	ENSG00000184489	9636	protein tyrosine phosphatase type IVA, member 3	PTP4A3	606449	O75365	No	Yes
-	-	-	ENSG00000158079	30184	protein tyrosine phosphatase domain containing 1	PTPDC1	-	A2A3K4	No	No
-	-	-	ENSG00000064655	3520	eyes absent homolog 2 (Drosophila)	EYA2	601654	O00167	No	No
-	-	-	ENSG00000158161	3521	eyes absent homolog 3 (Drosophila)	EYA3	601655	Q99504	No	No
-	-	-	ENSG00000076201	14406	protein tyrosine phosphatase, non-receptor type 23	PTPN23	606584	Q9H3S7	No	Yes
-	-	-	ENSG00000134242	9652	protein tyrosine phosphatase, non-receptor type 22 (lymphoid)	PTPN22	600716	Q9Y2R2	Yes	No
-	-	-	ENSG00000072135	9649	protein tyrosine phosphatase, non-receptor type 18 (brain-derived)	PTPN18	606587	Q99952	No	No
-	-	-	ENSG00000175354	9650	protein tyrosine phosphatase, non-receptor type 2	PTPN2	176887	P17706	Yes	No
-	-	-	ENSG00000070159	9655	protein tyrosine phosphatase, non-receptor type 3	PTPN3	176877	P26045	No	No
-	-	-	ENSG00000088179	9656	protein tyrosine phosphatase, non-receptor type 4 (megakaryocyte)	PTPN4	176878	P29074	No	Yes
-	-	-	ENSG00000169410	9661	protein tyrosine phosphatase, non-receptor type 9	PTPN9	600768	P43378	No	No
-	-	-	ENSG00000127947	9645	protein tyrosine phosphatase, non-receptor type 12	PTPN12	600079	Q05209	Yes	Yes
-	-	-	ENSG00000152104	9647	protein tyrosine phosphatase, non-receptor type 14	PTPN14	603155	Q15678	Yes	Yes
-	-	-	ENSG00000132670	9664	protein tyrosine phosphatase, receptor type, A	PTPRA	176884	P18433	No	No
-	-	-	ENSG00000132334	9669	protein tyrosine phosphatase, receptor type, E	PTPRE	600926	P23469	No	Yes
-	-	-	ENSG00000144724	9671	protein tyrosine phosphatase, receptor type, G	PTPRG	176886	P23470	No	No
-	-	-	ENSG00000080031	9672	protein tyrosine phosphatase, receptor type, H	PTPRH	602510	Q9HD43	No	Yes
-	-	-	ENSG00000151490	9678	protein tyrosine phosphatase, receptor type, O	PTPRO	600579	Q16827	Yes	No
-	-	-	ENSG00000166157	12023	transmembrane phosphatase with tensin homology	TPTE	604336	P56180	No	Yes
-	-	-	ENSG00000112245	9634	protein tyrosine phosphatase type IVA, member 1	PTP4A1	601585	Q93096	No	No
-	-	-	ENSG00000184007	9635	protein tyrosine phosphatase type IVA, member 2	PTP4A2	601584	Q12974	No	No
-	-	-	ENSG00000100330	7451	myotubularin related protein 3	MTMR3	603558	Q13615	No	No
CG9126	Stromal interaction molecule	Stim	ENSG00000109689	19205	stromal interaction molecule 2	STIM2	610841	Q9P246	No	No
-	-	-	ENSG00000167323	11386	stromal interaction molecule 1	STIM1	605921	Q13586	Yes	No
-	-	-	ENSG00000130227	14108	exportin 7	XPO7	606140	Q9UIA9	No	Yes
-	-	-	ENSG00000204764	14428	RAN binding protein 17	RANBP17	606141	Q9H2T7	No	No
CG12559	rolled	rl	ENSG00000102882	6877	mitogen-activated protein kinase 3	MAPK3	601795	P27361	No	Yes
-	-	-	ENSG00000100030	6871	mitogen-activated protein kinase 1	MAPK1	176948	P28482	No	Yes
CG10275	kon-tiki	kon	ENSG00000173546	2466	chondroitin sulfate proteoglycan 4	CSPG4	601172	Q6UVK1	No	Yes
CG4379	cAMP-dependent protein kinase 1	Pka-C1	ENSG00000183943	9441	protein kinase, X-linked	PRKX	300083	P51817	No	Yes
-	-	-	ENSG00000072062	9380	protein kinase, cAMP-dependent, catalytic, alpha	PRKACA	601639	P17612	No	Yes
-	-	-	ENSG00000165059	9382	protein kinase, cAMP-dependent, catalytic, gamma	PRKACG	176893	P22612	No	No
-	-	-	ENSG00000142875	9381	protein kinase, cAMP-dependent, catalytic, beta	PRKACB	176892	P22694	No	Yes
CG10491	vein	vn	ENSG00000120729	12399	myotilin	MYOT	604103	Q9UBF9	Yes	Yes
CG5920	Ribosomal protein S2	RpS2	ENSG00000140988	10404	ribosomal protein S2	RPS2	603624	P15880	No	Yes
CG32575	hangover	hang	ENSG00000065526	17575	spen homolog, transcriptional regulator (Drosophila)	SPEN	613484	Q96T58	No	Yes
-	-	-	ENSG00000148143	21684	zinc finger protein 462	ZNF462	-	Q96JM2	No	Yes
CG8222	PDGF- and VEGF-receptor related	Pvr	ENSG00000102755	3763	fms-related tyrosine kinase 1	FLT1	165070	P17948	No	Yes
-	-	-	ENSG00000128052	6307	kinase insert domain receptor (a type III receptor tyrosine kinase)	KDR	191306	P35968	Yes	Yes
-	-	-	ENSG00000037280	3767	fms-related tyrosine kinase 4	FLT4	136352	P35916	Yes	Yes
CG8019	haywire	hay	ENSG00000163161	3435	excision repair cross-complementing rodent repair deficiency, complementation group 3	ERCC3	133510	P19447	Yes	No
CG9554	eyes absent	eya	ENSG00000112319	3522	eyes absent homolog 4 (Drosophila)	EYA4	603550	O95677	Yes	No
-	-	-	ENSG00000104313	3519	eyes absent homolog 1 (Drosophila)	EYA1	601653	Q99502	Yes	No
-	-	-	ENSG00000158161	3521	eyes absent homolog 3 (Drosophila)	EYA3	601655	Q99504	No	No
-	-	-	ENSG00000064655	3520	eyes absent homolog 2 (Drosophila)	EYA2	601654	O00167	No	No
CG12085	poly U binding factor 68kD	pUf68	ENSG00000179950	17042	poly-U binding splicing factor 60KDa	PUF60	604819	Q9UHX1	No	Yes
CG31695	screw	scw	ENSG00000183682	21650	bone morphogenetic protein 8a	BMP8A	-	Q7Z5Y6	No	No
-	-	-	ENSG00000101144	1074	bone morphogenetic protein 7	BMP7	112267	P18075	No	Yes
-	-	-	ENSG00000153162	1073	bone morphogenetic protein 6	BMP6	112266	P22004	No	Yes
-	-	-	ENSG00000116985	1075	bone morphogenetic protein 8b	BMP8B	602284	P34820	No	No
-	-	-	ENSG00000112175	1072	bone morphogenetic protein 5	BMP5	112265	P22003	No	No
CG6896	MYPT-75D	MYPT-75D	ENSG00000101445	15850	protein phosphatase 1, regulatory subunit 16B	PPP1R16B	613275	Q96T49	No	Yes
-	-	-	ENSG00000160972	14941	protein phosphatase 1, regulatory subunit 16A	PPP1R16A	609172	Q96I34	No	Yes
CG11614	naked cuticle	nkd	ENSG00000140807	17045	naked cuticle homolog 1 (Drosophila)	NKD1	607851	Q969G9	No	No
-	-	-	ENSG00000145506	17046	naked cuticle homolog 2 (Drosophila)	NKD2	607852	Q969F2	No	Yes
CG1401	Cullin-5	Cul-5	ENSG00000166266	2556	cullin 5	CUL5	601741	Q93034	No	Yes
CG4445	polypeptide GalNAc transferase 3	pgant3	ENSG00000259075	42957	POC1B-GALNT4 readthrough	POC1B-GALNT4	-	F8VUJ3, F8VZB3	No	No
-	-	-	ENSG00000139629	4128	UDP-N-acetyl-alpha-D-galactosamine:polypeptide N-acetylgalactosaminyltransferase 6 (GalNAc-T6)	GALNT6	605148	Q8NCL4	No	No
-	-	-	ENSG00000136542	4127	UDP-N-acetyl-alpha-D-galactosamine:polypeptide N-acetylgalactosaminyltransferase 5 (GalNAc-T5)	GALNT5	615129	Q7Z7M9	No	Yes
-	-	-	ENSG00000144278	23242	UDP-N-acetyl-alpha-D-galactosamine:polypeptide N-acetylgalactosaminyltransferase 13 (GalNAc-T13)	GALNT13	608369	Q8IUC8	No	No
-	-	-	ENSG00000131386	21531	UDP-N-acetyl-alpha-D-galactosamine:polypeptide N-acetylgalactosaminyltransferase 15	GALNT15	615131	Q8N3T1	No	No
-	-	-	ENSG00000106648	21725	UDP-N-acetyl-alpha-D-galactosamine:polypeptide N-acetylgalactosaminyltransferase-like 5	GALNTL5	615133	Q7Z4T8	No	No
-	-	-	ENSG00000141429	4123	UDP-N-acetyl-alpha-D-galactosamine:polypeptide N-acetylgalactosaminyltransferase 1 (GalNAc-T1)	GALNT1	602273	Q10472	No	Yes
-	-	-	ENSG00000143641	4124	UDP-N-acetyl-alpha-D-galactosamine:polypeptide N-acetylgalactosaminyltransferase 2 (GalNAc-T2)	GALNT2	602274	Q10471	No	No
-	-	-	ENSG00000115339	4125	UDP-N-acetyl-alpha-D-galactosamine:polypeptide N-acetylgalactosaminyltransferase 3 (GalNAc-T3)	GALNT3	601756	Q14435	Yes	No
-	-	-	ENSG00000130035	4130	UDP-N-acetyl-alpha-D-galactosamine:polypeptide N-acetylgalactosaminyltransferase 8 (GalNAc-T8)	GALNT8	606250	Q9NY28	No	No
-	-	-	ENSG00000110328	30488	UDP-N-acetyl-alpha-D-galactosamine:polypeptide N-acetylgalactosaminyltransferase 18	GALNT18	615136	Q6P9A2	No	No
-	-	-	ENSG00000174473	33844	UDP-N-acetyl-alpha-D-galactosamine:polypeptide N-acetylgalactosaminyltransferase-like 6	GALNTL6	615138	Q49A17	No	No
-	-	-	ENSG00000182870	4131	UDP-N-acetyl-alpha-D-galactosamine:polypeptide N-acetylgalactosaminyltransferase 9 (GalNAc-T9)	GALNT9	606251	Q9HCQ5	No	No
-	-	-	ENSG00000109586	4129	UDP-N-acetyl-alpha-D-galactosamine:polypeptide N-acetylgalactosaminyltransferase 7 (GalNAc-T7)	GALNT7	605005	Q86SF2	No	No
-	-	-	ENSG00000164574	19873	UDP-N-acetyl-alpha-D-galactosamine:polypeptide N-acetylgalactosaminyltransferase 10 (GalNAc-T10)	GALNT10	608043	Q86SR1	No	No
-	-	-	ENSG00000100626	23233	UDP-N-acetyl-alpha-D-galactosamine:polypeptide N-acetylgalactosaminyltransferase 16	GALNT16	615132	Q8N428	No	No
-	-	-	ENSG00000178234	19875	UDP-N-acetyl-alpha-D-galactosamine:polypeptide N-acetylgalactosaminyltransferase 11 (GalNAc-T11)	GALNT11	615130	Q8NCW6	No	No
-	-	-	ENSG00000185274	16347	Williams-Beuren syndrome chromosome region 17	WBSCR17	615137	Q6IS24	No	No
-	-	-	ENSG00000158089	22946	UDP-N-acetyl-alpha-D-galactosamine:polypeptide N-acetylgalactosaminyltransferase 14 (GalNAc-T14)	GALNT14	608225	Q96FL9	No	No
-	-	-	ENSG00000119514	19877	UDP-N-acetyl-alpha-D-galactosamine:polypeptide N-acetylgalactosaminyltransferase 12 (GalNAc-T12)	GALNT12	610290	Q8IXK2	Yes	No
-	-	-	ENSG00000257594	4126	UDP-N-acetyl-alpha-D-galactosamine:polypeptide N-acetylgalactosaminyltransferase 4 (GalNAc-T4)	GALNT4	603565	Q8N4A0	No	No
CG4122	silver	svr	ENSG00000135678	2311	carboxypeptidase M	CPM	114860	P14384	No	No
-	-	-	ENSG00000108582	2301	carboxypeptidase D	CPD	603102	O75976	No	No
CG8987	tamas	tam	ENSG00000140521	9179	polymerase (DNA directed), gamma	POLG	174763	P54098	Yes	No
CG8376	apterous	ap	ENSG00000143355	14222	LIM homeobox 9	LHX9	606066	Q9NQ69	No	No
-	-	-	ENSG00000106689	6594	LIM homeobox 2	LHX2	603759	P50458	No	Yes
CG3924	Chip	Chi	ENSG00000198728	6532	LIM domain binding 1	LDB1	603451	Q86U70	No	Yes
-	-	-	ENSG00000169744	6533	LIM domain binding 2	LDB2	603450	O43679	No	Yes
CG44425	Beadex	Bx	ENSG00000048540	6643	LIM domain only 3 (rhombotin-like 2)	LMO3	180386	Q8TAP4	No	Yes
-	-	-	ENSG00000135363	6642	LIM domain only 2 (rhombotin-like 1)	LMO2	180385	P25791	Yes	Yes
-	-	-	ENSG00000143013	6644	LIM domain only 4	LMO4	603129	P61968	No	Yes
-	-	-	ENSG00000166407	6641	LIM domain only 1 (rhombotin 1)	LMO1	186921	P25800	Yes	No
CG7187	Sequence-specific single-stranded DNA-binding protein	Ssdp	ENSG00000145687	15831	single-stranded DNA binding protein 2	SSBP2	607389	P81877	No	Yes
-	-	-	ENSG00000157216	15674	single stranded DNA binding protein 3	SSBP3	607390	Q9BWW4	No	Yes
-	-	-	ENSG00000130511	15676	single stranded DNA binding protein 4	SSBP4	607391	Q9BWG4	No	Yes
CG13366	-	CG13366	ENSG00000100014	29022	sperm antigen with calponin homology and coiled-coil domains 1-like	SPECC1L	614140	Q69YQ0	Yes	Yes
-	-	-	ENSG00000128487	30615	sperm antigen with calponin homology and coiled-coil domains 1	SPECC1	608793	Q5M775	No	No
CG18214	trio	trio	ENSG00000160145	4814	kalirin, RhoGEF kinase	KALRN	604605	O60229	Yes	Yes
-	-	-	ENSG00000135502	30275	Rho guanine nucleotide exchange factor (GEF) 25	ARHGEF25	610215	Q86VW2	No	Yes
-	-	-	ENSG00000038382	12303	trio Rho guanine nucleotide exchange factor	TRIO	601893	O75962	No	Yes
CG1716	Set2	Set2	ENSG00000181555	18420	SET domain containing 2	SETD2	612778	Q9BYW2	No	Yes
CG1765	Ecdysone receptor	EcR	ENSG00000025434	7966	nuclear receptor subfamily 1, group H, member 3	NR1H3	602423	Q13133	No	Yes
-	-	-	ENSG00000012504	7967	nuclear receptor subfamily 1, group H, member 4	NR1H4	603826	Q96RI1	No	Yes
-	-	-	ENSG00000131408	7965	nuclear receptor subfamily 1, group H, member 2	NR1H2	600380	P55055	No	Yes
CG14938	crooked legs	crol	ENSG00000198040	13159	zinc finger protein 84	ZNF84	-	P51523	No	No
-	-	-	ENSG00000196458	28068	zinc finger protein 605	ZNF605	-	Q86T29	No	No
-	-	-	ENSG00000197619	24740	zinc finger protein 615	ZNF615	-	Q8N8J6	No	No
-	-	-	ENSG00000196437	24737	zinc finger protein 569	ZNF569	613904	Q5MCW4	No	No
-	-	-	ENSG00000196967	26305	zinc finger protein 585A	ZNF585A	-	Q6P3V2	No	No
-	-	-	ENSG00000196693	13097	zinc finger protein 33B	ZNF33B	194522	Q06732	No	No
-	-	-	ENSG00000096654	12975	zinc finger protein 184	ZNF184	602277	Q99676	No	No
-	-	-	ENSG00000170949	12948	zinc finger protein 160	ZNF160	600398	Q9HCG1	No	No
-	-	-	ENSG00000197937	16447	zinc finger protein 347	ZNF347	-	Q96SE7	No	No
-	-	-	ENSG00000147124	13107	zinc finger protein 41	ZNF41	314995	P51814	Yes	Yes
-	-	-	ENSG00000197566	29254	zinc finger protein 624	ZNF624	-	Q9P2J8	No	No
-	-	-	ENSG00000197050	20649	zinc finger protein 420	ZNF420	-	Q8TAQ5	No	Yes
-	-	-	ENSG00000189180	13096	zinc finger protein 33A	ZNF33A	194521	Q06730	No	Yes
-	-	-	ENSG00000127081	23385	zinc finger protein 484	ZNF484	-	Q5JVG2	No	No
-	-	-	ENSG00000187187	28671	zinc finger protein 546	ZNF546	-	Q86UE3	No	No
-	-	-	ENSG00000197016	22220	zinc finger protein 470	ZNF470	-	Q6ECI4	No	No
-	-	-	ENSG00000198566	32033	zinc finger protein 658B, pseudogene	ZNF658B	-	Q4V348	No	No
-	-	-	ENSG00000196409	25226	zinc finger protein 658	ZNF658	-	Q5TYW1	No	No
-	-	-	ENSG00000164631	12902	zinc finger protein 12	ZNF12	194536	P17014	No	No
-	-	-	ENSG00000204611	28062	zinc finger protein 616	ZNF616	-	Q08AN1	No	No
-	-	-	ENSG00000160321	12999	zinc finger protein 208	ZNF208	603977	O43345	No	No
-	-	-	ENSG00000213967	32462	zinc finger protein 726	ZNF726	-	A6NNF4	No	No
-	-	-	ENSG00000196267	34333	zinc finger protein 836	ZNF836	-	Q6ZNA1	No	No
-	-	-	ENSG00000128000	33109	zinc finger protein 780B	ZNF780B	-	Q9Y6R6	No	No
-	-	-	ENSG00000146587	17680	RB-associated KRAB zinc finger	RBAK	608191	Q9NYW8	No	Yes
-	-	-	ENSG00000197497	25885	zinc finger protein 665	ZNF665	-	Q9H7R5	No	No
-	-	-	ENSG00000167232	13166	zinc finger protein 91	ZNF91	603971	Q05481	No	Yes
-	-	-	ENSG00000130684	15809	zinc finger protein 337	ZNF337	-	Q9Y3M9	No	No
-	-	-	ENSG00000186448	12988	zinc finger protein 197	ZNF197	-	O14709	No	Yes
-	-	-	ENSG00000186272	12958	zinc finger protein 17	ZNF17	-	P17021	No	No
-	-	-	ENSG00000196350	32464	zinc finger protein 729	ZNF729	-	A6NN14	No	No
-	-	-	ENSG00000160336	23179	zinc finger protein 761	ZNF761	-	Q86XN6	No	No
-	-	-	ENSG00000197608	27611	zinc finger protein 841	ZNF841	-	Q6ZN19	No	No
-	-	-	ENSG00000198521	13109	zinc finger protein 43	ZNF43	603972	P17038	No	No
-	-	-	ENSG00000147118	13001	zinc finger protein 182	ZNF182	314993	P17025	No	No
-	-	-	ENSG00000131115	13020	zinc finger protein 227	ZNF227	-	Q86WZ6	No	No
-	-	-	ENSG00000196268	23708	zinc finger protein 493	ZNF493	-	Q6ZR52	No	No
-	-	-	ENSG00000198453	25392	zinc finger protein 568	ZNF568	-	Q3ZCX4	No	No
-	-	-	ENSG00000198182	28192	zinc finger protein 607	ZNF607	-	Q96SK3	No	No
-	-	-	ENSG00000196597	33110	zinc finger protein 782	ZNF782	-	Q6ZMW2	No	No
-	-	-	ENSG00000180626	29392	zinc finger protein 594	ZNF594	-	Q96JF6	No	No
-	-	-	ENSG00000198482	33230	zinc finger protein 808	ZNF808	-	Q8N4W9	No	No
-	-	-	ENSG00000176293	12919	zinc finger protein 135	ZNF135	604077	P52742	No	Yes
-	-	-	ENSG00000170631	12947	zinc finger protein 16	ZNF16	601262	P17020	No	No
-	-	-	ENSG00000204519	25108	zinc finger protein 551	ZNF551	-	Q7Z340	No	No
-	-	-	ENSG00000189144	26420	zinc finger protein 573	ZNF573	-	Q86YE8	No	No
-	-	-	ENSG00000196757	25292	zinc finger protein 700	ZNF700	-	Q9H0M5	No	No
-	-	-	ENSG00000197013	20817	zinc finger protein 429	ZNF429	-	Q86V71	No	No
-	-	-	ENSG00000196724	20647	zinc finger protein 418	ZNF418	-	Q8TF45	No	No
-	-	-	ENSG00000159917	12866	zinc finger protein 235	ZNF235	604749	Q14590	No	No
-	-	-	ENSG00000166704	25879	zinc finger protein 606	ZNF606	613905	Q8WXB4	No	No
-	-	-	ENSG00000189042	28696	zinc finger protein 567	ZNF567	-	Q8N184	No	No
-	-	-	ENSG00000185947	13060	zinc finger protein 267	ZNF267	604752	Q14586	No	No
-	-	-	ENSG00000221994	28855	zinc finger protein 630	ZNF630	300819	Q2M218	No	No
-	-	-	ENSG00000189190	30951	zinc finger protein 600	ZNF600	-	Q6ZNG1	No	No
-	-	-	ENSG00000198538	13073	zinc finger protein 28	ZNF28	-	P17035	No	No
-	-	-	ENSG00000167555	29384	zinc finger protein 528	ZNF528	-	Q3MIS6	No	No
-	-	-	ENSG00000167380	13019	zinc finger protein 226	ZNF226	-	Q9NYT6	No	Yes
-	-	-	ENSG00000197647	20811	zinc finger protein 433	ZNF433	-	Q8N7K0	No	No
-	-	-	ENSG00000167377	13023	zinc finger protein 23	ZNF23	194527	P17027	No	No
-	-	-	ENSG00000145908	13091	zinc finger protein 300	ZNF300	612429	Q96RE9	No	No
-	-	-	ENSG00000167383	13022	zinc finger protein 229	ZNF229	-	Q9UJW7	No	No
-	-	-	ENSG00000159905	13014	zinc finger protein 221	ZNF221	-	Q9UK13	No	Yes
-	-	-	ENSG00000131849	12916	zinc finger protein 132	ZNF132	604074	P52740	No	No
-	-	-	ENSG00000168661	13090	zinc finger protein 30	ZNF30	-	P17039	No	No
-	-	-	ENSG00000171817	25331	zinc finger protein 540	ZNF540	613903	Q8NDQ6	No	No
-	-	-	ENSG00000182903	29425	zinc finger protein 721	ZNF721	-	Q8TF20	No	No
-	-	-	ENSG00000081665	23780	zinc finger protein 506	ZNF506	-	Q5JVG8	No	No
-	-	-	ENSG00000196263	23226	zinc finger protein 471	ZNF471	-	Q9BX82	No	No
-	-	-	ENSG00000196670	23241	ZFP62 zinc finger protein	ZFP62	610281	Q8NB50	No	No
-	-	-	ENSG00000124459	13111	zinc finger protein 45	ZNF45	194554	Q02386	No	No
-	-	-	ENSG00000147789	13139	zinc finger protein 7	ZNF7	194531	P17097	No	No
-	-	-	ENSG00000136870	12980	zinc finger protein 189	ZNF189	603132	O75820	No	No
-	-	-	ENSG00000196247	12887	zinc finger protein 107	ZNF107	603989	Q9UII5	No	Yes
-	-	-	ENSG00000197782	27603	zinc finger protein 780A	ZNF780A	-	O75290	No	No
-	-	-	ENSG00000125846	12917	zinc finger protein 133	ZNF133	604075	P52736	No	Yes
-	-	-	ENSG00000159904	38691	zinc finger protein 890, pseudogene	ZNF890P	-		No	No
-	-	-	ENSG00000197701	27196	zinc finger protein 595	ZNF595	-	Q8IYB9	No	No
-	-	-	ENSG00000105708	12924	zinc finger protein 14	ZNF14	194556	P17017	No	No
-	-	-	ENSG00000131845	13505	zinc finger protein 304	ZNF304	613840	Q9HCX3	No	No
-	-	-	ENSG00000105497	12964	zinc finger protein 175	ZNF175	601139	Q9Y473	No	Yes
-	-	-	ENSG00000198131	16759	zinc finger protein 544	ZNF544	-	Q6NX49	No	No
-	-	-	ENSG00000180479	25000	zinc finger protein 571	ZNF571	-	Q7Z3V5	No	No
-	-	-	ENSG00000105750	13160	zinc finger protein 85	ZNF85	603899	Q03923	No	No
-	-	-	ENSG00000196172	26457	zinc finger protein 681	ZNF681	-	Q96N22	No	No
-	-	-	ENSG00000205903	13843	zinc finger protein 316	ZNF316	-	A6NFI3	No	No
-	-	-	ENSG00000141040	13502	zinc finger protein 287	ZNF287	-	Q9HBT7	No	No
-	-	-	ENSG00000197779	13156	zinc finger protein 81	ZNF81	314998	P51508	Yes	No
-	-	-	ENSG00000213096	13047	zinc finger protein 254	ZNF254	604768	O75437	No	No
-	-	-	ENSG00000198185	15806	zinc finger protein 334	ZNF334	-	Q9HCZ1	No	No
-	-	-	ENSG00000167637	13077	zinc finger protein 283	ZNF283	-	Q8N7M2	No	No
-	-	-	ENSG00000136866	12863	ZFP37 zinc finger protein	ZFP37	602951	Q9Y6Q3	No	No
-	-	-	ENSG00000198169	13045	zinc finger protein 251	ZNF251	-	Q9BRH9	No	Yes
-	-	-	ENSG00000196867	17801	ZFP28 zinc finger protein	ZFP28	-	Q8NHY6	No	Yes
-	-	-	ENSG00000213020	28766	zinc finger protein 611	ZNF611	-	Q8N823	No	No
-	-	-	ENSG00000176024	25827	zinc finger protein 613	ZNF613	-	Q6PF04	No	No
-	-	-	ENSG00000198028	26484	zinc finger protein 560	ZNF560	-	Q96MR9	No	No
-	-	-	ENSG00000180855	20878	zinc finger protein 443	ZNF443	606697	Q9Y2A4	No	No
-	-	-	ENSG00000196110	24750	zinc finger protein 699	ZNF699	609571	Q32M78	No	No
-	-	-	ENSG00000186230	32783	zinc finger protein 749	ZNF749	-	O43361	No	No
-	-	-	ENSG00000164256	13994	PR domain containing 9	PRDM9	609760	Q9NQV7	No	No
-	-	-	ENSG00000196109	20429	zinc finger protein 676	ZNF676	-	Q8N7Q3	No	No
-	-	-	ENSG00000152454	13049	zinc finger protein 256	ZNF256	606956	Q9Y2P7	No	Yes
-	-	-	ENSG00000198393	13053	zinc finger protein 26	ZNF26	194537	P17031	No	No
-	-	-	ENSG00000184939	23329	ZFP90 zinc finger protein	ZFP90	609451	Q8TF47	No	No
CG2995	G9a	G9a	ENSG00000204371	14129	euchromatic histone-lysine N-methyltransferase 2	EHMT2	604599	Q96KQ7	No	Yes
-	-	-	ENSG00000181090	24650	euchromatic histone-lysine N-methyltransferase 1	EHMT1	607001	Q9H9B1	Yes	Yes
-	-	-	ENSG00000170364	10762	SET domain and mariner transposase fusion gene	SETMAR	609834	Q53H47	No	Yes
CG10236	Laminin A	LanA	ENSG00000053747	6483	laminin, alpha 3	LAMA3	600805	Q16787	Yes	No
-	-	-	ENSG00000130702	6485	laminin, alpha 5	LAMA5	601033	O15230	No	Yes
CG42677	wing blister	wb	ENSG00000101680	6481	laminin, alpha 1	LAMA1	150320	P25391	No	Yes
-	-	-	ENSG00000196569	6482	laminin, alpha 2	LAMA2	156225	P24043	Yes	Yes
CG7123	LanB1	LanB1	ENSG00000172037	6487	laminin, beta 2 (laminin S)	LAMB2	150325	P55268	Yes	No
-	-	-	ENSG00000091136	6486	laminin, beta 1	LAMB1	150240	P07942	Yes	Yes
-	-	-	ENSG00000091128	6491	laminin, beta 4	LAMB4	-	A4D0S4	No	No
CG32417	Myt1	Myt1	ENSG00000127564	29650	protein kinase, membrane associated tyrosine/threonine 1	PKMYT1	602474	Q99640	No	No
CG12190	Ring and YY1 Binding Protein	RYBP	ENSG00000015153	17363	YY1 associated factor 2	YAF2	607534	Q8IY57	No	Yes
-	-	-	ENSG00000163602	10480	RING1 and YY1 binding protein	RYBP	607535	Q8N488	No	Yes
CG5198	hole-in-one	holn1	ENSG00000169217	1656	CD2 (cytoplasmic tail) binding protein 2	CD2BP2	604470	O95400	No	Yes
CG18250	Dystroglycan	Dg	ENSG00000173402	2666	dystroglycan 1 (dystrophin-associated glycoprotein 1)	DAG1	128239	Q14118	Yes	Yes
CG6281	Tissue inhibitor of metalloproteases	Timp	ENSG00000035862	11821	TIMP metallopeptidase inhibitor 2	TIMP2	188825	P16035	No	No
-	-	-	ENSG00000157150	11823	TIMP metallopeptidase inhibitor 4	TIMP4	601915	Q99727	No	No
-	-	-	ENSG00000100234	11822	TIMP metallopeptidase inhibitor 3	TIMP3	188826	P35625	Yes	No
-	-	-	ENSG00000102265	11820	TIMP metallopeptidase inhibitor 1	TIMP1	305370	P01033	No	No
CG12199	kekkon5	kek5	ENSG00000173621	28456	leucine rich repeat and fibronectin type III domain containing 4	LRFN4	612810	Q6PJG9	No	No
-	-	-	ENSG00000156564	21226	leucine rich repeat and fibronectin type III domain containing 2	LRFN2	612808	Q9ULH4	No	No
-	-	-	ENSG00000126243	28370	leucine rich repeat and fibronectin type III domain containing 3	LRFN3	612809	Q9BTN0	No	No
-	-	-	ENSG00000165379	20360	leucine rich repeat and fibronectin type III domain containing 5	LRFN5	612811	Q96NI6	No	No
-	-	-	ENSG00000128011	29290	leucine rich repeat and fibronectin type III domain containing 1	LRFN1	612807	Q9P244	No	No
CG2262	Smad on X	Smox	ENSG00000175387	6768	SMAD family member 2	SMAD2	601366	Q15796	Yes	Yes
-	-	-	ENSG00000166949	6769	SMAD family member 3	SMAD3	603109	P84022	Yes	Yes
-	-	-	ENSG00000120693	6774	SMAD family member 9	SMAD9	603295	O15198	Yes	Yes
CG11940	pico	pico	ENSG00000173166	14436	Ras association (RalGDS/AF-6) and pleckstrin homology domains 1	RAPH1	609035	Q70E73	No	No
-	-	-	ENSG00000077420	17379	amyloid beta (A4) precursor protein-binding, family B, member 1 interacting protein	APBB1IP	609036	Q7Z5R6	No	No
CG15792	zipper	zip	ENSG00000144821	31073	myosin, heavy chain 15	MYH15	609929	Q9Y2K3	No	No
-	-	-	ENSG00000109061	7567	myosin, heavy chain 1, skeletal muscle, adult	MYH1	160730	P12882	No	No
-	-	-	ENSG00000125414	7572	myosin, heavy chain 2, skeletal muscle, adult	MYH2	160740	Q9UKX2	Yes	No
-	-	-	ENSG00000109063	7573	myosin, heavy chain 3, skeletal muscle, embryonic	MYH3	160720	P11055	Yes	No
-	-	-	ENSG00000141048	7574	myosin, heavy chain 4, skeletal muscle	MYH4	160742	Q9Y623	No	No
-	-	-	ENSG00000197616	7576	myosin, heavy chain 6, cardiac muscle, alpha	MYH6	160710	P13533	Yes	No
-	-	-	ENSG00000092054	7577	myosin, heavy chain 7, cardiac muscle, beta	MYH7	160760	P12883	Yes	Yes
-	-	-	ENSG00000133020	7578	myosin, heavy chain 8, skeletal muscle, perinatal	MYH8	160741	P13535	Yes	No
-	-	-	ENSG00000100345	7579	myosin, heavy chain 9, non-muscle	MYH9	160775	P35579	Yes	Yes
-	-	-	ENSG00000133026	7568	myosin, heavy chain 10, non-muscle	MYH10	160776	P35580	No	Yes
-	-	-	ENSG00000133392	7569	myosin, heavy chain 11, smooth muscle	MYH11	160745	P35749	Yes	No
-	-	-	ENSG00000078814	15906	myosin, heavy chain 7B, cardiac muscle, beta	MYH7B	609928	A7E2Y1	No	No
-	-	-	ENSG00000105357	23212	myosin, heavy chain 14, non-muscle	MYH14	608568	Q7Z406	Yes	Yes
-	-	-	ENSG00000006788	7571	myosin, heavy chain 13, skeletal muscle	MYH13	603487	Q9UKX3	No	No
CG9867	EGF-domain O-GlcNAc transferase	Eogt	ENSG00000163378	28526	EGF domain-specific O-linked N-acetylglucosamine (GlcNAc) transferase	EOGT	614789	Q5NDL2	No	No
CG7356	Transglutaminase	Tg	ENSG00000124491	3531	coagulation factor XIII, A1 polypeptide	F13A1	134570	P00488	Yes	Yes
-	-	-	ENSG00000125780	11779	transglutaminase 3 (E polypeptide, protein-glutamine-gamma-glutamyltransferase)	TGM3	600238	Q08188	No	No
-	-	-	ENSG00000198959	11778	transglutaminase 2 (C polypeptide, protein-glutamine-gamma-glutamyltransferase)	TGM2	190196	P21980	No	Yes
-	-	-	ENSG00000166948	16255	transglutaminase 6	TGM6	613900	O95932	Yes	No
-	-	-	ENSG00000159495	30790	transglutaminase 7	TGM7	606776	Q96PF1	No	No
-	-	-	ENSG00000092295	11777	transglutaminase 1 (K polypeptide epidermal type I, protein-glutamine-gamma-glutamyltransferase)	TGM1	190195	P22735	Yes	No
-	-	-	ENSG00000104055	11781	transglutaminase 5	TGM5	603805	O43548	Yes	No
-	-	-	ENSG00000163810	11780	transglutaminase 4 (prostate)	TGM4	600585	P49221	No	No
CG5994	Negative elongation factor E	Nelf-E	ENSG00000204356	13974	negative elongation factor complex member E	NELFE	154040	P18615	No	Yes
CG7421	Nopp140	Nopp140	ENSG00000115053	7667	nucleolin	NCL	164035	P19338	No	Yes
CG6253	Ribosomal protein L14	RpL14	ENSG00000188846	10305	ribosomal protein L14	RPL14	611827	P50914	No	Yes
-	-	-	ENSG00000139239	31384	ribosomal protein L14 pseudogene 1	RPL14P1	-		No	No
CG3291	pacman	pcm	ENSG00000114127	30654	5'-3' exoribonuclease 1	XRN1	607994	Q8IZH2	No	Yes
-	-	-	ENSG00000088930	12836	5'-3' exoribonuclease 2	XRN2	608851	Q9H0D6	No	Yes
CG4584	Deoxyuridine triphosphatase	dUTPase	ENSG00000128951	3078	deoxyuridine triphosphatase	DUT	601266	P33316	No	Yes
CG8171	double parked	dup	ENSG00000167513	24576	chromatin licensing and DNA replication factor 1	CDT1	605525	Q9H211	Yes	Yes
CG17246	Succinate dehydrogenase A	SdhA	ENSG00000073578	10680	succinate dehydrogenase complex, subunit A, flavoprotein (Fp)	SDHA	600857	P31040	Yes	Yes
CG15525	-	CG15525	ENSG00000160799	28332	coiled-coil domain containing 12	CCDC12	-	Q8WUD4	No	No
CG8963	-	CG8963	ENSG00000172239	16945	poly(A) binding protein interacting protein 1	PAIP1	605184	Q9H074	No	Yes
CG9968	Annexin B11	AnxB11	ENSG00000143412	547	annexin A9	ANXA9	603319	O76027	No	No
-	-	-	ENSG00000197043	544	annexin A6	ANXA6	114070	P08133	No	Yes
-	-	-	ENSG00000138279	545	annexin A7	ANXA7	186360	P20073	No	Yes
-	-	-	ENSG00000135046	533	annexin A1	ANXA1	151690	P04083	No	Yes
-	-	-	ENSG00000109511	534	annexin A10	ANXA10	608008	Q9UJ72	No	No
-	-	-	ENSG00000122359	535	annexin A11	ANXA11	602572	P50995	No	Yes
-	-	-	ENSG00000164111	543	annexin A5	ANXA5	131230	P08758	Yes	Yes
-	-	-	ENSG00000196975	542	annexin A4	ANXA4	106491	P09525	No	Yes
-	-	-	ENSG00000186807	23335	annexin A8-like 2	ANXA8L2	-	Q5VT79	No	No
-	-	-	ENSG00000182718	537	annexin A2	ANXA2	151740	P07355	No	Yes
-	-	-	ENSG00000138772	541	annexin A3	ANXA3	106490	P12429	No	Yes
-	-	-	ENSG00000150165	23334	annexin A8-like 1	ANXA8L1	-	Q5T2P8	No	No
-	-	-	ENSG00000165390	546	annexin A8	ANXA8	602396	P13928	No	No
-	-	-	ENSG00000104537	536	annexin A13	ANXA13	602573	P27216	No	No
CG9310	Hepatocyte nuclear factor 4	Hnf4	ENSG00000164749	5026	hepatocyte nuclear factor 4, gamma	HNF4G	605966	Q14541	No	No
-	-	-	ENSG00000101076	5024	hepatocyte nuclear factor 4, alpha	HNF4A	600281	P41235	Yes	Yes
CG13388	A kinase anchor protein 200	Akap200	ENSG00000133958	19966	unc-79 homolog (C. elegans)	UNC79	-	Q9P2D8	No	No
CG17090	homeodomain interacting protein kinase	hipk	ENSG00000110422	4915	homeodomain interacting protein kinase 3	HIPK3	604424	Q9H422	No	Yes
-	-	-	ENSG00000160396	19007	homeodomain interacting protein kinase 4	HIPK4	611712	Q8NE63	No	Yes
-	-	-	ENSG00000163349	19006	homeodomain interacting protein kinase 1	HIPK1	608003	Q86Z02	No	Yes
-	-	-	ENSG00000064393	14402	homeodomain interacting protein kinase 2	HIPK2	606868	Q9H2X6	No	Yes
CG3167	MAN1	MAN1	ENSG00000161904	21244	LEM domain containing 2	LEMD2	-	Q8NC56	No	No
-	-	-	ENSG00000174106	28887	LEM domain containing 3	LEMD3	607844	Q9Y2U8	Yes	Yes
CG11290	enoki mushroom	enok	ENSG00000172977	5275	K(lysine) acetyltransferase 5	KAT5	601409	Q92993	No	Yes
-	-	-	ENSG00000083168	13013	K(lysine) acetyltransferase 6A	KAT6A	601408	Q92794	No	Yes
-	-	-	ENSG00000136504	17016	K(lysine) acetyltransferase 7	KAT7	609880	O95251	No	Yes
-	-	-	ENSG00000156650	17582	K(lysine) acetyltransferase 6B	KAT6B	605880	Q8WYB5	Yes	Yes
CG9712	tumor suppressor protein 101	TSG101	ENSG00000151116	30866	UEV and lactate/malate dehyrogenase domains	UEVLD	610985	Q8IX04	No	No
-	-	-	ENSG00000074319	15971	tumor susceptibility gene 101	TSG101	601387	Q99816	Yes	Yes
CG6582	Aac11	Aac11	ENSG00000166181	594	apoptosis inhibitor 5	API5	609774	Q9BZZ5	No	Yes
CG18572	rudimentary	r	ENSG00000021826	2323	carbamoyl-phosphate synthase 1, mitochondrial	CPS1	608307	P31327	Yes	Yes
-	-	-	ENSG00000084774	1424	carbamoyl-phosphate synthetase 2, aspartate transcarbamylase, and dihydroorotase	CAD	114010	P27708	No	Yes
CG4220	elbow B	elB	ENSG00000183779	25883	zinc finger protein 703	ZNF703	-	Q9H7S9	No	No
-	-	-	ENSG00000165655	23589	zinc finger protein 503	ZNF503	613902	Q96F45	No	No
CG33950	terribly reduced optic lobes	trol	ENSG00000137142	20081	insulin-like growth factor binding protein-like 1	IGFBPL1	610413	Q8WX77	No	No
-	-	-	ENSG00000128040	11245	serine peptidase inhibitor, Kazal type 2 (acrosin-trypsin inhibitor)	SPINK2	605753	P20155	No	No
-	-	-	ENSG00000164266	11244	serine peptidase inhibitor, Kazal type 1	SPINK1	167790	P00995	Yes	No
-	-	-	ENSG00000107821	25460	Kazal-type serine peptidase inhibitor domain 1	KAZALD1	609208	Q96I82	No	No
-	-	-	ENSG00000122711	16646	serine peptidase inhibitor, Kazal type 4	SPINK4	613929	O60575	No	No
-	-	-	ENSG00000204909	32951	serine peptidase inhibitor, Kazal type 9	SPINK9	613511	Q5DT21	No	No
-	-	-	ENSG00000142798	5273	heparan sulfate proteoglycan 2	HSPG2	142461	P98160	Yes	Yes
-	-	-	ENSG00000164318	26810	EGF-like, fibronectin type III and laminin G domains	EGFLAM	-	Q63HQ2	No	No
-	-	-	ENSG00000163453	5476	insulin-like growth factor binding protein 7	IGFBP7	602867	Q16270	Yes	No
-	-	-	ENSG00000145879	24643	serine peptidase inhibitor, Kazal type 7 (putative)	SPINK7	-	P58062	No	No
-	-	-	ENSG00000188157	329	agrin	AGRN	103320	O00468	Yes	Yes
-	-	-	ENSG00000133710	15464	serine peptidase inhibitor, Kazal type 5	SPINK5	605010	Q9NQ38	Yes	No
-	-	-	ENSG00000196800	33825	serine peptidase inhibitor, Kazal type 14 (putative)	SPINK14	-	Q6IE38	No	No
CG18361	dishevelled	dsh	ENSG00000161202	3087	dishevelled, dsh homolog 3 (Drosophila)	DVL3	601368	Q92997	No	Yes
-	-	-	ENSG00000107404	3084	dishevelled, dsh homolog 1 (Drosophila)	DVL1	601365	O14640	No	Yes
-	-	-	ENSG00000004975	3086	dishevelled, dsh homolog 2 (Drosophila)	DVL2	602151	O14641	No	Yes
CG32443	Polycomb	Pc	ENSG00000141570	15962	chromobox homolog 8	CBX8	-	Q9HC52	No	Yes
-	-	-	ENSG00000183741	1556	chromobox homolog 6	CBX6	-	O95503	No	Yes
-	-	-	ENSG00000173894	1552	chromobox homolog 2	CBX2	602770	Q14781	Yes	Yes
CG8491	kohtalo	kto	ENSG00000184634	11957	mediator complex subunit 12	MED12	300188	Q93074	Yes	Yes
-	-	-	ENSG00000144893	16050	mediator complex subunit 12-like	MED12L	611318	Q86YW9	No	No
CG9936	skuld	skd	ENSG00000123066	22962	mediator complex subunit 13-like	MED13L	608771	Q71F56	Yes	No
-	-	-	ENSG00000108510	22474	mediator complex subunit 13	MED13	603808	Q9UHV7	No	Yes
CG6502	Enhancer of zeste	E(z)	ENSG00000108799	3526	enhancer of zeste homolog 1 (Drosophila)	EZH1	601674	Q92800	No	Yes
-	-	-	ENSG00000106462	3527	enhancer of zeste homolog 2 (Drosophila)	EZH2	601573	Q15910	Yes	Yes
CG3936	Notch	N	ENSG00000148400	7881	notch 1	NOTCH1	190198	P46531	Yes	Yes
-	-	-	ENSG00000134250	7882	notch 2	NOTCH2	600275	Q04721	Yes	Yes
-	-	-	ENSG00000074181	7883	notch 3	NOTCH3	600276	Q9UM47	Yes	Yes
-	-	-	ENSG00000204301	7884	notch 4	NOTCH4	164951	Q99466	No	Yes
CG3830	vestigial	vg	ENSG00000206538	24327	vestigial like 3 (Drosophila)	VGLL3	609980	A8MV65	No	No
-	-	-	ENSG00000170162	20232	vestigial like 2 (Drosophila)	VGLL2	609979	Q8N8G2	No	No
CG11312	inscuteable	insc	ENSG00000188487	33116	inscuteable homolog (Drosophila)	INSC	610668	Q1MX18	No	No
CG6146	Topoisomerase 1	Top1	ENSG00000184428	29787	topoisomerase (DNA) I, mitochondrial	TOP1MT	606387	Q969P6	No	No
-	-	-	ENSG00000198900	11986	topoisomerase (DNA) I	TOP1	126420	P11387	No	Yes
CG6998	cut up	ctp	ENSG00000088986	15476	dynein, light chain, LC8-type 1	DYNLL1	601562	P63167	No	Yes
-	-	-	ENSG00000121083	24596	dynein, light chain, LC8-type 2	DYNLL2	608942	Q96FJ2	No	No
CG10117	tout-velu	ttv	ENSG00000182197	3512	exostosin glycosyltransferase 1	EXT1	608177	Q16394	Yes	Yes
-	-	-	ENSG00000158008	3515	exostosin-like glycosyltransferase 1	EXTL1	601738	Q92935	No	No
CG15110	brother of tout-velu	botv	ENSG00000012232	3518	exostosin-like glycosyltransferase 3	EXTL3	605744	O43909	No	No
CG8433	Ext2	Ext2	ENSG00000151348	3513	exostosin glycosyltransferase 2	EXT2	608210	Q93063	Yes	Yes
CG11198	Acetyl-CoA carboxylase	ACC	ENSG00000076555	85	acetyl-CoA carboxylase beta	ACACB	601557	O00763	No	No
-	-	-	ENSG00000132142	84	acetyl-CoA carboxylase alpha	ACACA	200350	Q13085	Yes	Yes
CG10955	Rtf1	Rtf1	ENSG00000137815	28996	Rtf1, Paf1/RNA polymerase II complex component, homolog (S. cerevisiae)	RTF1	611633	Q92541	No	Yes
CG14813	delta-coatomer protein	deltaCOP	ENSG00000095139	649	archain 1	ARCN1	600820	P48444	No	No
CG9476	alpha-Tubulin at 85E	alphaTub85E	ENSG00000123416	18809	tubulin, alpha 1b	TUBA1B	602530	P68363	No	Yes
-	-	-	ENSG00000152086	20765	tubulin, alpha 3e	TUBA3E	-	Q6PEY2	No	Yes
-	-	-	ENSG00000075886	24071	tubulin, alpha 3d	TUBA3D	-	Q13748	No	Yes
-	-	-	ENSG00000183785	12410	tubulin, alpha 8	TUBA8	605742	Q9NY65	Yes	Yes
-	-	-	ENSG00000127824	12407	tubulin, alpha 4a	TUBA4A	191110	P68366	No	Yes
-	-	-	ENSG00000198033	12408	tubulin, alpha 3c	TUBA3C	602528	Q13748	No	Yes
-	-	-	ENSG00000167552	20766	tubulin, alpha 1a	TUBA1A	602529	Q71U36	Yes	Yes
-	-	-	ENSG00000178462	23534	tubulin, alpha-like 3	TUBAL3	-	A6NHL2	No	Yes
-	-	-	ENSG00000167553	20768	tubulin, alpha 1c	TUBA1C	-	Q9BQE3	No	Yes
CG13298	-	CG13298	ENSG00000115128	-	SF3b 14 KDa Subunit	SF3B14	607835	Q9Y3B4	No	Yes
CG34407	Not1	Not1	ENSG00000125107	7877	CCR4-NOT transcription complex, subunit 1	CNOT1	604917	A5YKK6	No	Yes
CG7809	Grasp65	Grasp65	ENSG00000115806	17500	golgi reassembly stacking protein 2, 55kDa	GORASP2	608693	Q9H8Y8	No	Yes
-	-	-	ENSG00000114745	16769	golgi reassembly stacking protein 1, 65kDa	GORASP1	606867	Q9BQQ3	No	Yes
CG33197	-	mbl	ENSG00000152601	6923	muscleblind-like splicing regulator 1	MBNL1	606516	Q9NR56	No	No
-	-	-	ENSG00000139793	16746	muscleblind-like splicing regulator 2	MBNL2	607327	Q5VZF2	No	No
-	-	-	ENSG00000076770	20564	muscleblind-like splicing regulator 3	MBNL3	300413	Q9NUK0	No	No
CG3333	Nucleolar protein at 60B	Nop60B	ENSG00000130826	2890	dyskeratosis congenita 1, dyskerin	DKC1	300126	O60832	Yes	Yes
CG7904	punt	put	ENSG00000002746	22195	HECT, C2 and WW domain containing E3 ubiquitin protein ligase 1	HECW1	610384	Q76N89	No	Yes
-	-	-	ENSG00000138411	29853	HECT, C2 and WW domain containing E3 ubiquitin protein ligase 2	HECW2	-	Q9P2P5	No	No
-	-	-	ENSG00000114739	174	activin A receptor, type IIB	ACVR2B	602730	Q13705	Yes	Yes
-	-	-	ENSG00000121989	173	activin A receptor, type IIA	ACVR2A	102581	P27037	No	Yes
-	-	-	ENSG00000163513	11773	transforming growth factor, beta receptor II (70/80kDa)	TGFBR2	190182	P37173	Yes	Yes
-	-	-	ENSG00000204217	1078	bone morphogenetic protein receptor, type II (serine/threonine kinase)	BMPR2	600799	Q13873	Yes	Yes
CG9741	Dihydroorotate dehydrogenase	Dhod	ENSG00000102967	2867	dihydroorotate dehydrogenase (quinone)	DHODH	126064	Q02127	Yes	Yes
CG10619	tailup	tup	ENSG00000159556	18524	ISL LIM homeobox 2	ISL2	609481	Q96A47	No	Yes
-	-	-	ENSG00000016082	6132	ISL LIM homeobox 1	ISL1	600366	P61371	No	Yes
CG7111	Receptor of activated protein kinase C 1	Rack1	ENSG00000204628	4399	guanine nucleotide binding protein (G protein), beta polypeptide 2-like 1	GNB2L1	176981	P63244	No	Yes
CG9635	Rho guanine nucleotide exchange factor 2	RhoGEF2	ENSG00000196914	14193	Rho guanine nucleotide exchange factor (GEF) 12	ARHGEF12	604763	Q9NZN5	Yes	No
-	-	-	ENSG00000132694	14580	Rho guanine nucleotide exchange factor (GEF) 11	ARHGEF11	605708	O15085	No	Yes
-	-	-	ENSG00000076928	681	Rho guanine nucleotide exchange factor (GEF) 1	ARHGEF1	601855	Q92888	No	Yes
CG12196	eggless	egg	ENSG00000136169	20263	SET domain, bifurcated 2	SETDB2	607865	Q96T68	No	No
-	-	-	ENSG00000143379	10761	SET domain, bifurcated 1	SETDB1	604396	Q15047	No	Yes
CG14992	Activated Cdc42 kinase	Ack	ENSG00000061938	19297	tyrosine kinase, non-receptor, 2	TNK2	606994	Q07912	No	Yes
-	-	-	ENSG00000174292	11940	tyrosine kinase, non-receptor, 1	TNK1	608076	Q13470	No	Yes
CG5110	-	CG5110	ENSG00000109270	15606	late endosomal/lysosomal adaptor, MAPK and MTOR activator 3	LAMTOR3	603296	Q9UHA4	No	Yes
CG4316	Stubble	Sb	ENSG00000219073	15945	chymotrypsin-like elastase family, member 3B	CELA3B	-	P08861	No	No
-	-	-	ENSG00000186452	28779	transmembrane (C-terminal) protease, serine 12	TMPRSS12	-	Q86WS5	No	No
-	-	-	ENSG00000127241	6901	mannan-binding lectin serine peptidase 1 (C4/C2 activating component of Ra-reactive factor)	MASP1	600521	P48740	Yes	No
-	-	-	ENSG00000142789	15944	chymotrypsin-like elastase family, member 3A	CELA3A	-	P09093	No	No
-	-	-	ENSG00000168925	2521	chymotrypsinogen B1	CTRB1	118890	P17538	No	No
-	-	-	ENSG00000139610	3308	chymotrypsin-like elastase family, member 1	CELA1	130120	Q9UNI1	No	No
-	-	-	ENSG00000142615	24609	chymotrypsin-like elastase family, member 2A	CELA2A	609443	P08217	No	No
-	-	-	ENSG00000141086	2524	chymotrypsin-like	CTRL	118888	P40313	No	No
-	-	-	ENSG00000174562	20453	kallikrein-related peptidase 15	KLK15	610601	Q9H2R5	No	No
-	-	-	ENSG00000126218	3528	coagulation factor X	F10	613872	P00742	Yes	No
-	-	-	ENSG00000168928	2522	chymotrypsinogen B2	CTRB2	-	Q6GPI1	No	No
-	-	-	ENSG00000159403	1246	complement component 1, r subcomponent	C1R	613785	P00736	Yes	Yes
-	-	-	ENSG00000215704	29995	chymotrypsin-like elastase family, member 2B	CELA2B	609444	P08218	No	No
-	-	-	ENSG00000162438	2523	chymotrypsin C (caldecrin)	CTRC	601405	Q99895	Yes	No
-	-	-	ENSG00000101981	3551	coagulation factor IX	F9	300746	P00740	Yes	No
-	-	-	ENSG00000009724	6902	mannan-binding lectin serine peptidase 2	MASP2	605102	O00187	Yes	No
-	-	-	ENSG00000182326	1247	complement component 1, s subcomponent	C1S	120580	P09871	Yes	Yes
-	-	-	ENSG00000105707	5155	hepsin	HPN	142440	P05981	No	No
CG4370	Inwardly rectifying potassium channel 2	Irk2	ENSG00000184185	6258	potassium inwardly-rectifying channel, subfamily J, member 12	KCNJ12	602323	Q14500	No	No
-	-	-	ENSG00000162728	6270	potassium inwardly-rectifying channel, subfamily J, member 9	KCNJ9	600932	Q92806	No	No
-	-	-	ENSG00000168135	6265	potassium inwardly-rectifying channel, subfamily J, member 4	KCNJ4	600504	P48050	No	No
-	-	-	ENSG00000153822	6262	potassium inwardly-rectifying channel, subfamily J, member 16	KCNJ16	605722	Q9NPI9	No	No
-	-	-	ENSG00000182324	6260	potassium inwardly-rectifying channel, subfamily J, member 14	KCNJ14	603953	Q9UNX9	No	No
-	-	-	ENSG00000162989	6264	potassium inwardly-rectifying channel, subfamily J, member 3	KCNJ3	601534	P48549	No	Yes
-	-	-	ENSG00000121361	6269	potassium inwardly-rectifying channel, subfamily J, member 8	KCNJ8	600935	Q15842	No	No
-	-	-	ENSG00000187486	6257	potassium inwardly-rectifying channel, subfamily J, member 11	KCNJ11	600937	Q14654	Yes	No
-	-	-	ENSG00000151704	6255	potassium inwardly-rectifying channel, subfamily J, member 1	KCNJ1	600359	P48048	Yes	No
-	-	-	ENSG00000123700	6263	potassium inwardly-rectifying channel, subfamily J, member 2	KCNJ2	600681	P63252	Yes	No
-	-	-	ENSG00000157542	6267	potassium inwardly-rectifying channel, subfamily J, member 6	KCNJ6	600877	P48051	No	No
-	-	-	ENSG00000120457	6266	potassium inwardly-rectifying channel, subfamily J, member 5	KCNJ5	600734	P48544	Yes	Yes
CG10079	Epidermal growth factor receptor	Egfr	ENSG00000065361	3431	v-erb-b2 erythroblastic leukemia viral oncogene homolog 3 (avian)	ERBB3	190151	P21860	Yes	Yes
-	-	-	ENSG00000141736	3430	v-erb-b2 erythroblastic leukemia viral oncogene homolog 2, neuro/glioblastoma derived oncogene homolog (avian)	ERBB2	164870	P04626	Yes	Yes
-	-	-	ENSG00000146648	3236	epidermal growth factor receptor	EGFR	131550	P00533	Yes	Yes
-	-	-	ENSG00000178568	3432	v-erb-a erythroblastic leukemia viral oncogene homolog 4 (avian)	ERBB4	600543	Q15303	No	Yes
CG3352	fat	ft	ENSG00000196159	23109	FAT tumor suppressor homolog 4 (Drosophila)	FAT4	612411	Q6V0I7	No	No
CG2096	flapwing	flw	ENSG00000172531	9281	protein phosphatase 1, catalytic subunit, alpha isozyme	PPP1CA	176875	P62136	No	Yes
-	-	-	ENSG00000213639	9282	protein phosphatase 1, catalytic subunit, beta isozyme	PPP1CB	600590	P62140	No	Yes
-	-	-	ENSG00000186298	9283	protein phosphatase 1, catalytic subunit, gamma isozyme	PPP1CC	176914	P36873	No	Yes
CG6964	Grunge	Gug	ENSG00000142599	9965	arginine-glutamic acid dipeptide (RE) repeats	RERE	605226	Q9P2R6	No	Yes
-	-	-	ENSG00000111676	3033	atrophin 1	ATN1	607462	P54259	Yes	Yes
CG7762	Regulatory particle non-ATPase 1	Rpn1	ENSG00000175166	9559	proteasome (prosome, macropain) 26S subunit, non-ATPase, 2	PSMD2	606223	Q13200	No	Yes
CG32654	Sec16	Sec16	ENSG00000120341	30301	SEC16 homolog B (S. cerevisiae)	SEC16B	612855	Q96JE7	No	No
			ENSG00000148396	29006	SEC16 homolog A (S. cerevisiae)	SEC16A	612854	O15027	No	Yes
CG12366	O-fucosyltransferase 1	O-fut1	ENSG00000101346	14988	protein O-fucosyltransferase 1	POFUT1	607491	Q9H488	No	No
CG2843	Cwc25	Cwc25	ENSG00000108296	25989	CWC25 spliceosome-associated protein homolog (S. cerevisiae)	CWC25	-	Q9NXE8	No	No
CG7752	putzig	pzg	ENSG00000131503	24714	ankyrin repeat and KH domain containing 1	ANKHD1	610500	Q8IWZ3	No	No
			ENSG00000132466	23575	ankyrin repeat domain 17	ANKRD17	-	O75179	No	No
			ENSG00000131503	33530	ANKHD1-EIF4EBP3 readthrough	ANKHD1-EIF4EBP3	-	H7C0V5	No	No
CG32505	Protein phosphatase 19C	Pp4-19C	ENSG00000104695	9300	protein phosphatase 2, catalytic subunit, beta isozyme	PPP2CB	176916	P62714	No	Yes
			ENSG00000113575	9299	protein phosphatase 2, catalytic subunit, alpha isozyme	PPP2CA	176915	P67775	No	Yes
			ENSG00000119414	9323	protein phosphatase 6, catalytic subunit	PPP6C	612725	O00743	No	No
			ENSG00000149923	9319	protein phosphatase 4, catalytic subunit	PPP4C	602035	P60510	No	Yes
CG8269	Dynamitin	Dmn	ENSG00000175203	2712	dynactin 2 (p50)	DCTN2	607376	Q13561	No	Yes
CG34403	pangolin	pan	-	-	-	-	-	-
CG6741	arc	a	-	-	-	-	-	-
CG6829	Apaf-1-related-killer	Ark	-	-	-	-	-	-
CG5123	Wrinkled	W	-	-	-	-	-	-
CG8095	scab	scb	-	-	-	-	-	-
CG5441	taxi	tx	-	-	-	-	-	-
CG13648	tenectin	tnc	-	-	-	-	-	-
CG3903	Gliotactin	Gli	-	-	-	-	-	-
CG10712	Chromator	Chro	-	-	-	-	-	-
CG3905	Suppressor of zeste 2	Su(z)2	-	-	-	-	-	-
CG31666	Chronologically inappropriate morphogenesis	chinmo	-	-	-	-	-	-
CG43122	capicua	cic	-	-	-	-	-	-
CG9753	Adenosine receptor	AdoR	-	-	-	-	-	-
CG8676	Hormone receptor-like in 39	Hr39	-	-	-	-	-	-
CG1214	roughoid	ru	-	-	-	-	-	-
CG32179	Keren	Krn	-	-	-	-	-	-
CG4319	reaper	rpr	-	-	-	-	-	-
CG12701	vielfaltig	vfl	-	-	-	-	-	-
CG4385	Star	S	-	-	-	-	-	-
CG11451	Spc105-related	Spc105R	-	-	-	-	-	-
CG12165	Inner centromere protein	Incenp	-	-	-	-	-	-
CG12864	Su(var)2-HP2	Su(var)2-HP2	-	-	-	-	-	-
CG13692	-	CG13692	-	-	-	-	-	-
CG13739	-	CG13739	-	-	-	-	-	-
CG14687	-	CG14687	-	-	-	-	-	-
CG15179	sungrazer	sunz	-	-	-	-	-	-
CG18285	igloo	igl	-	-	-	-	-	-
CG33130	Patronin	Patronin	-	-	-	-	-	-
CG33196	dumpy	dp	-	-	-	-	-	-
CG3541	piopio	pio	-	-	-	-	-	-
CG3722	shotgun	shg	-	-	-	-	-	-
CG4399	enhanced adult sensory threshold	east	-	-	-	-	-	-
CG5052	pimples	pim	-	-	-	-	-	-
CG5844	-	CG5844	-	-	-	-	-	-
CG6588	Fasciclin 1	Fas1	-	-	-	-	-	-
CG7000	Sensory neuron membrane protein 1	Snmp1	-	-	-	-	-	-
CG7586	Macroglobulin complement-related	Mcr	-	-	-	-	-	-
CG8374	dalmatian	dmt	-	-	-	-	-	-
CG2467	papillote	pot	-	-	-	-	-	-
CG3100	b6	b6	-	-	-	-	-	-
CG31258	Cenp-C	Cenp-C	-	-	-	-	-	-
