# Supplementary material for: Identification of Novel Elements of the Drosophila Blisterome Sheds Light on Potential Pathological Mechanisms of Several Human Diseases
Source: PLoS One. 2014 Jun 26;9(6):e101133. doi: 10.1371/journal.pone.0101133 (PMC4072764; doi:10.1371/journal.pone.0101133)
Supplement: Table S7 — Pathways implicated in governing of the Drosophila blisterome. Among the total 358 proteins only 112 were assigned to different pathways according to a KEGG database, of which the Spliceosome, TGFβ and Proteasome pathways are among the most over-represented. The list of genes (their NCBI-Entrez numbers) associated with particular KEGG pathway term are placed in a last column of the table. Obtained p-values were corrected by the Benjamini correction technique provided by the DAVID tool and indicate that the three top terms are significantly enriched in the blisterome network as compared to the initial set of screened genes; the remaining terms are still shown to depict which main pathways the blisterome components belong to, even though they are not statistically over-represented. (XLSX) [file pone.0101133.s009.xlsx]

## Sheet: -
Term	Count	p Value	Benjamini Correction	Genes (Entrez ID)
Spliceosome	17	3.08258e-06	0.000114049	32602, 38093, 43427, 35713, 40678, 53435, 36306, 31558, 42048, 31208, 39456, 40723, 35924, 33781, 33645, 36514, 42842
TGF-beta signaling pathway	10	0.00452575	0.0804919	41772, 43916, 31016, 33753, 35731, 33529, 35900, 3354888, 2768940, 31738
Proteasome	5	0.0565917	0.512513	37378, 40639, 40174, 37894, 35342
Progesterone-mediated oocyte maturation	11	0.104494	0.639726	45574, 35315, 42753, 39340, 38798, 41140, 40232, 38389, 34411, 31872, 3354888
Protein export	4	0.140832	0.674778	38593, 38883, 42436, 39028
Ubiquitin mediated proteolysis	7	0.284779	0.873415	45574, 35315, 42753, 38798, 31016, 43434, 33226
Notch signaling pathway	4	0.495725	0.973185	31293, 32078, 42313, 36555
Dorso-ventral axis formation	5	0.599117	0.985413	37455, 41140, 31293, 31872, 3354888
Wnt signaling pathway	9	0.703722	0.993269	31151, 43916, 34009, 31016, 38890, 32078, 2768940, 31738, 53439
MAPK signaling pathway	4	0.712849	0.990114	37455, 41140, 31872, 3354888
SNARE interactions in vesicular transport	3	0.900784	0.999578	42854, 42933, 34966
Endocytosis	7	0.906259	0.999324	37455, 37218, 42572, 37356, 35900, 42501, 32981
Natural killer cell mediated cytotoxicity	3	0.957956	0.999879	41140, 31872, 3354888
