# Supplementary material for: Identification of Novel Elements of the Drosophila Blisterome Sheds Light on Potential Pathological Mechanisms of Several Human Diseases
Source: PLoS One. 2014 Jun 26;9(6):e101133. doi: 10.1371/journal.pone.0101133 (PMC4072764; doi:10.1371/journal.pone.0101133)
Supplement: Table S8 — Human orthologues of the Drosophila blisterome components related to diseases and disorders. 295 and 172 unique records were extracted from the OMIM catalog (columns 2–5) and KEGG database (columns 6–8) respectively, which were compiled then with overlapping records standing opposite each other. Classification of the diseases were taken from KEGG and ICD-10, maladies without available classification were classified manually. (XLSX) [file pone.0101133.s010.xlsx]

## Sheet: -
Symbol	OMIM	Disease (OMIM)	MIM	Description from OMIM	ID	Disease (KEGG)	Description from KEGG	KEGG Human diseases classification	ICD-10 classification
ACVR1	102576	Fibrodysplasia ossificans progressiva	135100	Fibrodysplasia ossificans progressiva is a rare autosomal dominant disease with complete penetrance involving progressive ossification of skeletal muscle, fascia, tendons, and ligaments. FOP has a prevalence of approximately 1 in 2 million worldwide, and shows no geographic, ethnic, racial, or gender preference. Individuals with FOP appear normal at birth except for great toe abnormalities: the g…	H00430	Fibrodysplasia ossificans progressiva (FOP)	Fibrodysplasia ossificans progressiva (FOP) is a very rare disorder that leads to progressive ossification of muscle tissue and connective tissue. This process becomes noticeable in early childhood. Affected individuals harbor missense mutations in the ACVR1A gene that brings about constitutive activation of BMP type I receptor. FOP can be inherited in an autosomal dominant pattern.	Musculoskeletal and skin diseases/Skeletal diseases	Diseases of the musculoskeletal system and connective tissue/Disorders of muscles/Calcification and ossification of muscle
AGRN	103320	Myasthenia, limb-girdle, familial	254300	-	H00770	Congenital myasthenic syndrome	Congenital myasthenic syndromes (CMSs) are a heterogenous group of genetic disorders caused by mutations in several proteins that compose the neuromuscular junction (NMJ) apparatus on which synaptic formation and function depend. The majority are recessively inherited. The disorders of the NMJ cause weakness and fatigue.	Nervous system diseases/Other nervous and sensory system diseases	Diseases of the nervous system/Diseases of myoneural junction and muscle/Myasthenia gravis and other myoneural disorders
BMP2	112261	Brachydactyly, type A2	112600	Brachydactyly type A2 is an autosomal dominant disorder characterized by malformations of the middle phalanx of the index finger and by anomalies of the second toe (summary by Su et al., 2011).	-	-	-	Musculoskeletal and skin diseases/Skeletal diseases	-
		{HFE hemochromatosis, modifier of}	235200	Hereditary hemochromatosis is an autosomal recessive disorder of iron metabolism wherein the body accumulates excess iron (summary by Feder et al., 1996). Excess iron is deposited in a variety of organs leading to their failure, and resulting in serious illnesses including cirrhosis, hepatomas, diabetes, cardiomyopathy, arthritis, and hypogonadotropic hypogonadism. Severe effects of the disease u…	-	-	-	-	-
BMP4	112262	Microphthalmia, syndromic 6	607932	-	H01027	Anophthalmia and microphthalmia (A/M)	Anophthalmia and/or microphthalmia (A/M) can be defined as an absence or reduced size of the globe in the orbit. Anophthalmia refers to complete absence of the globe in the presence of ocular adnexae. Microphthalmia is defined as a globe with a total axial length that is at least two standard deviations below the mean for age. Coloboma, or a defect in the closure of the choroid fissure, is most c…	Other congenital disorders/Congenital disorders of development	Congenital malformations, deformations and chromosomal abnormalities/Congenital malformations of eye, ear, face and neck/Anophthalmos, microphthalmos and macrophthalmos
		Orofacial cleft 11	600625	Congenital 'healed' cleft lip (CHCL) is an unusual anomaly consisting of a paramedian 'scar' of the upper lip with an appearance suggesting that a typical cleft lip was corrected in utero. The CHCL is frequently associated with an ipsilateral notch in the vermilion border and a 'collapsed' nostril (Castilla and Martinez-Frias, 1995).	H00516	Isolated orofacial clefts	Cleft lip and/or cleft palate represents a spectrum of craniofacial anomalies. These clefts are one of the most common congenital malformations that can arise as part of a syndrome or in the absence of other defects. A large fraction of clefts occurs without other defects and is termed isolated orofacial clefts.	Other congenital disorders/Congenital disorders of development	Congenital malformations, deformations and chromosomal abnormalities/Cleft lip and cleft palate; Other congenital malformations/Other specified congenital malformation syndromes affecting multiple systems
BMP1	112264	Osteogenesis imperfecta, type XIII	614856	Osteogenesis imperfecta (OI) is a connective tissue disorder characterized by bone fragility and low bone mass. Due to considerable phenotypic variability, Sillence et al. (1979) developed a classification of OI subtypes based on clinical features and disease severity: OI type I, with blue sclerae (166200); perinatal lethal OI type II, also known as congenital OI (166210); OI type III, a progress…	-	-	-	Musculoskeletal and skin diseases/Skeletal diseases	Congenital malformations, deformations and chromosomal abnormalities/Congenital malformations and deformations of the musculoskeletal system/Other osteochondrodysplasias
DST	113810	Neuropathy, hereditary sensory and autonomic, type VI	614653	HSAN6 is a severe autosomal recessive disorder characterized by neonatal hypotonia, respiratory and feeding difficulties, lack of psychomotor development, and autonomic abnormalities including labile cardiovascular function, lack of corneal reflexes leading to corneal scarring, areflexia, and absent axonal flare response after intradermal histamine injection (summary by Edvardson et al., 2012).Fo…	-	-	-	-	-
CTNNB1	116806	Colorectal cancer, somatic	114500	Colorectal cancer is a heterogeneous disease that is common in both men and women. In addition to lifestyle and environmental risk factors, gene defects can contribute to an inherited predisposition to CRC. CRC is caused by changes in different molecular pathogenic pathways, such as chromosomal instability, CpG island methylator phenotype, and microsatellite instability. Chromosome instability is…	H00020	Colorectal cancer	Colorectal cancer (CRC) is the second largest cause of cancer-related deaths in Western countries. CRC arises from the colorectal epithelium as a result of the accumulation of genetic alterations in defined oncogenes and tumour suppressor genes (TSG). Two major mechanisms of genomic instability have been identified in sporadic CRC progression. The first, known as chromosomal instability (CIN), re…	Cancers/Cancers of the digestive system	Neoplasms/Malignant neoplasms of digestive organs/Malignant neoplasm of colon and rectum
		Hepatocellular carcinoma, somatic	114550	Hepatocellular carcinoma is the major histologic type of malignant primary liver neoplasm. It is the fifth most common cancer and the third most common cause of death from cancer worldwide. The major risk factors for HCC are chronic hepatitis B virus (HBV) infection, chronic hepatitis C virus (HCV) infection, prolonged dietary aflatoxin exposure, alcoholic cirrhosis, and cirrhosis due to other ca…	H00048	Hepatocellular carcinoma	Hepatocellular carcinoma (HCC) is a major type of primary liver cancer and one of the rare human neoplasms etiologically linked to viral factors. Chronic infections with the hepatitis B virus (HBV) and the hepatitis C virus (HCV) have been implicated in about 80% of cases worldwide, and other known environmental risk factors, including alcohol abuse and dietary intake of aflatoxin B1, might syner…	Cancers/Cancers of the digestive system	Neoplasms/Malignant neoplasms of digestive organs/Malignant neoplasm of liver and intrahepatic bile ducts
		Mental retardation, autosomal dominant 19	615075	-	-	-	-	Other congenital disorders/Others	Mental and behavioural disorders/Mental retardation/Other mental retardation
		Ovarian cancer, somatic	167000	Ovarian cancer, the leading cause of death from gynecologic malignancy, is characterized by advanced presentation with loco-regional dissemination in the peritoneal cavity and the rare incidence of visceral metastases (Chi et al., 2001). These typical features relate to the biology of the disease, which is a principal determinant of outcome (Auersperg et al., 2001). Epithelial ovarian cancer is t…	H00026	Endometrial Cancer	Endometrial cancer (EC) is the most common gynaecological malignancy and the fourth most common malignancy in women in the developed world after breast, colorectal and lung cancer. Two types of endometrial carcinoma are distinguished with respect to biology and clinical course. Type-I carcinoma is related to hyperestrogenism by association with endometrial hyperplasia, frequent expression of estr…	Cancers/Cancers of the breast and female genital organs	Neoplasms/Malignant neoplasms of female genital organs/Malignant neoplasm of corpus uteri
		Pilomatricoma, somatic	132600	-	H00947	Pilomatricoma	Pilomatricoma is a benign cutaneous tumor of follicular structures. It occurs either in isolation or in conjunction with other symptoms such as myotonic dystrophy and Rubenstein-Taybi syndrome. The histologic appearance of the tumor is characterized by cells resembling those of the hair follicle matrix and sometimes show differentiation toward the follicular infundibulum and surrounding sheath.	Musculoskeletal and skin diseases/Skin and soft tissue diseases	Neoplasms/Benign neoplasms/Other benign neoplasms of skin
	-	-	-	-	H00032	Thyroid cancer	Thyroid cancer is the most common endocrine malignancy and accounts for the majority of endocrine cancer- related deaths each year. More than 95% of thyroid carcinomas are derived from follicular cells.&nbsp;&nbsp;Their behavior varies from the indolent growing, well-differentiated papillary and follicular carcinomas (PTC and FTC, respectively) to the extremely aggressive undifferentiated carcino…	Cancers/Cancers of endocrine organs	Neoplasms/Malignant neoplasms of thyroid and other endocrine glands/Malignant neoplasm of thyroid gland
	-	-	-	-	H00018	Gastric cancer	Gastric cancer is the second most common cause of cancer-related death worldwide. There is substantial international variation in gastric cancer incidence with the highest rates reported from Korea, Japan and eastern Asia. The global burden of gastric cancer is shifting rapidly from the developed world to the developing world. Despite the worldwide decline in incidence and the major improvements …	Cancers/Cancers of the digestive system	Neoplasms/Malignant neoplasms of digestive organs/Malignant neoplasm of stomach
MMP1	120353	COPD, rate of decline of lung function in	606963	Chronic obstructive pulmonary disease (COPD) is a common, complex disorder associated with substantial morbidity and mortality. COPD is defined by irreversible airflow obstruction due to chronic bronchitis, emphysema, and/or small airways disease. Airflow obstruction is typically determined by reductions in quantitative spirometric indices, including forced expiratory volume at 1 second (FEV1) an…	-	-	-	-	Diseases of the respiratory system/Chronic lower respiratory diseases/Other chronic obstructive pulmonary disease
		{Epidermolysis bullosa dystrophica, autosomal recessive, modifier of}	226600	Autosomal recessive dystrophic epidermolysis bullosa is a severe skin disorder beginning at birth and characterized by recurrent blistering at the level of the sublamina densa beneath the cutaneous basement membrane. This results in mutilating scarring and contractures of the hands, feet, and joints. Patients also developed strictures of the gastrointestinal tract from mucosal involvement, which …	-	-	-	Musculoskeletal and skin diseases/Skin and soft tissue diseases	Congenital malformations, deformations and chromosomal abnormalities/Other congenital malformations/Epidermolysis bullosa
	-	-	-	-	H00028	Choriocarcinoma	Gestational choriocarcinoma is a highly malignant epithelial tumor that can be associated with any type of gestational event, most often a complete hydatidiform mole (CM). CM occur in about one per 1000 pregnancies, and about 5-20% of CM progress to invasive moles or choriocarcinoma. Several molecular studies have been done to establish the expression of tumor-associated proteins in choriocarcino…	Cancers/Cancers of the breast and female genital organs	Neoplasms/Malignant neoplasms of female genital organs/Malignant neoplasm of placenta
C1S	120580	C1s deficiency	613783	-	H00102	Classic complement pathway component defects	Complement disorders account for only 2 percent of all primary immunodeficiency disorders. They result from the disruption of one of the proteins involved in the classic or nonclassic activation pathways of the complement response. Defects in the classic pathway account for the more common type of complement deficiency, and are associated with increased risk to develop systemic lupus erythematosu…	Immune system diseases/Primary immunodeficiency	-
DHODH	126064	Miller syndrome	263750	Miller syndrome, or postaxial acrofacial dysostosis, is a rare autosomal recessive disorder characterized clinically by severe micrognathia, cleft lip and/or palate, hypoplasia or aplasia of the postaxial elements of the limbs, coloboma of the eyelids, and supernumerary nipples (summary by Ng et al., 2010).	-	-	-	-	-
DAG1	128239	Muscular dystrophy-dystroglycanopathy (limb-girdle), type C, 9	613818	MDDGC9 is an autosomal recessive muscular dystrophy showing onset in early childhood. It is associated with mental retardation without structural brain anomalies. It is part of a group of similar disorders resulting from defective glycosylation of DAG1, collectively known as 'dystroglycanopathies' (summary by Hara et al., 2011).For a discussion of genetic heterogeneity of muscular dystrophy-dystr…	H00593	Limb-girdle muscular dystrophy (LGMD)	Limb-girdle muscular dystrophy (LGMD) is a heterogeneous group of inherited disorders characterized by progressive muscle weakness that begins from the proximal limb muscles. The disease is not congenital, with the age at onset of symptoms varying from early childhood to late adulthood. The primary distinction is between the autosomal dominant (LGMD1) and the autosomal recessive forms (LGMD2). Ac…	Musculoskeletal and skin diseases/Muscular diseases	Diseases of the nervous system/Diseases of myoneural junction and muscle/Primary disorders of muscles
ANXA5	131230	{Pregnancy loss, recurrent, susceptibility to, 3}	614391	Miscarriage, the commonest complication of pregnancy, is the spontaneous loss of a pregnancy before the fetus has reached viability. The term therefore includes all pregnancy losses from the time of conception until 24 weeks of gestation. Recurrent miscarriage, defined as 3 or more consecutive pregnancy losses, affects about 1% of couples; when defined as 2 or more losses, the scale of the proble…	-	-	-	-	-
EGFR	131550	Adenocarcinoma of lung, response to tyrosine kinase inhibitor in	211980	Lung cancer is the leading cause of cancer deaths in the U.S. and worldwide. The 2 major forms of lung cancer are nonsmall cell lung cancer and small cell lung cancer (see 182280), which account for 85% and 15% of all lung cancers, respectively. Nonsmall cell lung cancer can be divided into 3 major histologic subtypes: squamous cell carcinoma, adenocarcinoma, and large cell lung cancer. Cigarette…	-	-	-	Cancers/Cancers of the lung and pleura	Neoplasms/Malignant neoplasms of respiratory and intrathoracic organs/Malignant neoplasm of bronchus and lung
		Nonsmall cell lung cancer, response to tyrosine kinase inhibitor in	211980	Lung cancer is the leading cause of cancer deaths in the U.S. and worldwide. The 2 major forms of lung cancer are nonsmall cell lung cancer and small cell lung cancer (see 182280), which account for 85% and 15% of all lung cancers, respectively. Nonsmall cell lung cancer can be divided into 3 major histologic subtypes: squamous cell carcinoma, adenocarcinoma, and large cell lung cancer. Cigarette…	-	-	-	Cancers/Cancers of the lung and pleura	Neoplasms/Malignant neoplasms of respiratory and intrathoracic organs/Malignant neoplasm of bronchus and lung
		{Nonsmall cell lung cancer, susceptibility to}	211980	Lung cancer is the leading cause of cancer deaths in the U.S. and worldwide. The 2 major forms of lung cancer are nonsmall cell lung cancer and small cell lung cancer (see 182280), which account for 85% and 15% of all lung cancers, respectively. Nonsmall cell lung cancer can be divided into 3 major histologic subtypes: squamous cell carcinoma, adenocarcinoma, and large cell lung cancer. Cigarette…	-	-	-	Cancers/Cancers of the lung and pleura	Neoplasms/Malignant neoplasms of respiratory and intrathoracic organs/Malignant neoplasm of bronchus and lung
	-	-	-	-	H00016	Oral cancer	Oral cancer refers to a subgroup of head and neck malignancies that develop at the lips, tongue, salivary glands, gingiva, floor of the mouth, oropharynx, buccal surfaces and other intra-oral locations, according to the International Classification of Diseases. Nevertheless, the term is synonymous to squamous cell carcinoma (SCC) of oral mucosal origin that accounts for more than 90% of all malig…	Cancers/Head and neck cancers	Neoplasms/Malignant neoplasms of lip, oral cavity and pharynx/Malignant neoplasm of oral cavity
	-	-	-	-	H00017	Esophageal cancer	Esophageal cancer represents the 9th leading cancer in the world and is associated with a 5-year survival rate under 25%. The two main forms are squamous-cell carcinoma (ECSC) and adenocarcinoma (EAC). ECSC is the most frequent histological subtype in esophageal cancer, although the incidence of EAC is increasing faster than any other malignancy in the western world. Whereas ESCC can be attribute…	Cancers/Cancers of the digestive system	Neoplasms/Malignant neoplasms of digestive organs/Malignant neoplasm of oesophagus
	-	-	-	-	H00018	Gastric cancer	Gastric cancer is the second most common cause of cancer-related death worldwide. There is substantial international variation in gastric cancer incidence with the highest rates reported from Korea, Japan and eastern Asia. The global burden of gastric cancer is shifting rapidly from the developed world to the developing world. Despite the worldwide decline in incidence and the major improvements …	Cancers/Cancers of the digestive system	Neoplasms/Malignant neoplasms of digestive organs/Malignant neoplasm of stomach
	-	-	-	-	H00022	Bladder cancer	The urothelium covers the luminal surface of almost the entire urinary tract, extending from the renal pelvis, through the ureter and bladder, to the proximal urethra. The majority of urothelial carcinoma are bladder carcinomas, and urothelial carcinomas of the renal pelvis and ureter account for only approximately 7% of the total. Urothelial tumours arise and evolve through divergent phenotypic …	Cancers/Cancers of the urinary system and male genital organs	Neoplasms/Malignant neoplasms of urinary tract/Malignant neoplasm of bladder
	-	-	-	-	H00028	Choriocarcinoma	Gestational choriocarcinoma is a highly malignant epithelial tumor that can be associated with any type of gestational event, most often a complete hydatidiform mole (CM). CM occur in about one per 1000 pregnancies, and about 5-20% of CM progress to invasive moles or choriocarcinoma. Several molecular studies have been done to establish the expression of tumor-associated proteins in choriocarcino…	Cancers/Cancers of the breast and female genital organs	Neoplasms/Malignant neoplasms of female genital organs/Malignant neoplasm of placenta
	-	-	-	-	H00030	Cervical cancer	Cervical cancer is the second largest cause of cancer-related death in women worldwide, and it occurs following persistent infection, sometimes for decades, with a specific subset of human papillomavirus (HPV) types, particularly types 16, 18, 33 and 42. Experimental studies show that the E6 and E7 genes of these high risk HPVs are oncogenes that deregulate key cell cycle controls. The E6 and E7 …	Cancers/Cancers of the breast and female genital organs	Neoplasms/Malignant neoplasms of female genital organs/Malignant neoplasm of cervix uteri
	-	-	-	-	H00042	Glioma	Gliomas are the most common of the primary brain tumors and account for more than 40% of all central nervous system neoplasms. Gliomas include tumours that are composed predominantly of astrocytes (astrocytomas), oligodendrocytes (oligodendrogliomas), mixtures of various glial cells (for example,oligoastrocytomas) and ependymal cells (ependymomas). The most malignant form of infiltrating astrocyt…	Cancers/Cancers of the nervous system	Neoplasms/Malignant neoplasms of eye, brain and other parts of central nervous system/Malignant neoplasm of brain
	-	-	-	-	H00055	Laryngeal cancer	Laryngeal cancer is one of the most common malignancies in Europe, with about 52,000 new cases per year, 90% of them occurring in men. Smoke and alcohol represent the major behavioral risk factors. Of all laryngeal cancers, some 95% are squamous cell carcinomas. Some molecular events have been described in laryngeal squamous cell carcinoma (LSCC). Although tumor suppressor inactivation of p53 and…	Cancers/Head and neck cancers	Neoplasms/Malignant neoplasms of respiratory and intrathoracic organs/Malignant neoplasm of larynx
ERCC3	133510	Trichothiodystrophy	601675	-	H00403	Disorders of nucleotide excision repair	Mutations in genes on the nucleotide excision repair pathway are associated with diseases, such as xeroderma pigmentosum (XP), Cockayne syndrome (CS) and trichothiodystrophy (TTD). XP is caused by mutations in XPA, ERCC3/XPB, XPC, ERCC2/XPD, DDB2/XPE, ERCC4/XPF, ERCC5/XPG and POLH. XP is classified into eight genetic complementation groups by the present. In this inside, 7groups from the XP-A gro…	-	Congenital malformations, deformations and chromosomal abnormalities/Other congenital malformations/Other congenital malformations of skin
		Xeroderma pigmentosum, group B	610651	For a general discussion of xeroderma pigmentosum, see XPA (278700), and of Cockayne syndrome, see CSA (216400).Cleaver (1990) provided a review of the causes of xeroderma pigmentosum.				-	Congenital malformations, deformations and chromosomal abnormalities/Other congenital malformations/Other congenital malformations of skin
F13A1	134570	Factor XIIIA deficiency	613225	Factor XIII deficiency is an autosomal recessive hematologic disorder characterized by increased bleeding and poor wound healing. Most cases of congenital factor XIII deficiency result from mutation in the A subunit (Kangsadalampai et al., 1999).Ichinose et al. (1996, 2000) proposed a classification of factor XIII deficiency: XIIIA deficiency (formerly 'type II' F13 deficiency) and XIIIB deficien…	H00945	Factor XIII deficiency	Factor XIII deficiency is a rare autosomal recessive disorder characterized by defective cross-linking of fibrin and poor resistance to fibrinolysis. The severity of the bleeding tendency varies from benign symptoms like excessive bruising to life threatening bleeding emergencies such as intracranial hemorrhages. In plasma, FXIII circulates as a pro-transglutaminase composed of two catalytic A su…	Cardiovascular diseases/Hematologic diseases	Diseases of the blood and blood-forming organs and certain disorders involving the immune mechanism/Coagulation defects, purpura and other haemorrhagic conditions/Other coagulation defects
		{Myocardial infarction, protection against}	608446	-	-	-	-	-	Diseases of the circulatory system/Ischaemic heart diseases/myocardial infarction
		{Venous thrombosis, protection against}	188050	Thrombophilia is a multifactorial disorder of inappropriate clot formation resulting from an interaction of genetic, acquired, and circumstantial predisposing factors. Venous thromboembolism most commonly manifests as deep vein thrombosis, which may progress to pulmonary embolism if the clot dislodges and travels to the lung. Other manifestations include thromboses of the cerebral or visceral vei…	-	-	-	-	Diseases of the circulatory system/Diseases of veins, lymphatic vessels and lymph nodes, not elsewhere classified/Other venous embolism and thrombosis
FLT4	136352	Lymphedema, hereditary I	153100	-	H00535	Lymphedemas	Lymphoedemas are developmental disorders characterized by chronic lesions of the extremities due to insufficient lymphatic drainage. The dilated lymphatic channels that are not connected to the lymphatic vessels cause these edemas. LD patients develop extra eyelashes, HLTS is associated with sparse hair and cutaneous telangiectasias, and HLLS patients have unusual facies and severe mental retarda…	Cardiovascular diseases/Vascular diseases	Congenital malformations, deformations and chromosomal abnormalities/Other congenital malformations/Other congenital malformations of skin; Diseases of the circulatory system/Diseases of veins, lymphatic vessels and lymph nodes, not elsewhere classified/Other noninfective disorders of lymphatic vessels and lymph nodes
		Hemangioma, capillary infantile, somatic	602089	Capillary hemangiomas are benign, highly proliferative lesions involving aberrant localized growth of capillary endothelium. They are the most common tumor of infancy, occurring in up to 10% of all births (Mulliken and Young, 1988). Hemangiomas tend to appear shortly after birth and show rapid neonatal growth for up to 12 months characterized by endothelial hypercellularity and increased numbers …	-	-	-	-	Neoplasms/Benign neoplasms/Haemangioma and lymphangioma, any site
GNAS	139320	Acromegaly	102200	Pituitary adenomas are benign monoclonal neoplasms of the anterior pituitary gland, accounting for approximately 15% of intracranial tumors. Growth hormone (GH; 139250)-secreting tumors, which clinically result in acromegaly, comprise about 20% of all pituitary tumors and are the second most common hormone-secreting pituitary tumor after prolactin (176760)-secreting tumors (600634), which account…	-	-	-	-	Endocrine, nutritional and metabolic diseases/Disorders of other endocrine glands/Hyperfunction of pituitary gland
		ACTH-independent macronodular adrenal hyperplasia	219080	ACTH-independent macronodular adrenal hyperplasia (AIMAH) is an endogenous form of adrenal Cushing syndrome characterized by multiple bilateral adrenocortical nodules that cause a striking enlargement of the adrenal glands. Although some familial cases have been reported, the vast majority of AIMAH cases are sporadic. Patients typically present in the fifth and sixth decades of life, approximatel…	-	-	-	-	Endocrine, nutritional and metabolic diseases/Disorders of other endocrine glands/Adrenogenital disorders
		McCune-Albright syndrome	174800	Activating or gain-of-function GNAS1 mutations in patients with the McCune-Albright syndrome are present in the mosaic state, resulting from a postzygotic somatic mutation appearing early in the course of development which yields a monoclonal population of mutated cells within variously affected tissues. The nonmosaic state for most activating mutations is presumably lethal to the embryo. The dis…	H00501	Fibrous dysplasia, polyostotic	Polyostotic fibrous dysplasia is a condition of subcutaneous ossification associated with short stature, round face and brachydactyly. Mosaic GNAS mutations that results in abnormal differentiation of osteoblastic cells are responsible for the condition.	Musculoskeletal and skin diseases/Skeletal diseases	-
		Osseous heteroplasia, progressive	166350	Progressive osseous heteroplasia is a rare autosomal dominant disorder characterized by dermal ossification beginning in infancy, followed by increasing and extensive bone formation in deep muscle and fascia (Kaplan et al., 1994).The molecular defect causing POH is the same as that causing PPHP: an inactivating GNAS mutation caused only by paternal inheritance of the mutant allele. However, patie…	H00441	Progressive osseous heteroplasia (POH)	Progressive osseous heteroplasia (POH) is a genetic disorder where heterozygous inactivating mutations in the GNAS gene have been identified. Patients with POH characteristically develop extensive bone formation within the superficial dermal layer of the skin.	Musculoskeletal and skin diseases/Skeletal diseases	-
		Pseudohypoparathyroidism Ia	103580	Pseudohypoparathyroidism is a term applied to a heterogeneous group of disorders whose common feature is end-organ resistance to parathyroid hormone (PTH; 168450). In addition to PTH resistance, PHP Ia is characterized by resistance to other hormones, including thyroid-stimulating hormone (TSH; see TSHB, 188540) and gonadotropins. PHP Ia is associated with a constellation of clinical features ref…	H00244	Pseudohypoparathyroidism	Pseudohypoparathyroidism refers to a heterogeneous group of autosomal dominant disorders characterized by hypocalcemia and hyperphosphatemia due to resistance to parathyroid hormone. The disease phenotype of type Ia is characterized by Albright hereditary osteodystrophy (AHO) and resistance PTH and many other hormones, while that of type Ib shows hypothyroidism due to resistance to TSH restricted…	Endocrine and metabolic disease/Parathyroid diseases	Endocrine, nutritional and metabolic diseases/Disorders of other endocrine glands/Hypoparathyroidism
		Pseudohypoparathyroidism Ib	603233	Pseudohypoparathyroidism refers to a heterogeneous group of disorders characterized by resistance to parathyroid hormone (PTH; 168450). Pseudohypoparathyroidism type Ib is characterized clinically by isolated renal PTH resistance manifest as hypocalcemia, hyperphosphatemia, and increased serum PTH. Biochemical studies show a decreased response of urinary cAMP to exogenous PTH, but normal Gs activ…	-	-	-	Endocrine and metabolic disease/Parathyroid diseases	Endocrine, nutritional and metabolic diseases/Disorders of other endocrine glands/Hypoparathyroidism
		Pseudohypoparathyroidism Ic	612462	Pseudohypoparathyroidism type Ic (PHP1C) is characterized by resistance to parathyroid hormone (PTH; 168450) as well as to other hormones. It is associated with a constellation of physical features referred to as Albright hereditary osteodystrophy (AHO), which includes short stature, obesity, round facies, subcutaneous ossifications, brachydactyly, and other skeletal anomalies. Some patients have…	-	-	-	Endocrine and metabolic disease/Parathyroid diseases	Endocrine, nutritional and metabolic diseases/Disorders of other endocrine glands/Hypoparathyroidism
		Pseudopseudohypoparathyroidism	612463	Patients with pseudopseudohypoparathyroidism do not show resistance to parathyroid hormone (PTH; 168450) or other hormones, as is the case with PHP1A (103580), but do manifest the constellation of clinical features referred to as Albright hereditary osteodystrophy (AHO), which includes short stature, obesity, round facies, subcutaneous ossifications, brachydactyly, and other skeletal anomalies. S…	-	-	-	-	-
HSPG2	142461	Dyssegmental dysplasia, Silverman-Handmaker type	224410	-	H00493	Heparan sulfate proteoglycan gene defects	Defects in heparan sulfate proteoglycans (HSPGs), which present in cartilage, are associated with skeletal growth disorders. Mutations in either HS biosynthetic enzymes or HS proteoglycan core proteins have been reported so far.	Musculoskeletal and skin diseases/Skeletal diseases	Congenital malformations, deformations and chromosomal abnormalities/Other congenital malformations/Other specified congenital malformation syndromes affecting multiple systems
		Schwartz-Jampel syndrome, type 1	255800	-				Musculoskeletal and skin diseases/Skeletal diseases	Diseases of the nervous system/Diseases of myoneural junction and muscle/Primary disorders of muscles
ITGA6	147556	Epidermolysis bullosa, junctional, with pyloric stenosis	226730	Traditionally, EB-PA has been classified as a form of junctional epidermolysis bullosa. Uitto et al. (1997) and Pulkkinen and Uitto (1998) proposed reclassification of the disorder as a 'hemidesmosomal' variant because ultrastructural findings can indicate cleavage in the hemidesmosomal region of the skin. However, in subsequent reports of consensus conferences, Fine et al. (2000, 2008) eliminate…	H00586	Epidermolysis bullosa, junctional	Inherited epidermolysis bullosa is a diverse group of disorders characterized by mechanically fragile skin that readily blister. The junctional forms of epidermolysis bullosa are characterized by blister formation within the lamina lucida of the dermal-epidermal basement membrane. Herlitz subtype, the classic form of the disease, shows a severe phenotype that may lead to death during infancy or e…	Musculoskeletal and skin diseases/Skin and soft tissue diseases	Congenital malformations, deformations and chromosomal abnormalities/Other congenital malformations/Epidermolysis bullosa
ITGB4	147557	Epidermolysis bullosa, junctional, non-Herlitz type	226650	-	H00586	Epidermolysis bullosa, junctional	Inherited epidermolysis bullosa is a diverse group of disorders characterized by mechanically fragile skin that readily blister. The junctional forms of epidermolysis bullosa are characterized by blister formation within the lamina lucida of the dermal-epidermal basement membrane. Herlitz subtype, the classic form of the disease, shows a severe phenotype that may lead to death during infancy or e…	Musculoskeletal and skin diseases/Skin and soft tissue diseases	Congenital malformations, deformations and chromosomal abnormalities/Other congenital malformations/Epidermolysis bullosa
		Epidermolysis bullosa, junctional, with pyloric atresia	226730	Traditionally, EB-PA has been classified as a form of junctional epidermolysis bullosa. Uitto et al. (1997) and Pulkkinen and Uitto (1998) proposed reclassification of the disorder as a 'hemidesmosomal' variant because ultrastructural findings can indicate cleavage in the hemidesmosomal region of the skin. However, in subsequent reports of consensus conferences, Fine et al. (2000, 2008) eliminate…	-	-	-	Musculoskeletal and skin diseases/Skin and soft tissue diseases	Congenital malformations, deformations and chromosomal abnormalities/Other congenital malformations/Epidermolysis bullosa
		Epidermolysis bullosa of hands and feet	131800	Epidermolysis bullosa simplex is a clinically and genetically heterogeneous skin disorder characterized by blistering of the skin following minor physical trauma as a result of cytolysis within the basal epidermal cells. Most forms show autosomal dominant inheritance. The localized form is characterized by localized blistering primarily on the hands and feet (Pfendner et al., 2005). The other 2 m…	-	-	-	Musculoskeletal and skin diseases/Skin and soft tissue diseases	Congenital malformations, deformations and chromosomal abnormalities/Other congenital malformations/Epidermolysis bullosa
LAMB1	150240	Lissencephaly 5	615191	Lissencephaly-5 is an autosomal recessive brain malformation characterized by cobblestone changes in the cortex, more severe in the posterior region, and subcortical band heterotopia. Affected individuals have hydrocephalus, seizures, and severely delayed psychomotor development (summary by Radmanesh et al., 2013).For a general phenotypic description and a discussion of genetic heterogeneity of l…	-	-	-	Other congenital disorders/Congenital disorders of development	Congenital malformations, deformations and chromosomal abnormalities/Congenital malformations of the nervous system/Other congenital malformations of brain
LAMB2	150325	Nephrotic syndrome, type 5, with or without ocular abnormalities	614199	Nephrotic syndrome type 5 is an autosomal recessive disorder characterized by very early onset of progressive renal failure manifest as proteinuria with consecutive edema starting in utero or within the first 3 months of life. A subset of patients may develop mild ocular anomalies, such as myopia, nystagmus, and strabismus (summary by Hasselbacher et al., 2006).Mutation in the LAMB2 gene can also…	-	-	-	-	-
		Pierson syndrome	609049	Pierson syndrome is an autosomal recessive disorder comprising congenital nephrotic syndrome with diffuse mesangial sclerosis and distinct ocular abnormalities, including microcoria and hypoplasia of the ciliary and pupillary muscles, as well as other anomalies. Many patients die early, and those who survive tend to show neurodevelopmental delay and visual loss (summary by Zenker et al., 2004).Mu…	H00576	Pierson syndrome	Pierson syndrome is an autosomal recessive disease characterized by congenital nephrotic syndrome, bilateral microcoria, and neurological abnormalities. The nephrotic syndrome progresses to end-stage renal disease during the first year of life. Pierson syndrome is caused by a deficiency of 2-laminin in the basement membrane.	Urinary and reproductive diseases/Kidney diseases	Diseases of the genitourinary system/Glomerular diseases/Nephrotic syndrome
MC1R	155555	{Melanoma, cutaneous malignant, 5}	613099	-	-	-	-	Cancers/Skin cancers	Neoplasms/Melanoma and other malignant neoplasms of skin/Malignant melanoma of skin
		{Oculocutaneous albinism, type II, modifier of}	203200	Tyrosinase-positive oculocutaneous albinism (OCA, type II) is an autosomal recessive disorder in which the biosynthesis of melanin pigment is reduced in skin, hair, and eyes. Although affected infants may appear at birth to have OCA type I, or complete absence of melanin pigment, most patients with OCA type II acquire small amounts of pigment with age. Individuals with OCA type II have the charac…	-	-	-	Congenital disorders of metabolism/Congenital disorders of amino acid metabolism	Endocrine, nutritional and metabolic diseases/Metabolic disorders/Disorders of aromatic amino-acid metabolism
		{UV-induced skin damage}	266300	Two types of melanin, the red pheomelanin and the black eumelanin, are present in human skin. Valverde et al. (1995) noted that eumelanin is photoprotective, whereas pheomelanin may contribute to UV-induced skin damage because of its potential to generate free radicals in response to ultraviolet radiation. Individuals with red hair have a predominance of pheomelanin in hair and skin and/or a redu…	-	-	-	-	-
LAMA2	156225	Muscular dystrophy, congenital merosin-deficient	607855	-	H00590	Congenital muscular dystrophies (CMD/MDC)	Congenital muscular dystrophies (CMDs) are a heterogeneous group of inherited disorders characterized by muscle weakness from birth and variable clinical manifestations of the eye and central nervous system. According to the disease mechanisms, the CMDs may be grouped as follows: defects in genes encoding for structural proteins of the basal membrane or extracellular matrix of the skeletal muscle…	Musculoskeletal and skin diseases/Muscular diseases	Diseases of the nervous system/Diseases of myoneural junction and muscle/Primary disorders of muscles; Congenital malformations, deformations and chromosomal abnormalities/Congenital malformations of the nervous system/Other congenital malformations of brain
		Muscular dystrophy, congenital, due to partial LAMA2 deficiency	607855	-	-	-	-	Musculoskeletal and skin diseases/Muscular diseases	Diseases of the nervous system/Diseases of myoneural junction and muscle/Primary disorders of muscles; Congenital malformations, deformations and chromosomal abnormalities/Congenital malformations of the nervous system/Other congenital malformations of brain
MLL	159555	Leukemia, myeloid/lymphoid or mixed-lineage; Wiedemann-Steiner syndrome (MLL)	159555	The MLL gene encodes a DNA-binding protein that methylates histone H3 (see 602810) lys4 (H3K4) and positively regulates expression of target genes, including multiple HOX genes (see 142980). MLL is a frequent target for recurrent translocations in acute leukemias that may be characterized as acute myeloid leukemia (AML; 601626), acute lymphoblastic leukemia (ALL), or mixed lineage (biphenotypic) …	-	-	-	Cancers/Cancers of haematopoietic and lymphoid tissues	Neoplasms/Malignant neoplasms, stated or presumed to be primary, of lymphoid, haematopoietic and related tissue/Lymphoid leukaemia
	-	-	-	-	H00002	Acute lymphoblastic leukemia (ALL) (precursor T lymphoblastic leukemia)	Acute lymphoblastic leukaemia (ALL), a malignant disorder of lymphoid progenitor cells, affects both children and adults, with peak prevalence between the ages of 2 and 5 years. ALL arises from recurrent genetic insults that block precursor B and T cell differentiation and drive aberrant cell proliferation and survival. Recurrent defects generate molecular subgroups of B- and T-ALL. T-ALL account…	Cancers/Cancers of haematopoietic and lymphoid tissues	Neoplasms/Malignant neoplasms, stated or presumed to be primary, of lymphoid, haematopoietic and related tissue/Lymphoid leukaemia
	-	-	-	-	H00001	Acute lymphoblastic leukemia (ALL) (precursor B lymphoblastic leukemia)	Acute lymphoblastic leukaemia (ALL), a malignant disorder of lymphoid progenitor cells, affects both children and adults, with peak prevalence between the ages of 2 and 5 years. ALL arises from recurrent genetic insults that block precursor B and T cell differentiation and drive aberrant cell proliferation and survival. Recurrent defects generate molecular subgroups of B- and T-ALL. B-precursor A…	Cancers/Cancers of haematopoietic and lymphoid tissues	Neoplasms/Malignant neoplasms, stated or presumed to be primary, of lymphoid, haematopoietic and related tissue/Lymphoid leukaemia
MYH6	160710	Atrial septal defect 3	614089	-	H00546	Atrial septal defect	Atrial septal defect is an abnormal hole in the interatrial septum between right and left atria. Atrial septal defect is one of the most frequent types of malformations in congenital heart defect that arise from perturbations of cardiac development during embryogenesis. Multiple transcriptions factors that regulate cardiac development as well as various chemicals and maternal diseases have been i…	Cardiovascular diseases/Cardiac diseases	Congenital malformations, deformations and chromosomal abnormalities/Congenital malformations of the circulatory system/Congenital malformations of cardiac septa
		Cardiomyopathy, dilated, 1EE	613252	-	H00294	Dilated cardiomyopathy (DCM)	Dilated cardiomyopathy (DCM) is a heart muscle disease characterised by dilation and impaired contraction of the left or both ventricles that results in progressive heart failure and sudden cardiac death from ventricular arrhythmia. Genetically inherited forms of DCM ("familial" DCM) have been identified in 25-35% of patients presenting with this disease, and the inherited gene defects are an imp…	Cardiovascular diseases/Cardiac diseases	Diseases of the circulatory system/Other forms of heart disease/Cardiomyopathy
		Cardiomyopathy, familial hypertrophic, 14	613251	-	H00292	Hypertrophic cardiomyopathy (HCM)	Hypertrophic cardiomyopathy (HCM) is a primary myocardial disorder with an autosomal dominant pattern of inheritance that is characterized by hypertrophy of the left ventricles with histological features of myocyte hypertrophy, myfibrillar disarray, and interstitial fibrosis. HCM is one of the most common inherited cardiac disorders, with a prevalence in young adults of 1 in 500. Hundreds of muta…	Cardiovascular diseases/Cardiac diseases	Diseases of the circulatory system/Other forms of heart disease/Cardiomyopathy
		{Sick sinus syndrome 3}	614090	Sick sinus syndrome may be encountered at any age but is primarily a disease of the elderly and is often secondary to other cardiac disorders when diagnosed in younger individuals. Symptoms are often intermittent and/or nonspecific and include dizziness, syncope, and heart failure. The only effective treatment for symptomatic and irreversible sinus node dysfunction is permanent cardiac pacing, an…	-	-	-	Cardiovascular diseases/Cardiac diseases	-
MYH3	160720	Arthrogryposis, distal, type 2A	193700	Freeman-Sheldon syndrome (FSS), or DA2A, is phenotypically similar to DA1. In addition to contractures of the hands and feet, FSS is characterized by oropharyngeal abnormalities, scoliosis, and a distinctive face that includes a very small oral orifice (often only a few millimeters in diameter at birth), puckered lips, and an H-shaped dimple of the chin; hence, FSS has been called 'whistling face…	H00811	Distal arthrogryposis (DA)	Distal arthrogryposis (DA) are a distinct group of syndromes with congenital contractures primarily involving the hands and feet, which often are associated with abnormal facies, and are transmitted by autosomal dominant inheritance. To date, 10 different DA syndromes have been characterized and classified. DA2A and DA2B are also referred to as Freeman-Sheldon syndrome and Sheldon-Hall syndrome, …	Musculoskeletal and skin diseases/Muscular diseases	Congenital malformations, deformations and chromosomal abnormalities/Congenital malformations and deformations of the musculoskeletal system/Other congenital malformations of limb(s); Other congenital malformations/Other specified congenital malformation syndromes affecting multiple systems
		Arthrogryposis, distal, type 2B	601680	Distal arthrogryposis is a clinically and genetically heterogeneous disorder characterized by clenched fist, overlapping fingers, camptodactyly, ulnar deviation, and positional foot deformities from birth. It is a disorder of primary limb malformation without primary neurologic or muscle disease. DA1 is not associated with other abnormalities, whereas other forms of DA have additional phenotypic …	-	-	-	Musculoskeletal and skin diseases/Muscular diseases	Congenital malformations, deformations and chromosomal abnormalities/Congenital malformations and deformations of the musculoskeletal system/Other congenital malformations of limb(s); Other congenital malformations/Other specified congenital malformation syndromes affecting multiple systems
MYH2	160740	Inclusion body myopathy-3	605637	Hereditary IBM constitutes a heterogeneous group of disorders histologically characterized by muscle fibers with rimmed vacuoles and inclusions consisting of filaments with a diameter of 15 to 21 nm. Autosomal recessive inheritance has been described in a quadriceps-sparing form of the disorder with onset in early adulthood (IBM2; 600737).	H01229	Inclusion body myopathy 3 (IBM3)	Inclusion body myopathy 3 (IBM3) is an autosomal dominant myopathy associated with a heterozygous missense mutation in the myosin heavy chain (MyHC) IIa gene (MYH2), changing the highly conserved and negatively charged glutamate at position 706 to the positively charged lysine (E706K). This region is important for myosin functioning during muscle contraction, because it undergoes conformational c…	Musculoskeletal and skin diseases/Muscular diseases	Diseases of the nervous system/Diseases of myoneural junction and muscle/Primary disorders of muscles
MYH8	160741	Carney complex variant	608837	-	-	-	-	-	Neoplasms/Neoplasms of uncertain or unknown behaviour
		Trismus-pseudocamptodactyly syndrome	158300	-	H00872	Trismus-pseudocamptodactyly syndrome	Trismus-pseudocamptodactyly syndrome is a rare autosomal dominant distal arthrogryposis characterized by the inability to open the mouth (trismus) causing difficulty with mastication, and an unusual camptodactyly of the fingers that is apparent only while attempting dorsiflexion of the wrist (pseudocamptodactyly).	Digestive diseases/Mouth and dental disorders	Diseases of the musculoskeletal system and connective tissue/Other joint disorders/Other specific joint derangements; Congenital malformations, deformations and chromosomal abnormalities/Congenital malformations and deformations of the musculoskeletal system/Other congenital musculoskeletal deformities
	-	-	-	-	H00811	Distal arthrogryposis (DA)	Distal arthrogryposis (DA) are a distinct group of syndromes with congenital contractures primarily involving the hands and feet, which often are associated with abnormal facies, and are transmitted by autosomal dominant inheritance. To date, 10 different DA syndromes have been characterized and classified. DA2A and DA2B are also referred to as Freeman-Sheldon syndrome and Sheldon-Hall syndrome, …	Musculoskeletal and skin diseases/Muscular diseases	Congenital malformations, deformations and chromosomal abnormalities/Congenital malformations and deformations of the musculoskeletal system/Other congenital malformations of limb(s); Other congenital malformations/Other specified congenital malformation syndromes affecting multiple systems
MYH11	160745	Aortic aneurysm, familial thoracic 4	132900	-	H00801	Familial thoracic aortic aneurysm and dissection (TAAD)	Thoracic aortic aneurysms leading to acute aortic dissections (TAAD) are the major diseases that affect the thoracic aorta. While majority of the cases are sporadic, more than 20% are inherited as a single gene disorder. Familial TAAD is diagnosed based on the presence of dilatation and/or dissection of the thoracic aorta, absence of clinical features of Marfan syndrome, Loeys-Dietz syndrome, or …	Cardiovascular diseases/Vascular diseases	Diseases of the circulatory system/Diseases of arteries, arterioles and capillaries/Aortic aneurysm and dissection
MYH7	160760	Cardiomyopathy, dilated, 1S	613426	-	H00294	Dilated cardiomyopathy (DCM)	Dilated cardiomyopathy (DCM) is a heart muscle disease characterised by dilation and impaired contraction of the left or both ventricles that results in progressive heart failure and sudden cardiac death from ventricular arrhythmia. Genetically inherited forms of DCM ("familial" DCM) have been identified in 25-35% of patients presenting with this disease, and the inherited gene defects are an imp…	Cardiovascular diseases/Cardiac diseases	Diseases of the circulatory system/Other forms of heart disease/Cardiomyopathy
		Cardiomyopathy, familial hypertrophic, 1	192600	Hereditary ventricular hypertrophy (CMH, HCM, ASH, or IHSS) in early stages produces a presystolic gallop due to an atrial heart sound, and EKG changes of ventricular hypertrophy. Progressive ventricular outflow obstruction may cause palpitation associated with arrhythmia, congestive heart failure, and sudden death. Seidman (2000) reviewed studies of hypertrophic cardiomyopathy in man and mouse.G…	H00292	Hypertrophic cardiomyopathy (HCM)	Hypertrophic cardiomyopathy (HCM) is a primary myocardial disorder with an autosomal dominant pattern of inheritance that is characterized by hypertrophy of the left ventricles with histological features of myocyte hypertrophy, myfibrillar disarray, and interstitial fibrosis. HCM is one of the most common inherited cardiac disorders, with a prevalence in young adults of 1 in 500. Hundreds of muta…	Cardiovascular diseases/Cardiac diseases	Diseases of the circulatory system/Other forms of heart disease/Cardiomyopathy
		Laing distal myopathy	160500	-	H00594	Distal muscular dystrophies	Distal dystrophies-distal myopathies are a group of heterogeneous inherited primary muscle disorders classified into one broad category due to the presentation of weakness involving the distal skeletal muscles. Clinical presentation is characterized by progressive muscular weakness and atrophy beginning in the hands, forearm, lower legs or feet. Currently almost 20 different entities of distal mu…	Musculoskeletal and skin diseases/Muscular diseases	Diseases of the nervous system/Diseases of myoneural junction and muscle/Primary disorders of muscles
		Left ventricular noncompaction 5	613426	-	H01216	Left ventricular noncompaction (LVNC)	Left ventricular noncompaction (LVNC) is a rare and potentially progressive cardiomyopathy, characterized by the presence of prominent trabeculations of the left ventricle, associated with progressive systolic failure, stroke and arrhythmia. It has been linked to mutations in several genes, including LIM domain binding protein 3 (ZASP), alpha-dystrobrevin (DTNA), tafazzin (TAZ/G4.5), lamin A/C (L…	Cardiovascular diseases/Cardiac diseases	Diseases of the circulatory system/Other forms of heart disease/Cardiomyopathy
		Myopathy, myosin storage	608358	-	H00703	Myosin storage myopathy (MSM)	Myosin storage myopathy (MSM), also called hyaline body myopathy, is a rare congenital myopathy with variable inheritance characterized by the presence of sub-sarcolemmal hyaline bodies in type I muscle fibers and predominantly proximal muscle weakness. Clinically, patients exhibit variable age of onset ranging from birth through childhood, and occasionally middle age. Symptoms also vary, but typ…	Musculoskeletal and skin diseases/Muscular diseases	Diseases of the nervous system/Diseases of myoneural junction and muscle/Primary disorders of muscles
		Scapuloperoneal syndrome, myopathic type	181430	-	H00656	Scapuloperoneal myopathy (SPM)	Scapuloperoneal syndrome encompasses a heterogeneous group of neuromuscular disorders all characterized by slowly progressive weakness in the shoulder-girdle and peroneal muscles. Both neurogenic and myopathic scapuloperoneal syndromes exist, the latter being referred to as scapuloperoneal myopathy (SPM). Distinct subtypes of SPM are caused by mutations in the sarcomeric muscle proteins desmin an…	Musculoskeletal and skin diseases/Muscular diseases	Diseases of the nervous system/Systemic atrophies primarily affecting the central nervous system/Spinal muscular atrophy and related syndromes
MYH9	160775	Deafness, autosomal dominant 17	603622	-	H00604	Deafness, autosomal dominant	Hereditary deafness is divided into syndromic forms (in which hearing loss is associated with a variety of other anomalies) and non-syndromic forms. Non-syndromic forms are responsible for 70% of the cases of hereditary etiology and syndromic cases represent 30% of them. Among the forms of heritage, autosomal-recessive inheritance is the most frequent one (75%-85%), followed by autosomal-dominant…	Nervous system diseases/Other nervous and sensory system diseases	Diseases of the ear and mastoid process/Other disorders of ear/Other hearing loss
		Epstein syndrome	153650	Epstein syndrome is an autosomal dominant disorder characterized by thrombocytopenia, giant platelets, nephritis, and deafness (Epstein et al., 1972).There are several other disorders caused by mutation in the MYH9 gene that share overlapping features with Epstein syndrome. May-Hegglin anomaly (155100) is characterized by the triad of thrombocytopenia, giant platelets, and Dohle body-like inclusi…	H00578	MYH9-related kidney diseases	Epstein and Fechtner syndromes are rare autosomal dominant progressive nephropathies associated with macrothrombocytopenia. Sensorineural hearing loss can also occur. Fechtner syndrome shows the additional features of cataracts and blue leukocyte inclusion bodies (Doehle-like bodies). Both disorders are linked to mutations in MYH9, the nonmuscle myosin heavy chain.	Urinary and reproductive diseases/Kidney diseases	Diseases of the blood and blood-forming organs and certain disorders involving the immune mechanism/Coagulation defects, purpura and other haemorrhagic conditions/Purpura and other haemorrhagic conditions
		Fechtner syndrome	153640	Fechtner syndrome is an autosomal dominant disorder characterized by the triad of thrombocytopenia, giant platelets, and Dohle body-like inclusions in peripheral blood leukocytes, with the additional features of nephritis, hearing loss, and eye abnormalities, mostly cataracts (Peterson et al., 1985).There are several other disorders caused by mutation in the MYH9 gene that share overlapping featu…				Urinary and reproductive diseases/Kidney diseases	Diseases of the blood and blood-forming organs and certain disorders involving the immune mechanism/Coagulation defects, purpura and other haemorrhagic conditions/Purpura and other haemorrhagic conditions
		Macrothrombocytopenia and progressive sensorineural deafness	600208	-	H00233	Macrothrombocytopenia	The autosomal dominant disorders, which are caused by mutation of gene encoding nonmuscle myosin heavy chain 9, May-Hegglin anomaly , Fechtner syndrome(FTNS), and Sebastian syndrome , share the triad of thrombocytopenia, large platelets and characteristic leukocyte inclusions (Dohle-like bodies). Epstein syndrome is clinically identical to FTNS, except Dohle-like bodies have not been described.	Cardiovascular diseases/Hematologic diseases	Diseases of the blood and blood-forming organs and certain disorders involving the immune mechanism/Other diseases of blood and blood-forming organs/Other disorders of white blood cells
		May-Hegglin anomaly	155100	May-Hegglin anomaly is an autosomal dominant disorder characterized by the triad of thrombocytopenia, giant platelets, and Dohle body-like inclusions in peripheral blood leukocytes. About 25 to 50% of affected individuals have mild to moderate episodic bleeding (summary by Kelley et al., 2000).There are several other disorders caused by mutation in the MYH9 gene that share overlapping features wi…	-	-	-	Cardiovascular diseases/Hematologic diseases	Diseases of the blood and blood-forming organs and certain disorders involving the immune mechanism/Other diseases of blood and blood-forming organs/Other disorders of white blood cells
		Sebastian syndrome	605249	Sebastian syndrome is an autosomal dominant disorder characterized by the triad of thrombocytopenia, giant platelets, and inclusions in peripheral blood leukocytes (Greinacher et al., 1990).There are several other disorders caused by mutation in the MYH9 gene that share overlapping features with Sebastian syndrome. May-Hegglin anomaly (155100) shares the same triad as Sebastian syndrome, but has …	-	-	-	Cardiovascular diseases/Hematologic diseases	Diseases of the blood and blood-forming organs and certain disorders involving the immune mechanism/Other diseases of blood and blood-forming organs/Other disorders of white blood cells
NRAS	164790	Autoimmune lymphoproliferative syndrome type IV	614470	Autoimmune lymphoproliferative syndromes are characterized by chronic accumulation of nonmalignant lymphocytes, defective lymphocyte apoptosis, and an increased risk for the development of hematologic malignancies. ALPS IV is the first form known to be caused by abnormal intrinsic pathway apoptosis (summary by Oliveira et al., 2007).For a general phenotypic description and a discussion of genetic…	H00108	Autoimmune lymphoproliferative syndromes (ALPS)	Autoimmune lymphoproliferative syndrome (ALPS) is an autosomal dominant disorder with clinical features of various autoimmune manifestations that predominantly involve polyclonal accumulation of lymphocytes in the spleen and lymph nodes with lymphadenopathy and/or splenomegaly, and expansion of double-negative (DN) T cells in the peripheral blood. Central to the cellular pathogenesis is defective…	Immune system diseases/Primary immunodeficiency	-
		Colorectal cancer, somatic	114500	Colorectal cancer is a heterogeneous disease that is common in both men and women. In addition to lifestyle and environmental risk factors, gene defects can contribute to an inherited predisposition to CRC. CRC is caused by changes in different molecular pathogenic pathways, such as chromosomal instability, CpG island methylator phenotype, and microsatellite instability. Chromosome instability is…	-	-	-	Cancers/Cancers of the digestive system	Neoplasms/Malignant neoplasms of digestive organs/Malignant neoplasm of colon and rectum
		Epidermal nevus, somatic	162900	Epidermal nevi are congenital lesions that affect about 1 in 1,000 people. They appear at or shortly after birth as localized epidermal thickening with hyperpigmentation that frequently follow the lines of Blaschko, suggesting that they result from postzygotic somatic mutation in the skin (Paller et al., 1994).A rare subgroup of epidermal nevi is clinically indistinguishable from other epidermal …	-	-	-	-	-
		Noonan syndrome 6	613224	-	H00523	Noonan syndrome and related disorders	Noonan syndrome comprises genetically heterogeneous disorders that usually include postnatally reduced growth, distinctive facial dysmorphic features, and congenital heart defects and related disorders show considerable overlapping phenotypes with Noonan syndrome. These disorders are caused by aberrant signal transduction in mitogen activated protein kinase (MAPK) signaling pathway.	Other congenital disorders/Congenital disorders of development	Congenital malformations, deformations and chromosomal abnormalities/Other congenital malformations/Phakomatoses, not elsewhere classified; Other specified congenital malformation syndromes affecting multiple systems
		Thyroid carcinoma, follicular, somatic	188470	Nonmedullary thyroid cancer (NMTC) comprises thyroid cancers of follicular cell origin and accounts for more than 95% of all thyroid cancer cases (summary by Vriens et al., 2009). The remaining cancers originate from parafollicular cells (medullary thyroid cancer, MTC; 155240). NMTC is classified into 4 groups: papillary (188550), follicular, Hurthle cell (607464), and anaplastic. Approximately 5…	H00032	Thyroid cancer	Thyroid cancer is the most common endocrine malignancy and accounts for the majority of endocrine cancer- related deaths each year. More than 95% of thyroid carcinomas are derived from follicular cells.&nbsp;&nbsp;Their behavior varies from the indolent growing, well-differentiated papillary and follicular carcinomas (PTC and FTC, respectively) to the extremely aggressive undifferentiated carcino…	Cancers/Cancers of endocrine organs	Neoplasms/Malignant neoplasms of thyroid and other endocrine glands/Malignant neoplasm of thyroid gland
	-	-	-	-	H00016	Oral cancer	Oral cancer refers to a subgroup of head and neck malignancies that develop at the lips, tongue, salivary glands, gingiva, floor of the mouth, oropharynx, buccal surfaces and other intra-oral locations, according to the International Classification of Diseases. Nevertheless, the term is synonymous to squamous cell carcinoma (SCC) of oral mucosal origin that accounts for more than 90% of all malig…	Cancers/Head and neck cancers	Neoplasms/Malignant neoplasms of lip, oral cavity and pharynx/Malignant neoplasm of oral cavity
	-	-	-	-	H00033	Adrenal carcinoma	Adrenocortical carcinoma (ACC) is a rare endocrine malignancy defined by a heterogeneous clinical presentation, dismal prognosis, and lack of effective therapeutic regimens. The incidence of ACC ranges from 0.5 to 2 cases per million people per year, accounting for 0.02% of all reported cancers. Unfortunately, most patients present with metastatic disease which reduces the 5 year survival rate to…	Cancers/Cancers of endocrine organs	Neoplasms/Malignant neoplasms of thyroid and other endocrine glands/Malignant neoplasm of adrenal gland
	-	-	-	-	H00038	Malignant melanoma	Melanoma is a form of skin cancer that has a poor prognosis and which is on the rise in Western populations.&nbsp;&nbsp;Melanoma arises from the malignant transformation of pigment-producing cells, melanocytes. The only known environmental risk factor is exposure to ultraviolet (UV) light and in people with fair skin the risk is greatly increased. Melanoma pathogenesis is also driven by genetic f…	Cancers/Skin cancers	Neoplasms/Melanoma and other malignant neoplasms of skin/Malignant melanoma of skin
	-	-	-	-	H00048	Hepatocellular carcinoma	Hepatocellular carcinoma (HCC) is a major type of primary liver cancer and one of the rare human neoplasms etiologically linked to viral factors. Chronic infections with the hepatitis B virus (HBV) and the hepatitis C virus (HCV) have been implicated in about 80% of cases worldwide, and other known environmental risk factors, including alcohol abuse and dietary intake of aflatoxin B1, might syner…	Cancers/Cancers of the digestive system	Neoplasms/Malignant neoplasms of digestive organs/Malignant neoplasm of liver and intrahepatic bile ducts
	-	-	-	-	H00003	Acute myeloid leukemia (AML)	Acute myeloid leukemia (AML) is a disease that is characterized by uncontrolled proliferation of clonal neoplastic cells and accumulation in the bone marrow of blasts with an impaired differentiation program. AML accounts for approximately 80% of all adult leukemias and remains the most common cause of leukemia death. Two major types of genetic events have been described that are crucial for leuk…	Cancers/Cancers of haematopoietic and lymphoid tissues	Neoplasms/Malignant neoplasms, stated or presumed to be primary, of lymphoid, haematopoietic and related tissue/Myeloid leukaemia
	-	-	-	-	H00010	Multiple myeloma	Multiple myeloma is a disorder in which malignant plasma cells accumulate, generally derived from one clone in the bone marrow. Intricate interactions occur between the bone-marrow microenvironment and the myeloma cells, frequently causing bone destruction, which in turn stimulates tumor growth. Often it is preceded by a premalignant tumor called monoclonal gammopathy of undetermined significance…	Cancers/Cancers of haematopoietic and lymphoid tissues	Neoplasms/Malignant neoplasms, stated or presumed to be primary, of lymphoid, haematopoietic and related tissue/Multiple myeloma and malignant plasma cell neoplasms
WNT1	164820	Osteogenesis imperfecta, type XV	615220	Osteogenesis imperfecta (OI) is a connective tissue disorder characterized by bone fragility and low bone mass. Due to considerable phenotypic variability, Sillence et al. (1979) developed a classification of OI subtypes based on clinical features and disease severity: OI type I, with blue sclerae (166200); perinatal lethal OI type II, also known as congenital OI (166210); OI type III, a progress…	-	-	-	Musculoskeletal and skin diseases/Skeletal diseases	Congenital malformations, deformations and chromosomal abnormalities/Congenital malformations and deformations of the musculoskeletal system/Other osteochondrodysplasias
		{Osteoporosis, early-onset, susceptibility to, autosomal dominant}	615221	-	-	-	-	-	Diseases of the musculoskeletal system and connective tissue/Osteopathies and chondropathies/Disorders of bone density and structure
ERBB2	164870	Adenocarcinoma of lung, somatic	211980	Lung cancer is the leading cause of cancer deaths in the U.S. and worldwide. The 2 major forms of lung cancer are nonsmall cell lung cancer and small cell lung cancer (see 182280), which account for 85% and 15% of all lung cancers, respectively. Nonsmall cell lung cancer can be divided into 3 major histologic subtypes: squamous cell carcinoma, adenocarcinoma, and large cell lung cancer. Cigarette…	-	-	-	Cancers/Cancers of the lung and pleura	Neoplasms/Malignant neoplasms of respiratory and intrathoracic organs/Malignant neoplasm of bronchus and lung
		Glioblastoma, somatic	137800	Gliomas are central nervous system neoplasms derived from glial cells and comprise astrocytomas, glioblastoma multiforme, oligodendrogliomas, ependymomas, and subependymomas. Glial cells can show various degrees of differentiation even within the same tumor (summary by Kyritsis et al., 2010).Ependymomas are rare glial tumors of the brain and spinal cord (Yokota et al., 2003).Subependymomas are un…	-	-	-	Cancers/Cancers of the nervous system	Neoplasms/Malignant neoplasms of eye, brain and other parts of central nervous system/Malignant neoplasm of brain
		Gastric cancer, somatic	613659	In a review article on the genetic predisposition to gastric cancer, Bevan and Houlston (1999) concluded that several genes may be associated with an increased risk of gastric cancer.Gastric cancer is a manifestation of a number of inherited cancer predisposition syndromes, including hereditary nonpolyposis colon cancer (HNPCC1; see 120435), familial adenomatous polyposis (FAP; 175100), Peutz-Jeg…	H00018	Gastric cancer	Gastric cancer is the second most common cause of cancer-related death worldwide. There is substantial international variation in gastric cancer incidence with the highest rates reported from Korea, Japan and eastern Asia. The global burden of gastric cancer is shifting rapidly from the developed world to the developing world. Despite the worldwide decline in incidence and the major improvements …	Cancers/Cancers of the digestive system	Neoplasms/Malignant neoplasms of digestive organs/Malignant neoplasm of stomach
		Ovarian cancer, somatic	-	-	H00027	Ovarian cancer	Ovarian cancer is the sixth most common cancer and the fifth leading cause of cancer-related death among women in developed countries. Approximately 90% of human ovarian cancer arises within the ovarian surface epithelium (OSE), with the rest originating from granulosa cells or, rarely, stroma or germ cells. Ovarian epithelial tumors are divided into mucinous, serous, endometrioid, and clear cell…	Cancers/Cancers of the breast and female genital organs	Neoplasms/Malignant neoplasms of female genital organs/Malignant neoplasm of ovary
	-	-	-	-	H00026	Endometrial Cancer	Endometrial cancer (EC) is the most common gynaecological malignancy and the fourth most common malignancy in women in the developed world after breast, colorectal and lung cancer. Two types of endometrial carcinoma are distinguished with respect to biology and clinical course. Type-I carcinoma is related to hyperestrogenism by association with endometrial hyperplasia, frequent expression of estr…	Cancers/Cancers of the breast and female genital organs	Neoplasms/Malignant neoplasms of female genital organs/Malignant neoplasm of corpus uteri
	-	-	-	-	H00028	Choriocarcinoma	Gestational choriocarcinoma is a highly malignant epithelial tumor that can be associated with any type of gestational event, most often a complete hydatidiform mole (CM). CM occur in about one per 1000 pregnancies, and about 5-20% of CM progress to invasive moles or choriocarcinoma. Several molecular studies have been done to establish the expression of tumor-associated proteins in choriocarcino…	Cancers/Cancers of the breast and female genital organs	Neoplasms/Malignant neoplasms of female genital organs/Malignant neoplasm of placenta
	-	-	-	-	H00030	Cervical cancer	Cervical cancer is the second largest cause of cancer-related death in women worldwide, and it occurs following persistent infection, sometimes for decades, with a specific subset of human papillomavirus (HPV) types, particularly types 16, 18, 33 and 42. Experimental studies show that the E6 and E7 genes of these high risk HPVs are oncogenes that deregulate key cell cycle controls. The E6 and E7 …	Cancers/Cancers of the breast and female genital organs	Neoplasms/Malignant neoplasms of female genital organs/Malignant neoplasm of cervix uteri
	-	-	-	-	H00031	Breast cancer	Breast cancer remains the most common malignancy in women worldwide and is the leading cause of cancer-related mortality. More than 1-2 million cases are diagnosed every year, affecting 10-12% of the female population and accounting for 500 000 deaths per year worldwide. Approximately 5-10% are thought to be inherited. The hereditary breast cancer syndrome includes genetic alterations in various …	Cancers/Cancers of the breast and female genital organs	Neoplasms/Malignant neoplasm of breast
	-	-	-	-	H00046	Cholangiocarcinoma	Cholangiocarcinoma is a highly malignant neoplasm that carries a poor prognosis and lacks effective therapy. It is the second most common primary hepatic tumor, and it is increasing in incidence and carries a high mortality. The tumor arises from the ductular epithelium of the biliary tree, either within the liver (intrahepatic cholangiocarcinoma: ICC) or more commonly from the extrahepatic bile …	Cancers/Cancers of the digestive system	Neoplasms/Malignant neoplasms of digestive organs/Malignant neoplasm of liver and intrahepatic bile ducts
	-				H00019	Pancreatic cancer	Infiltrating ductal adenocarcinoma is the most common malignancy of the pancreas. When most investigators use the term 'pancreatic cancer' they are referring to pancreatic ductal adenocarcinoma (PDA). Normal duct epithelium progresses to infiltrating cancer through a series of histologically defined precursors (PanINs). The overexpression of HER-2/neu and activating point mutations in the K-ras g…	Cancers/Cancers of the digestive system	Neoplasms/Malignant neoplasms of digestive organs/Malignant neoplasm of pancreas
	-				H00022	Bladder cancer	The urothelium covers the luminal surface of almost the entire urinary tract, extending from the renal pelvis, through the ureter and bladder, to the proximal urethra. The majority of urothelial carcinoma are bladder carcinomas, and urothelial carcinomas of the renal pelvis and ureter account for only approximately 7% of the total. Urothelial tumours arise and evolve through divergent phenotypic …	Cancers/Cancers of the urinary system and male genital organs	Neoplasms/Malignant neoplasms of urinary tract/Malignant neoplasm of bladder
WNT5A	164975	Robinow syndrome, autosomal dominant	180700	Robinow syndrome is a genetically heterogeneous disorder characterized by mesomelic limb shortening associated with facial and genital abnormalities (Robinow et al., 1969). Both autosomal dominant and autosomal recessive (268310) forms have been described; the recessive form is caused by mutations in the ROR2 gene (602337).	-	-	-	Urinary and reproductive diseases/Reproductive system disease; Musculoskeletal and skin diseases/Skeletal diseases	Congenital malformations, deformations and chromosomal abnormalities/Other congenital malformations/Congenital malformation syndromes predominantly associated with short stature
WNT3	165330	Tetra-amelia, autosomal recessive	273395	-	H00636	Tetra-amelia	Tetra-amelia is an extremely rare condition characterized by the complete absence of all four limbs. Patients commonly have other anomalies involving the face, eyes, heart, nervous system, and urogenital system. Homozygous Wnt3 mutation is responsible for tetra-amelia.	Musculoskeletal and skin diseases/Skeletal diseases; Other congenital disorders/Congenital disorders of development	-
SPINK1	167790	Pancreatitis, hereditary	167800	-	H00933	Hereditary pancreatitis	Hereditary pancreatitis is a very rare form of chronic relapsing pancreatitis.&nbsp;&nbsp;Its inheritance mode is autosomal dominant with an incomplete penetrance (80%). Patients had recurrent pancreatitis with impairment of endocrine and exocrine pancreatic function, maldigestion, bile duct and duodenal obstruction, and rarely pancreatic cancer. The age of onset is early and differs from the cas…	Digestive diseases/Pancreas disease	Diseases of the digestive system/Disorders of gallbladder, biliary tract and pancreas/Other diseases of pancreas
		Tropical calcific pancreatitis	608189	-	H00932	Tropical calcific pancreatitis	Tropical calcific pancreatitis (TCP) is a subtype of chronic pancreatitis unique to developing countries in tropical regions. Patients present with recurrent abdominal pain, nutritional deficiencies, and insulin-requiring diabetes resulting from chronic pancreatitis before age 30. Several environmental and genetic factors are implicated in TCP.	Digestive diseases/Pancreas disease	-
		{Fibrocalculous pancreatic diabetes, susceptibility to}	608189	-	-	-	-	-	-
JUP	173325	Arrhythmogenic right ventricular dysplasia 12	611528	-	H00293	Arrhythmogenic right ventricular cardiomyopathy (ARVC)	Arrhythmogenic right ventricular cardiomyopathy (ARVC) is an inherited heart muscle disease that may result in arrhythmia, heart failure, and sudden death. The hallmark pathological findings are progressive myocyte loss and fibrofatty replacement, with a predilection for the right ventricle. A number of genetic studies have identified mutations in various components of the cardiac desmosome that …	Cardiovascular diseases/Cardiac diseases	Diseases of the circulatory system/Other forms of heart disease/Cardiomyopathy
		Naxos disease	601214	-	H00669	Naxos disease and Carvajal syndrome	Naxos disease and Carvajal syndrome are disorders characterized by cardiomyopathy, palmoplantar keratoderma, and woolly hair. Cardiac manifestation in patients with Naxos disease is arrhythmogenic right ventricular cardiomyopathy that appears by adolescence with 100% penetrance. Carvajal syndrome is a variant of Naxos disease phenotype with left ventricular involvement that manifests in childhood…	Cardiovascular diseases/Cardiac diseases	Congenital malformations, deformations and chromosomal abnormalities/Other congenital malformations/Other specified congenital malformation syndromes affecting multiple systems
POLG	174763	Mitochondrial DNA depletion syndrome 4A (Alpers type)	203700	Mitochondrial DNA depletion syndrome-4A, also known as Alpers syndrome, is an autosomal recessive disorder characterized by a clinical triad of psychomotor retardation, intractable epilepsy, and liver failure in infants and young children. Pathologic findings include neuronal loss in the cerebral gray matter with reactive astrocytosis and liver cirrhosis. The disorder is progressive and often lea…	H00469	Mitochondrial DNA depletion syndrome (MDS)	Mitochondrial DNA depletion syndromes (MDSs) are a group of heterogeneous autosomal recessive disorders associated with a severe reduction in mitochondrial DNA in the affected tissues. The manifestations vary from tissue-specific mtDNA depletion to wide-spread multisystemic disorders. Some genes are known to underlie this group of disorders, and many disease genes are still unidentified. However,…	Congenital disorders of metabolism/Other congenital disorders of metabolism	Endocrine, nutritional and metabolic diseases/Metabolic disorders/Other metabolic disorders
		Mitochondrial DNA depletion syndrome 4B (MNGIE type)	613662	Mitochondrial DNA depletion syndrome-4B is an autosomal recessive progressive multisystem disorder clinically characterized by chronic gastrointestinal dysmotility and pseudoobstruction, cachexia, progressive external ophthalmoplegia (PEO), axonal sensory ataxic neuropathy, and muscle weakness (van Goethem et al., 2003).For a discussion of genetic heterogeneity of autosomal recessive mtDNA deplet…				Congenital disorders of metabolism/Other congenital disorders of metabolism	Endocrine, nutritional and metabolic diseases/Metabolic disorders/Other metabolic disorders
		Mitochondrial recessive ataxia syndrome (includes SANDO and SCAE)	607459	SANDO is an autosomal recessive systemic disorder characterized mainly by adult onset of sensory ataxic neuropathy, dysarthria, and ophthalmoparesis (SANDO) resulting from mitochondrial dysfunction and associated with mtDNA depletion in skeletal muscle and peripheral nerve tissue (Fadic et al., 1997). The phenotype varies widely, even within the same family, and can include myopathy, seizures, an…				Congenital disorders of metabolism/Other congenital disorders of metabolism	Endocrine, nutritional and metabolic diseases/Metabolic disorders/Other metabolic disorders
		Progressive external ophthalmoplegia, autosomal dominant	157640	Progressive external ophthalmoplegia is characterized by multiple mitochondrial DNA deletions in skeletal muscle. The most common clinical features include adult onset of weakness of the external eye muscles and exercise intolerance. Additional symptoms are variable, and may include cataracts, hearing loss, sensory axonal neuropathy, ataxia, depression, hypogonadism, and parkinsonism. Both autoso…	H01118	Progressive external ophthalmoplegia (PEO)	Progressive external ophthalmoplegia (PEO) is a mitochondrial disorder associated with mtDNA depletion and/or accumulation of mtDNA point mutations and deletions. PEO is characterized by late onset bilateral ptosis and progressive weakening of the external eye muscle, resulting in blepharoptosis and ophthalmoparesis, proximal muscle weakness, and wasting as well as exercise intolerance. Muscle bi…	Nervous system diseases/Other nervous and sensory system diseases	Diseases of the eye and adnexa/Disorders of ocular muscles, binocular movement, accommodation and refraction/Paralytic strabismus
		Progressive external ophthalmoplegia, autosomal recessive	258450	Progressive external ophthalmoplegia (PEO) is characterized by multiple mitochondrial DNA (mtDNA) deletions in skeletal muscle. The most common clinical features include adult-onset of weakness of the external eye muscles and exercise intolerance. Additional symptoms are variable, and may include cataracts, hearing loss, sensory axonal neuropathy, ataxia, depression, hypogonadism, and parkinsonis…				Nervous system diseases/Other nervous and sensory system diseases	Diseases of the eye and adnexa/Disorders of ocular muscles, binocular movement, accommodation and refraction/Paralytic strabismus
MAP2K1	176872	Cardiofaciocutaneous syndrome	115150	Cardiofaciocutaneous (CFC) syndrome is characterized by a distinctive facial appearance, heart defects, and mental retardation (Niihori et al., 2006). The heart defects include pulmonic stenosis, atrial septal defect, and hypertrophic cardiomyopathy. Some patients have ectodermal abnormalities such as sparse and friable hair, hyperkeratotic skin lesions, and a generalized ichthyosis-like conditio…	H00523	Noonan syndrome and related disorders	Noonan syndrome comprises genetically heterogeneous disorders that usually include postnatally reduced growth, distinctive facial dysmorphic features, and congenital heart defects and related disorders show considerable overlapping phenotypes with Noonan syndrome. These disorders are caused by aberrant signal transduction in mitogen activated protein kinase (MAPK) signaling pathway.	Other congenital disorders/Congenital disorders of development	Congenital malformations, deformations and chromosomal abnormalities/Other congenital malformations/Phakomatoses, not elsewhere classified; Other specified congenital malformation syndromes affecting multiple systems
PTPN2	176887	-	-	-	H00408	Type I diabetes mellitus	The majority of type 1 diabetes mellitus (T1DM) cases are believed to arise from an inflammatory, autoimmune attack against the beta cells in the pancreas, which consequently leads to the failure of insulin-mediated blood glucose regulation in the body. T1DM signs and symptoms can come on quickly and may include increased thirst and frequent urination, fatigue, weight loss and so on. It is recogn…	Endocrine and metabolic diseases/Diabetes	Endocrine, nutritional and metabolic diseases/Diabetes mellitus/Insulin-dependent diabetes mellitus
LMO2	180385	Leukemia, acute T-cell	180385	-	H00002	Acute lymphoblastic leukemia (ALL) (precursor T lymphoblastic leukemia)	Acute lymphoblastic leukaemia (ALL), a malignant disorder of lymphoid progenitor cells, affects both children and adults, with peak prevalence between the ages of 2 and 5 years. ALL arises from recurrent genetic insults that block precursor B and T cell differentiation and drive aberrant cell proliferation and survival. Recurrent defects generate molecular subgroups of B- and T-ALL. T-ALL account…	Cancers/Cancers of haematopoietic and lymphoid tissues	Neoplasms/Malignant neoplasms, stated or presumed to be primary, of lymphoid, haematopoietic and related tissue/Lymphoid leukaemia
ATP1A2	182340	Alternating hemiplegia of childhood	104290	Alternating hemiplegia of childhood is a rare syndrome of episodic hemi- or quadriplegia lasting minutes to days. Most cases are accompanied by dystonic posturing, choreoathetoid movements, nystagmus, other ocular motor abnormalities, autonomic disturbances, and progressive cognitive impairment (Mikati et al., 1992).The disorder may mimic or overlap with other disorders, including familial hemipl…	H00998	Alternating hemiplegia of childhood	Alternating hemiplegia of childhood (ACH) is a rare disorder with onset before 18 months of age. The earliest manifestations of AHC are recurrent bilateral attacks of hemiplegia lasting minutes to days, abnormal ocular movements, and autonomic disturbances. A characteristic feature of AHC is the disappearance of all abnormalities when the child falls asleep.	Nervous system diseases/Other nervous and sensory system diseases	Diseases of the nervous system/Other disorders of the nervous system/Other disorders of nervous system, not elsewhere classified
		Migraine, familial basilar	602481	-	H00775	Familial or sporadic hemiplegic migraine	Sporadic and familial hemiplegic migraines (SHM and FHM) are rare paroxysmal disorders characterized by motor aura and headache. The distinction is based on whether at least one first or second degree relative is also affected, otherwise the diagnostic criteria are similar. The majority of FHM families have a mutation in one of the ion channels CACNA1A, ATP1A2 and SCN1A. SHM is sometimes caused b…	Nervous system diseases/Other nervous and sensory system diseases	Diseases of the nervous system/Episodic and paroxysmal disorders/Migraine
		Migraine, familial hemiplegic, 2	602481	-				Nervous system diseases/Other nervous and sensory system diseases	Diseases of the nervous system/Episodic and paroxysmal disorders/Migraine
ATP1A3	182350	Alternating hemiplegia of childhood 2	614820	Alternating hemiplegia of childhood is a rare syndrome characterized by infantile onset of episodic hemi-or quadriplegia. Most cases are accompanied by dystonic posturing, choreoathetoid movements, abnormal ocular movements, developmental delay, and progressive cognitive impairment (summary by Heinzen et al., 2012).For discussion of genetic heterogeneity of alternating hemiplegia of childhood, se…	-	-	-	Nervous system diseases/Other nervous and sensory system diseases	Diseases of the nervous system/Other disorders of the nervous system/Other disorders of nervous system, not elsewhere classified
		Dystonia-12	128235	-	H00831	Primary dystonia	Dystonias are a heterogeneous group of hyperkinetic movement disorders characterized by involuntary sustained muscle contractions that lead to abnormal postures and repetitive movements. Presently, 20 distinct monogenic primary dystonias have been recognized. They can be divided into Primary torsin dystonias (PTDs), dystonia-plus syndromes without brain degeneration, dystonia-parkinsonism	Nervous system diseases/Other nervous and sensory system diseases	Diseases of the nervous system/Extrapyramidal and movement disorders/Dystonia
MMP3	185250	{Coronary heart disease, susceptibility to, 6}	614466	-	-	-	-	-	-
SURF1	185620	Leigh syndrome, due to COX deficiency	256000	Leigh syndrome is an early-onset progressive neurodegenerative disorder with a characteristic neuropathology consisting of focal, bilateral lesions in one or more areas of the central nervous system, including the brainstem, thalamus, basal ganglia, cerebellum, and spinal cord. The lesions are areas of demyelination, gliosis, necrosis, spongiosis, or capillary proliferation. Clinical symptoms dep…	H00473	Mitochondrial respiratory chain deficiencies (MRCD)	Mitochondrial respiratory chain deficiencies (MRCD) are a group of disorders of adults and children, with highly variable phenotypes that include macrocephaly with progressive leukodystrophy, encephalopathy (including MELAS), cardiomyopathy, myopathy, liver disease, Leigh syndrome, Leber hereditary optic neuropathy, and some forms of Parkinson disease and Alzheimer's disease.	Congenital disorders of metabolism/Other congenital disorders of metabolism	Endocrine, nutritional and metabolic diseases/Metabolic disorders/Other metabolic disorders
LMO1	186921	Leukemia, T-cell acute lymphoblastic	186921	-	-	-	-	Cancers/Cancers of haematopoietic and lymphoid tissues	Neoplasms/Malignant neoplasms, stated or presumed to be primary, of lymphoid, haematopoietic and related tissue/Lymphoid leukaemia
TIMP3	188826	Sorsby fundus dystrophy	136900	-	H00732	Sorsby fundus dystrophy	Sorsby fundus dystrophy is an autosomal dominant disorder characterized by macular degeneration with bilateral central visual loss. The lesions progress into outer retina, resulting in further loss of peripheral vision. The onset is usually in the third to fifth decade of life. The tissue inhibitor of metalloproteinase 3 (TIMP3) is associated with the disease.	Nervous system diseases/Other nervous and sensory system diseases	-
TPR	189940	-	-	-	H00032	Thyroid cancer	Thyroid cancer is the most common endocrine malignancy and accounts for the majority of endocrine cancer- related deaths each year. More than 95% of thyroid carcinomas are derived from follicular cells.&nbsp;&nbsp;Their behavior varies from the indolent growing, well-differentiated papillary and follicular carcinomas (PTC and FTC, respectively) to the extremely aggressive undifferentiated carcino…	Cancers/Cancers of endocrine organs	Neoplasms/Malignant neoplasms of thyroid and other endocrine glands/Malignant neoplasm of thyroid gland
TF	190000	Atransferrinemia	209300	Atransferrinemia is characterized by microcytic anemia and by iron loading. It can be treated effectively by plasma infusions (summary by Beutler et al., 2000).	H01145	Atransferrinemia	Atransferrinemia is a rare autosomal recessive disorder characterized by iron overload and hypochromic anemia. A few case of human atransferrinemia with mutations in the transferrin gene has been reported.	Cardiovascular diseases/Hematologic diseases	Diseases of the blood and blood-forming organs and certain disorders involving the immune mechanism/Nutritional anaemias/Iron deficiency anemia
HRAS	190020	Costello syndrome	218040	Costello syndrome is a rare multiple congenital anomaly syndrome associated in all cases with a characteristic coarse facies, short stature, distinctive hand posture and appearance, severe feeding difficulty, and failure to thrive. Other features include cardiac anomalies and developmental disability. Facial warts, particularly nasolabial, are often present in childhood (Kerr et al., 2006).In pat…	H00523	Noonan syndrome and related disorders	Noonan syndrome comprises genetically heterogeneous disorders that usually include postnatally reduced growth, distinctive facial dysmorphic features, and congenital heart defects and related disorders show considerable overlapping phenotypes with Noonan syndrome. These disorders are caused by aberrant signal transduction in mitogen activated protein kinase (MAPK) signaling pathway.	Other congenital disorders/Congenital disorders of development	Congenital malformations, deformations and chromosomal abnormalities/Other congenital malformations/Phakomatoses, not elsewhere classified; Other specified congenital malformation syndromes affecting multiple systems
		{Thyroid carcinoma, follicular, somatic}	188470	Nonmedullary thyroid cancer (NMTC) comprises thyroid cancers of follicular cell origin and accounts for more than 95% of all thyroid cancer cases (summary by Vriens et al., 2009). The remaining cancers originate from parafollicular cells (medullary thyroid cancer, MTC; 155240). NMTC is classified into 4 groups: papillary (188550), follicular, Hurthle cell (607464), and anaplastic. Approximately 5…	H00032	Thyroid cancer	Thyroid cancer is the most common endocrine malignancy and accounts for the majority of endocrine cancer- related deaths each year. More than 95% of thyroid carcinomas are derived from follicular cells.&nbsp;&nbsp;Their behavior varies from the indolent growing, well-differentiated papillary and follicular carcinomas (PTC and FTC, respectively) to the extremely aggressive undifferentiated carcino…	Cancers/Cancers of endocrine organs	Neoplasms/Malignant neoplasms of thyroid and other endocrine glands/Malignant neoplasm of thyroid gland
		{Bladder cancer, somatic}	109800	-	H00022	Bladder cancer	The urothelium covers the luminal surface of almost the entire urinary tract, extending from the renal pelvis, through the ureter and bladder, to the proximal urethra. The majority of urothelial carcinoma are bladder carcinomas, and urothelial carcinomas of the renal pelvis and ureter account for only approximately 7% of the total. Urothelial tumours arise and evolve through divergent phenotypic …	Cancers/Cancers of the urinary system and male genital organs	Neoplasms/Malignant neoplasms of urinary tract/Malignant neoplasm of bladder
		Congenital myopathy with excess of muscle spindles	218040	Costello syndrome is a rare multiple congenital anomaly syndrome associated in all cases with a characteristic coarse facies, short stature, distinctive hand posture and appearance, severe feeding difficulty, and failure to thrive. Other features include cardiac anomalies and developmental disability. Facial warts, particularly nasolabial, are often present in childhood (Kerr et al., 2006).In pat…	-	-	-	Musculoskeletal and skin diseases/Muscular diseases	Diseases of the nervous system/Diseases of myoneural junction and muscle/Primary disorders of muscles
		Schimmelpenning-Feuerstein-Mims syndrome, somatic mosaic	163200	Schimmelpenning-Feuerstein-Mims syndrome, also known as linear sebaceous nevus syndrome, is characterized by sebaceous nevi, often on the face, associated with variable ipsilateral abnormalities of the central nervous system, ocular anomalies, and skeletal defects (summary by Happle, 1991 and Ernst et al., 2007). The linear sebaceous nevi follow the lines of Blaschko (Hornstein and Knickenberg, 1…	-	-	-	-	-
	-	-	-	-	H00040	Squamous cell carcinoma	Non-melanoma skin cancer, i.e. basal cell carcinoma (BCC) and squamous cell carcinoma (SCC) are the most frequent tumors and their number is still increasing world- wide. Approximately 200000 cases of SCC develop per year, causing about 2000 deaths. Unlike BCCs, which have no known precursor lesions, SCCs can emerge from actinic keratoses. SCC in anogenital regions can be caused by oncogenic huma…	Cancers/Skin cancers	Neoplasms/Melanoma and other malignant neoplasms of skin/Malignant melanoma of skin
	-	-	-	-	H00048	Hepatocellular carcinoma	Hepatocellular carcinoma (HCC) is a major type of primary liver cancer and one of the rare human neoplasms etiologically linked to viral factors. Chronic infections with the hepatitis B virus (HBV) and the hepatitis C virus (HCV) have been implicated in about 80% of cases worldwide, and other known environmental risk factors, including alcohol abuse and dietary intake of aflatoxin B1, might syner…	Cancers/Cancers of the digestive system	Neoplasms/Malignant neoplasms of digestive organs/Malignant neoplasm of liver and intrahepatic bile ducts
	-	-	-	-	H00025	Penile cancer	Penile cancer is a disease with a high morbidity and mortality. Its prevalence is relatively rare in developed countries but more common in South America and East Africa. Squamous cell carcinoma (SCC) is the predominant tumor type in penile cancer, accounting for 95% of cases. Penile cancers are thought to arise from the progression of precursor lesions and can be subdivided into human papilloma …	Cancers/Cancers of the urinary system and male genital organs	Neoplasms/Malignant neoplasms of male genital organs/Malignant neoplasm of penis
	-	-	-	-	H00030	Cervical cancer	Cervical cancer is the second largest cause of cancer-related death in women worldwide, and it occurs following persistent infection, sometimes for decades, with a specific subset of human papillomavirus (HPV) types, particularly types 16, 18, 33 and 42. Experimental studies show that the E6 and E7 genes of these high risk HPVs are oncogenes that deregulate key cell cycle controls. The E6 and E7 …	Cancers/Cancers of the breast and female genital organs	Neoplasms/Malignant neoplasms of female genital organs/Malignant neoplasm of cervix uteri
KRAS	190070	Bladder cancer, somatic	109800	-	-	-	-	Cancers/Cancers of the urinary system and male genital organs	Neoplasms/Malignant neoplasms of urinary tract/Malignant neoplasm of bladder
		SFM syndrome, somatic mosaic	163200	Schimmelpenning-Feuerstein-Mims syndrome, also known as linear sebaceous nevus syndrome, is characterized by sebaceous nevi, often on the face, associated with variable ipsilateral abnormalities of the central nervous system, ocular anomalies, and skeletal defects (summary by Happle, 1991 and Ernst et al., 2007). The linear sebaceous nevi follow the lines of Blaschko (Hornstein and Knickenberg, 1…	-	-	-	-	-
		Breast cancer, somatic	114480	Breast cancer (referring to mammary carcinoma, not mammary sarcoma) is histopathologically and almost certainly etiologically and genetically heterogeneous. Important genetic factors have been indicated by familial occurrence and bilateral involvement.	-	-	-	Cancers/Cancers of the breast and female genital organs	Neoplasms/Malignant neoplasm of breast
		Cardiofaciocutaneous syndrome	115150	Cardiofaciocutaneous (CFC) syndrome is characterized by a distinctive facial appearance, heart defects, and mental retardation (Niihori et al., 2006). The heart defects include pulmonic stenosis, atrial septal defect, and hypertrophic cardiomyopathy. Some patients have ectodermal abnormalities such as sparse and friable hair, hyperkeratotic skin lesions, and a generalized ichthyosis-like conditio…	-	-	-	Other congenital disorders/Congenital disorders of development	Congenital malformations, deformations and chromosomal abnormalities/Other congenital malformations/Phakomatoses, not elsewhere classified; Other specified congenital malformation syndromes affecting multiple systems
		Gastric cancer, somatic	137215	Hereditary diffuse gastric cancer is an autosomal dominant cancer predisposition syndrome. Heterozygous CDH1 mutation carriers have a 70 to 80% lifetime risk of developing diffuse gastric cancer. In addition to gastric cancer, up to 60% of female mutation carriers develop lobular carcinoma of the breast, and some carriers may develop colorectal cancer. Identification of mutation carriers is impor…	H00018	Gastric cancer	Gastric cancer is the second most common cause of cancer-related death worldwide. There is substantial international variation in gastric cancer incidence with the highest rates reported from Korea, Japan and eastern Asia. The global burden of gastric cancer is shifting rapidly from the developed world to the developing world. Despite the worldwide decline in incidence and the major improvements …	Cancers/Cancers of the digestive system	Neoplasms/Malignant neoplasms of digestive organs/Malignant neoplasm of stomach
		Leukemia, acute myelogenous	-	-	H00003	Acute myeloid leukemia (AML)	Acute myeloid leukemia (AML) is a disease that is characterized by uncontrolled proliferation of clonal neoplastic cells and accumulation in the bone marrow of blasts with an impaired differentiation program. AML accounts for approximately 80% of all adult leukemias and remains the most common cause of leukemia death. Two major types of genetic events have been described that are crucial for leuk…	Cancers/Cancers of haematopoietic and lymphoid tissues	Neoplasms/Malignant neoplasms, stated or presumed to be primary, of lymphoid, haematopoietic and related tissue/Myeloid leukaemia
		Lung cancer, somatic	211980	Lung cancer is the leading cause of cancer deaths in the U.S. and worldwide. The 2 major forms of lung cancer are nonsmall cell lung cancer and small cell lung cancer (see 182280), which account for 85% and 15% of all lung cancers, respectively. Nonsmall cell lung cancer can be divided into 3 major histologic subtypes: squamous cell carcinoma, adenocarcinoma, and large cell lung cancer. Cigarette…	H00014	Non-small cell lung cancer	Lung cancer is a leading cause of cancer death among men and women in industrialized countries. Non-small-cell lung cancer (NSCLC) accounts for approximately 85% of lung cancer and represents a heterogeneous group of cancers, consisting mainly of squamous cell (SCC), adeno (AC) and large-cell carcinoma. Molecular mechanisms altered in NSCLC include activation of oncogenes, such as K-RAS and c-erb…	Cancers/Cancers of the lung and pleura	Neoplasms/Malignant neoplasms of respiratory and intrathoracic organs/Malignant neoplasm of bronchus and lung
		Noonan syndrome 3	609942	Noonan syndrome is an autosomal dominant dysmorphic syndrome characterized primarily by dysmorphic facial features, cardiac abnormalities, and short stature, among other features (summary by Shah et al., 1999).For a phenotypic description and a discussion of genetic heterogeneity of Noonan syndrome, see NS1 (163950), which is caused by mutations in the PTPN11 gene (176876). Approximately 50% of c…	H00523	Noonan syndrome and related disorders	Noonan syndrome comprises genetically heterogeneous disorders that usually include postnatally reduced growth, distinctive facial dysmorphic features, and congenital heart defects and related disorders show considerable overlapping phenotypes with Noonan syndrome. These disorders are caused by aberrant signal transduction in mitogen activated protein kinase (MAPK) signaling pathway.	Other congenital disorders/Congenital disorders of development	Congenital malformations, deformations and chromosomal abnormalities/Other congenital malformations/Phakomatoses, not elsewhere classified; Other specified congenital malformation syndromes affecting multiple systems
		Pancreatic carcinoma, somatic	260350	Pancreatic cancer shows among the highest mortality rates of any cancer, with a 5-year relative survival rate of less than 5%. By the time of initial diagnosis, metastatic disease is commonly present. Established risk factors include a family history of pancreatic cancer, a medical history of diabetes type 2, and cigarette smoking (summary by Amundadottir et al., 2009).Genetic Heterogeneity of Pa…	H00019	Pancreatic cancer	Infiltrating ductal adenocarcinoma is the most common malignancy of the pancreas. When most investigators use the term 'pancreatic cancer' they are referring to pancreatic ductal adenocarcinoma (PDA). Normal duct epithelium progresses to infiltrating cancer through a series of histologically defined precursors (PanINs). The overexpression of HER-2/neu and activating point mutations in the K-ras g…	Cancers/Cancers of the digestive system	Neoplasms/Malignant neoplasms of digestive organs/Malignant neoplasm of pancreas
	-	-	-	-	H00030	Cervical cancer	Cervical cancer is the second largest cause of cancer-related death in women worldwide, and it occurs following persistent infection, sometimes for decades, with a specific subset of human papillomavirus (HPV) types, particularly types 16, 18, 33 and 42. Experimental studies show that the E6 and E7 genes of these high risk HPVs are oncogenes that deregulate key cell cycle controls. The E6 and E7 …	Cancers/Cancers of the breast and female genital organs	Neoplasms/Malignant neoplasms of female genital organs/Malignant neoplasm of cervix uteri
	-	-	-	-	H00032	Thyroid cancer	Thyroid cancer is the most common endocrine malignancy and accounts for the majority of endocrine cancer- related deaths each year. More than 95% of thyroid carcinomas are derived from follicular cells.&nbsp;&nbsp;Their behavior varies from the indolent growing, well-differentiated papillary and follicular carcinomas (PTC and FTC, respectively) to the extremely aggressive undifferentiated carcino…	Cancers/Cancers of endocrine organs	Neoplasms/Malignant neoplasms of thyroid and other endocrine glands/Malignant neoplasm of thyroid gland
	-	-	-	-	H00040	Squamous cell carcinoma	Non-melanoma skin cancer, i.e. basal cell carcinoma (BCC) and squamous cell carcinoma (SCC) are the most frequent tumors and their number is still increasing world- wide. Approximately 200000 cases of SCC develop per year, causing about 2000 deaths. Unlike BCCs, which have no known precursor lesions, SCCs can emerge from actinic keratoses. SCC in anogenital regions can be caused by oncogenic huma…	Cancers/Skin cancers	Neoplasms/Melanoma and other malignant neoplasms of skin/Malignant melanoma of skin
	-	-	-	-	H00041	Kaposi's sarcoma	Kaposi's sarcoma (KS) is an angioproliferative disease occurring in several different clinical-epidemiological forms that, however, share the same histological traits and are all associated with infection by the human herpesvirus 8 (HHV8; also known as KSHV). Evidence indicates that KS progression occurs upon the deregulated expression of anti-apoptotic genes (Bcl-2), oncogenes (c-myc, c-int, ras…	Cancers/Cancers of soft tissues and bone	Neoplasms/Malignant neoplasms of mesothelial and soft tissue
	-	-	-	-	H00046	Cholangiocarcinoma	Cholangiocarcinoma is a highly malignant neoplasm that carries a poor prognosis and lacks effective therapy. It is the second most common primary hepatic tumor, and it is increasing in incidence and carries a high mortality. The tumor arises from the ductular epithelium of the biliary tree, either within the liver (intrahepatic cholangiocarcinoma: ICC) or more commonly from the extrahepatic bile …	Cancers/Cancers of the digestive system	Neoplasms/Malignant neoplasms of digestive organs/Malignant neoplasm of liver and intrahepatic bile ducts
	-	-	-	-	H00047	Gallbladder cancer	Gallbladder cancer (GBC) is a relatively uncommon neoplasm, however its prognosis is poor with less than a 5% 5-year survival rate. There are considerable geographic differences in its incidence and etiology. Two main pathways of GBC pathogenesis have been identified. The most common is associated with gallstones and chronic inflammation of the gallbladder, whereas a second, less frequent pathway…	Cancers/Cancers of the digestive system	Neoplasms/Malignant neoplasms of digestive organs/Malignant neoplasm of gallbladder
	-	-	-	-	H00048	Hepatocellular carcinoma	Hepatocellular carcinoma (HCC) is a major type of primary liver cancer and one of the rare human neoplasms etiologically linked to viral factors. Chronic infections with the hepatitis B virus (HBV) and the hepatitis C virus (HCV) have been implicated in about 80% of cases worldwide, and other known environmental risk factors, including alcohol abuse and dietary intake of aflatoxin B1, might syner…	Cancers/Cancers of the digestive system	Neoplasms/Malignant neoplasms of digestive organs/Malignant neoplasm of liver and intrahepatic bile ducts
	-	-	-	-	H00458	Craniosynostosis	Craniosynostosis is the premature fusion of the cranial sutures and secondary distortion of skull shape. The genes most frequently mutated are FGFRs.	Musculoskeletal and skin diseases/Skeletal diseases	Congenital malformations, deformations and chromosomal abnormalities/Congenital malformations and deformations of the musculoskeletal system; Other congenital malformations/Other specified congenital malformation syndromes affecting multiple systems
	-	-	-	-	H00010	Multiple myeloma	Multiple myeloma is a disorder in which malignant plasma cells accumulate, generally derived from one clone in the bone marrow. Intricate interactions occur between the bone-marrow microenvironment and the myeloma cells, frequently causing bone destruction, which in turn stimulates tumor growth. Often it is preceded by a premalignant tumor called monoclonal gammopathy of undetermined significance…	Cancers/Cancers of haematopoietic and lymphoid tissues	Neoplasms/Malignant neoplasms, stated or presumed to be primary, of lymphoid, haematopoietic and related tissue/Multiple myeloma and malignant plasma cell neoplasms
	-	-	-	-	H00020	Colorectal cancer	Colorectal cancer (CRC) is the second largest cause of cancer-related deaths in Western countries. CRC arises from the colorectal epithelium as a result of the accumulation of genetic alterations in defined oncogenes and tumour suppressor genes (TSG). Two major mechanisms of genomic instability have been identified in sporadic CRC progression. The first, known as chromosomal instability (CIN), re…	Cancers/Cancers of the digestive system	Neoplasms/Malignant neoplasms of digestive organs/Malignant neoplasm of colon and rectum
	-	-	-	-	H00026	Endometrial Cancer	Endometrial cancer (EC) is the most common gynaecological malignancy and the fourth most common malignancy in women in the developed world after breast, colorectal and lung cancer. Two types of endometrial carcinoma are distinguished with respect to biology and clinical course. Type-I carcinoma is related to hyperestrogenism by association with endometrial hyperplasia, frequent expression of estr…	Cancers/Cancers of the breast and female genital organs	Neoplasms/Malignant neoplasms of female genital organs/Malignant neoplasm of corpus uteri
	-	-	-	-	H00027	Ovarian cancer	Ovarian cancer is the sixth most common cancer and the fifth leading cause of cancer-related death among women in developed countries. Approximately 90% of human ovarian cancer arises within the ovarian surface epithelium (OSE), with the rest originating from granulosa cells or, rarely, stroma or germ cells. Ovarian epithelial tumors are divided into mucinous, serous, endometrioid, and clear cell…	Cancers/Cancers of the breast and female genital organs	Neoplasms/Malignant neoplasms of female genital organs/Malignant neoplasm of ovary
	-	-	-	-	H00016	Oral cancer	Oral cancer refers to a subgroup of head and neck malignancies that develop at the lips, tongue, salivary glands, gingiva, floor of the mouth, oropharynx, buccal surfaces and other intra-oral locations, according to the International Classification of Diseases. Nevertheless, the term is synonymous to squamous cell carcinoma (SCC) of oral mucosal origin that accounts for more than 90% of all malig…	Cancers/Head and neck cancers	Neoplasms/Malignant neoplasms of lip, oral cavity and pharynx/Malignant neoplasm of oral cavity
ERBB3	190151	Lethal congenital contractural syndrome 2	607598	-	H00865	Lethal congenital contractural syndrome (LCCS)	Lethal congenital contractural syndrome (LCCS) is a heterogeneous group of disorders characterized by congenital nonprogressive joint contractures with a severe form of arthrogryposis. LCCS is inherited in an autosomal recessive manner. It has a worldwide incidence, but it is more common in isolated populations, such as Finland and the Bedouin community in Israel. Mutations in GLE1, ERBB3, and PI…	Musculoskeletal and skin diseases/Muscular diseases	-
	-	-	-	-	H00408	Type I diabetes mellitus	The majority of type 1 diabetes mellitus (T1DM) cases are believed to arise from an inflammatory, autoimmune attack against the beta cells in the pancreas, which consequently leads to the failure of insulin-mediated blood glucose regulation in the body. T1DM signs and symptoms can come on quickly and may include increased thirst and frequent urination, fatigue, weight loss and so on. It is recogn…	Endocrine and metabolic diseases/Diabetes	Endocrine, nutritional and metabolic diseases/Diabetes mellitus/Insulin-dependent diabetes mellitus
TGFBR1	190181	Loeys-Dietz syndrome, type 1A	609192	The Loeys-Dietz syndrome (LDS) is an autosomal dominant aortic aneurysm syndrome with widespread systemic involvement. As defined by Loeys et al. (2006), the disorder is characterized by the triad of arterial tortuosity and aneurysms, hypertelorism, and bifid uvula or cleft palate. Patients with LDS type 1 have craniofacial involvement consisting of cleft palate, craniosynostosis, or hyperteloris…	H00800	Loeys-Dietz syndrome (LDS)	Loeys-Dietz syndrome (LDS) is an autosomal dominant disorder characterized by arterial aneurysms and dissections, pectus excavatum, craniosynostosis, cleft palate, congenital heart disease, and thin, translucent skin. LDS results from mutations in the TGF beta receptor genes.&nbsp;&nbsp;LDS has been subdivided in LDS1 and LDS2 on the basis of the presence or the absence of craniofacial involvemen…	Cardiovascular diseases/Vascular diseases	Diseases of the circulatory system/Diseases of arteries, arterioles and capillaries/Aortic aneurysm and dissection
		Loeys-Dietz syndrome, type 2A	608967	-				Cardiovascular diseases/Vascular diseases	Diseases of the circulatory system/Diseases of arteries, arterioles and capillaries/Aortic aneurysm and dissection
		{Multiple self-healing squamous epithelioma, susceptiblity to}	132800	Individuals with multiple self-healing squamous epithelioma (MSSE) develop multiple invasive skin tumors that undergo spontaneous regression leaving pitted scars. Age at onset is highly variable, ranging from 8 to 62 years. The disorder shows autosomal dominant inheritance, and most affected families have originated from western Scotland (Bose et al., 2006). MSSE has been considered to be a varie…	-	-	-	-	-
	-	-	-	-	H00801	Familial thoracic aortic aneurysm and dissection (TAAD)	Thoracic aortic aneurysms leading to acute aortic dissections (TAAD) are the major diseases that affect the thoracic aorta. While majority of the cases are sporadic, more than 20% are inherited as a single gene disorder. Familial TAAD is diagnosed based on the presence of dilatation and/or dissection of the thoracic aorta, absence of clinical features of Marfan syndrome, Loeys-Dietz syndrome, or …	Cardiovascular diseases/Vascular diseases	Diseases of the circulatory system/Diseases of arteries, arterioles and capillaries/Aortic aneurysm and dissection
TGFBR2	190182	Colorectal cancer, hereditary nonpolyposis, type 6	614331	-	H00020	Colorectal cancer	Colorectal cancer (CRC) is the second largest cause of cancer-related deaths in Western countries. CRC arises from the colorectal epithelium as a result of the accumulation of genetic alterations in defined oncogenes and tumour suppressor genes (TSG). Two major mechanisms of genomic instability have been identified in sporadic CRC progression. The first, known as chromosomal instability (CIN), re…	Cancers/Cancers of the digestive system	Neoplasms/Malignant neoplasms of digestive organs/Malignant neoplasm of colon and rectum
		Loeys-Dietz syndrome, type 1B	610168	-	H00800	Loeys-Dietz syndrome (LDS)	Loeys-Dietz syndrome (LDS) is an autosomal dominant disorder characterized by arterial aneurysms and dissections, pectus excavatum, craniosynostosis, cleft palate, congenital heart disease, and thin, translucent skin. LDS results from mutations in the TGF beta receptor genes.&nbsp;&nbsp;LDS has been subdivided in LDS1 and LDS2 on the basis of the presence or the absence of craniofacial involvemen…	Cardiovascular diseases/Vascular diseases	Diseases of the circulatory system/Diseases of arteries, arterioles and capillaries/Aortic aneurysm and dissection
		Loeys-Dietz syndrome, type 2B	610380	-				Cardiovascular diseases/Vascular diseases	Diseases of the circulatory system/Diseases of arteries, arterioles and capillaries/Aortic aneurysm and dissection
		Esophageal cancer, somatic	133239	Esophageal cancer, particularly esophageal squamous cell carcinoma (ESCC), is one of the most common cancers worldwide. Both environmental and genetic risk factors play a role in the pathogenesis of the disorder. In Europe and North America, heavy smoking, alcohol consumption, and increased body mass index (BMI) are the main environmental risk factors. In contrast, the particularly high incidence…	-	-	-	Cancers/Cancers of the digestive system	Neoplasms/Malignant neoplasms of digestive organs/Malignant neoplasm of oesophagus
	-	-	-	-	H00801	Familial thoracic aortic aneurysm and dissection (TAAD)	Thoracic aortic aneurysms leading to acute aortic dissections (TAAD) are the major diseases that affect the thoracic aorta. While majority of the cases are sporadic, more than 20% are inherited as a single gene disorder. Familial TAAD is diagnosed based on the presence of dilatation and/or dissection of the thoracic aorta, absence of clinical features of Marfan syndrome, Loeys-Dietz syndrome, or …	Cardiovascular diseases/Vascular diseases	Diseases of the circulatory system/Diseases of arteries, arterioles and capillaries/Aortic aneurysm and dissection
TGM1	190195	Ichthyosis, congenital, autosomal recessive 1	242300	Autosomal recessive congenital ichthyosis (ARCI) is a heterogeneous group of disorders of keratinization characterized primarily by abnormal skin scaling over the whole body. These disorders are limited to skin, with approximately two-thirds of patients presenting severe symptoms. The main skin phenotypes are lamellar ichthyosis (LI) and nonbullous congenital ichthyosiform erythroderma (NCIE), al…	H00734	Lamellar ichthyosis (LI) and Non-bullous congenital ichthyosiform erythroderma (NBCIE)	Autosomal recessive congenital ichthyoses comprise a heterogeneous group of skin disorders of hyperkeratosis. Two non-syndromic forms are defined including lamellar ichthyosis (LI) and non-bullous congenital ichthyosiform erythroderma (NBCIE). LI shows more severe phonotype with tight covering of a newborn that is later replaced by large, dark scales. In contrast, NBCIE shows a more pronounced er…	Musculoskeletal and skin diseases/Skin and soft tissue diseases	Congenital malformations, deformations and chromosomal abnormalities/Other congenital malformations/Congenital ichthyosis
NOTCH1	190198	Aortic valve disease	109730	Bicuspid, or bicommissural, aortic valve (BAV) describes an aortic valve with 2 rather than 3 leaflets (Cripe et al., 2004). In 1 to 2% of the population a bicuspid aortic valve is present. Bicuspid aortic valve is frequently an antecedent to aortic valve stenosis or insufficiency. In extreme cases the blood flow may be so restricted that the left ventricle fails to grow, resulting in hypoplastic…	H00554	Bicuspid aortic valve	Bicuspid aortic valve is the most common congenital heart defect with strong male predominance. It may arise in isolation or in association with other congenital heart lesions. The bicuspid aortic valve is typically made of two unequal-sized leaflets, whereas the normal valve is known to have three leaflets.	Cardiovascular diseases/Cardiac diseases	Congenital malformations, deformations and chromosomal abnormalities/Congenital malformations of the circulatory system/Congenital malformations of aortic and mitral valves
		Leukemia, T-cell acute lymphoblastic	190198	Notch proteins are single-pass transmembrane receptors that regulate cell fate decisions during development. The Notch family includes 4 receptors, NOTCH1, NOTCH2 (600275), NOTCH3 (600276), and NOTCH4 (164951), whose ligands include JAG1 (601920), JAG2 (602570), DLL1 (606582), DLL3 (602768), and DLL4 (605185). All of the receptors have an extracellular domain containing multiple epidermal growth …	H00002	Acute lymphoblastic leukemia (ALL) (precursor T lymphoblastic leukemia)	Acute lymphoblastic leukaemia (ALL), a malignant disorder of lymphoid progenitor cells, affects both children and adults, with peak prevalence between the ages of 2 and 5 years. ALL arises from recurrent genetic insults that block precursor B and T cell differentiation and drive aberrant cell proliferation and survival. Recurrent defects generate molecular subgroups of B- and T-ALL. T-ALL account…	Cancers/Cancers of haematopoietic and lymphoid tissues	Neoplasms/Malignant neoplasms, stated or presumed to be primary, of lymphoid, haematopoietic and related tissue/Lymphoid leukaemia
TPM2	190990	Arthrogryposis multiplex congenita, distal, type 1	108120	The distal arthrogryposes are a group of autosomal dominant disorders that mainly involve the distal parts of the limbs. They are characterized by congenital contractures of 2 or more different body areas without a primary neurologic or muscle disease. The prototypic distal arthrogryposis is type 1 (DA1), which is characterized largely by camptodactyly and clubfoot. Hypoplasia and/or absence of s…	H00811	Distal arthrogryposis (DA)	Distal arthrogryposis (DA) are a distinct group of syndromes with congenital contractures primarily involving the hands and feet, which often are associated with abnormal facies, and are transmitted by autosomal dominant inheritance. To date, 10 different DA syndromes have been characterized and classified. DA2A and DA2B are also referred to as Freeman-Sheldon syndrome and Sheldon-Hall syndrome, …	Musculoskeletal and skin diseases/Muscular diseases	Congenital malformations, deformations and chromosomal abnormalities/Congenital malformations and deformations of the musculoskeletal system/Other congenital malformations of limb(s); Other congenital malformations/Other specified congenital malformation syndromes affecting multiple systems
		Arthrogryposis, distal, type 2B	601680	Distal arthrogryposis is a clinically and genetically heterogeneous disorder characterized by clenched fist, overlapping fingers, camptodactyly, ulnar deviation, and positional foot deformities from birth. It is a disorder of primary limb malformation without primary neurologic or muscle disease. DA1 is not associated with other abnormalities, whereas other forms of DA have additional phenotypic …				Musculoskeletal and skin diseases/Muscular diseases	Congenital malformations, deformations and chromosomal abnormalities/Congenital malformations and deformations of the musculoskeletal system/Other congenital malformations of limb(s); Other congenital malformations/Other specified congenital malformation syndromes affecting multiple systems
		Nemaline myopathy	609285	-	H00698	Nemaline myopathy	Nemaline myopathy (NM) is the most common congenital myopathy inherited in an autosomal dominant or autosomal recessive manner. It is characterized by the presence of rods or nemaline bodies, which are red-purple inclusions in myofibers detected by modified Gomori trichrome technique. The hallmark symptoms are generalized muscle weakness with facial involvement or predominant involvement of proxi…	Musculoskeletal and skin diseases/Muscular diseases	Diseases of the nervous system/Diseases of myoneural junction and muscle/Primary disorders of muscles
	-	-	-	-	H00702	Cap myopathy	Cap myopathy is a rare congenital myopathy morphologically characterized by the presence of cap-like structures which are sharply demarcated structures of disorganized thin filaments in the periphery of muscle fibers. These structures are in fact disarranged myofibrils with enlarged Z discs and no thick filaments. The severity of the disease is related to the number of fibers affected. Therefore,…	Musculoskeletal and skin diseases/Muscular diseases	Diseases of the nervous system/Diseases of myoneural junction and muscle/Primary disorders of muscles
TPM1	191010	Cardiomyopathy, dilated, 1Y	611878	-	H00294	Dilated cardiomyopathy (DCM)	Dilated cardiomyopathy (DCM) is a heart muscle disease characterised by dilation and impaired contraction of the left or both ventricles that results in progressive heart failure and sudden cardiac death from ventricular arrhythmia. Genetically inherited forms of DCM ("familial" DCM) have been identified in 25-35% of patients presenting with this disease, and the inherited gene defects are an imp…	Cardiovascular diseases/Cardiac diseases	Diseases of the circulatory system/Other forms of heart disease/Cardiomyopathy
		Cardiomyopathy, familial hypertrophic, 3	115196	-	H00292	Hypertrophic cardiomyopathy (HCM)	Hypertrophic cardiomyopathy (HCM) is a primary myocardial disorder with an autosomal dominant pattern of inheritance that is characterized by hypertrophy of the left ventricles with histological features of myocyte hypertrophy, myfibrillar disarray, and interstitial fibrosis. HCM is one of the most common inherited cardiac disorders, with a prevalence in young adults of 1 in 500. Hundreds of muta…	Cardiovascular diseases/Cardiac diseases	Diseases of the circulatory system/Other forms of heart disease/Cardiomyopathy
TPM3	191030	CAP myopathy	609284	-	H00702	Cap myopathy	Cap myopathy is a rare congenital myopathy morphologically characterized by the presence of cap-like structures which are sharply demarcated structures of disorganized thin filaments in the periphery of muscle fibers. These structures are in fact disarranged myofibrils with enlarged Z discs and no thick filaments. The severity of the disease is related to the number of fibers affected. Therefore,…	Musculoskeletal and skin diseases/Muscular diseases	Diseases of the nervous system/Diseases of myoneural junction and muscle/Primary disorders of muscles
		Myopathy, congenital, with fiber-type disproportion	255310	Congenital fiber-type disproportion (CFTD) myopathy is a genetically heterogeneous disorder in which there is relative hypotrophy of type 1 muscle fibers compared to type 2 fibers on skeletal muscle biopsy. However, these findings are not specific and can be found in many different myopathic and neuropathic conditions. Clarke and North (2003) stated that the diagnosis of 'congenital fiber-type di…	H00701	Congenital fiber type disproportion (CFTD)	Congenital fiber type disproportion (CFTD) is a relatively rare subtype of congenital myopathy characterized by hypotonia and generalized muscle weakness. Pathologic diagnosis of CFTD is based on the presence of type 1 fiber hypotrophy of at least 12% in the absence of other notable pathological findings, in addition to a clinical presentation typical of congenital myopathies. CFTD is a genetical…	Musculoskeletal and skin diseases/Muscular diseases	Diseases of the nervous system/Diseases of myoneural junction and muscle/Primary disorders of muscles
		Nemaline myopathy 1, autosomal dominant	609284	-	H00698	Nemaline myopathy	Nemaline myopathy (NM) is the most common congenital myopathy inherited in an autosomal dominant or autosomal recessive manner. It is characterized by the presence of rods or nemaline bodies, which are red-purple inclusions in myofibers detected by modified Gomori trichrome technique. The hallmark symptoms are generalized muscle weakness with facial involvement or predominant involvement of proxi…	Musculoskeletal and skin diseases/Muscular diseases	Diseases of the nervous system/Diseases of myoneural junction and muscle/Primary disorders of muscles
	-	-	-	-	H00032	Thyroid cancer	Thyroid cancer is the most common endocrine malignancy and accounts for the majority of endocrine cancer- related deaths each year. More than 95% of thyroid carcinomas are derived from follicular cells.&nbsp;&nbsp;Their behavior varies from the indolent growing, well-differentiated papillary and follicular carcinomas (PTC and FTC, respectively) to the extremely aggressive undifferentiated carcino…	Cancers/Cancers of endocrine organs	Neoplasms/Malignant neoplasms of thyroid and other endocrine glands/Malignant neoplasm of thyroid gland
KDR	191306	Hemangioma, capillary infantile, somatic	602089	Capillary hemangiomas are benign, highly proliferative lesions involving aberrant localized growth of capillary endothelium. They are the most common tumor of infancy, occurring in up to 10% of all births (Mulliken and Young, 1988). Hemangiomas tend to appear shortly after birth and show rapid neonatal growth for up to 12 months characterized by endothelial hypercellularity and increased numbers …	-	-	-	-	Neoplasms/Benign neoplasms/Haemangioma and lymphangioma, any site
		{Hemangioma, capillary infantile, susceptibility to}	602089	Capillary hemangiomas are benign, highly proliferative lesions involving aberrant localized growth of capillary endothelium. They are the most common tumor of infancy, occurring in up to 10% of all births (Mulliken and Young, 1988). Hemangiomas tend to appear shortly after birth and show rapid neonatal growth for up to 12 months characterized by endothelial hypercellularity and increased numbers …	-	-	-	-	Neoplasms/Benign neoplasms/Haemangioma and lymphangioma, any site
XBP1	194355	{Major affective disorder-7, susceptibility to}	612371	-	-	-	-	-	Mental and behavioural disorders/Mood [affective] disorders
ACACA	200350	Acetyl-CoA carboxylase deficiency	613933	-	-	-	-	-	-
SMC1A	300040	Cornelia de Lange syndrome 2	300590	Cornelia de Lange syndrome is a clinically heterogeneous developmental disorder characterized by malformations affecting multiple systems. Affected individuals have dysmorphic facial features, cleft palate, distal limb defects, growth retardation, and developmental delay. About 4 to 6% of patients have mutations in the X-linked SMC1A gene, whereas about 60% have mutations in the NIPBL gene (60866…	H00631	Cornelia de Lange syndrome (CdLS)	Cornelia de Lange syndrome (CdLS) is a heterogeneous developmental disorder characterized by facial dysmorphia, upper limb defects, hirsutism, and gastrointestinal abnormalities. Mutations in the cohesion proteins NIPBL, SMC1A and SMC3 are present in CdLS patients.	Musculoskeletal and skin diseases/Skeletal diseases	Congenital malformations, deformations and chromosomal abnormalities/Other congenital malformations/Other specified congenital malformation syndromes affecting multiple systems
DKC1	300126	Dyskeratosis congenita, X-linked	305000	Dyskeratosis congenita is a premature aging syndrome characterized by short telomeres. It is classically defined by the triad of abnormal skin pigmentation, nail dystrophy, and leukoplakia of the oral mucosa. Progressive bone marrow failure occurs in over 80% of cases and is the main cause of early mortality. The phenotype is highly variable, and affected individuals may have multiple additional …	H00507	Dyskeratosis congenita (DC)	Dyskeratosis congenita (DC) is a severe inherited bone marrow failure syndrome with associated cutaneous and noncutaneous abnormalities. In most cases, the inheritance pattern is X-linked recessive, while autosomal dominant and autosomal recessive forms have been reported. Remarkably, all causative gene mutations identified to date share a link to telomere/telomerase biology. Moreover, dyskeratos…	Other congenital disorders/Ribosomopathies	Congenital malformations, deformations and chromosomal abnormalities/Other congenital malformations/Other congenital malformations of skin
		Hoyeraal-Hreidarsson syndrome	300240	Hoyeraal-Hreidarsson syndrome is a multisystem disorder affecting males and is characterized by aplastic anemia, immunodeficiency, microcephaly, cerebellar hypoplasia, and growth retardation.	H00788	Hoyeraal-Hreidarsson syndrome	Hoyeraal-Hreidarsson syndrome is a severe variant of the X-linked recessive dyskeratosis congenita. It is a multisystem disorder characterized by intrauterine growth retardation, microcephaly, cerebellar hypoplasia, bone marrow failure associated with immunodeficiency. A missense mutation in the DKC1 gene and&nbsp;&nbsp;premature short telomeres were found in the disease.	Other congenital disorders/Congenital disorders of development	Diseases of the blood and blood-forming organs and certain disorders involving the immune mechanism/Aplastic and other anaemias/Other aplastic anaemias
MED12	300188	Lujan-Fryns syndrome	309520	-	H00889	MED12-related disorders	Lujan-Fryns syndrome (LFS) and FG syndrome type 1 (FGS1) are X-linked mental retardation (XLMR) syndromes. These two syndromes are allelic, with different mutations in the MED12 gene. LFS and FGS1 share certain clinical findings (dysgenesis of the corpus callosum, macrocephaly, a tall forehead, a high palate, hypotonia, mental retardation, and behavioural disturbances). Anal anomalies/constipatio…	Musculoskeletal and skin diseases/Skeletal diseases	Mental and behavioural disorders/Mental retardation/Unspecified mental retardation; Congenital malformations, deformations and chromosomal abnormalities/Other congenital malformations/Other specified congenital malformation syndromes affecting multiple systems
		Opitz-Kaveggia syndrome	305450	Opitz-Kaveggia syndrome (OKS) is an X-linked recessive mental retardation syndrome characterized by dysmorphic features, including relative macrocephaly, hypertelorism, downslanted palpebral fissures, prominent forehead with frontal hair upsweep, and broad thumbs and halluces. Most have hypotonia, constipation, and partial agenesis of the corpus callosum. Some patients have sensorineural hearing …	H00894	FG syndrome (FGS)	FG syndrome (FGS), also known as Opitz-Kaveggia syndrome, is a rare X-linked multiple congenital anomaly/mental retardation (MCA/MR) disorder characterized by high clinical variability and genetic heterogeneity. The cardinal features of the syndrome are congenital hypotonia, delayed development of speech, relative macrocephaly (as compared to height and weight), anal anomalies or severe constipat…	Other congenital disorders/Congenital disorders of development	Congenital malformations, deformations and chromosomal abnormalities/Other congenital malformations/Other specified congenital malformation syndromes affecting multiple systems
		Ohdo syndrome, X-linked	300895	-	-	-	-	-	-
CHM	300390	Choroideremia	303100	Choroideremia is an X-linked disease that leads to the degeneration of the choriocapillaris, the retinal pigment epithelium, and the photoreceptor of the eye (Cremers et al., 1990).See also choroideremia, deafness, and mental retardation (303110), a contiguous gene deletion syndrome involving the CHM and POU3F4 (300039) genes on Xq21; X-linked deafness-2 with stapes fixation (DFNX2; 304400) is ca…	H01116	Choroideremia (CHM)	Choroideremia (CHM) is an X-linked retinal dystrophy characterized by progressive degeneration of the choriocapillaris, retinal pigment epithelium and photoreceptors. CHM is caused by mutations in the CHM gene, which encodes a protein involved in vesicular trafficking.	Nervous system diseases/Other nervous and sensory system diseases	Diseases of the eye and adnexa/Disorders of choroid and retina/Other disorders of choroid
ATP6AP2	300556	Mental retardation, X-linked, with epilepsy	300423	-	H00577	Syndromic X-linked mental retardation with epilepsy or seizures	X-linked mental retardation (XMR) is an inherited condition that causes failure to develop cognitive abilities because of mutations in several genes on the X chromosome. XLMR is subdivided into syndromic and non-syndromic forms (NS-XLMR), depending on whether further abnormalities are found on physical examination, laboratory investigation and brain imaging. Epilepsy is often associated with MR. …	Nervous system diseases/Other nervous and sensory system diseases	Mental and behavioural disorders/Mental retardation/Other mental retardation; Diseases of the nervous system/Episodic and paroxysmal disorders/Epilepsy and recurrent seizures
AP1S2	300629	Mental retardation, X-linked syndromic, Fried type	300630	-	-	-	-	Other congenital disorders/Others	Mental and behavioural disorders/Mental retardation/Other mental retardation
F9	300746	Hemophilia B	306900	Hemophilia B due to factor IX deficiency is phenotypically indistinguishable from hemophilia A (306700), which results from deficiency of coagulation factor VIII (F8; 300841). The classic laboratory findings in hemophilia B include a prolonged activated partial thromboplastin time (aPTT) and a normal prothrombin time (PT) (Lefkowitz et al., 1993).Early studies made a distinction between cross-rea…	H00219	Hemophilia	Hemophilia A and B are X-linked recessive disorders which are the most common hereditary hemorrhagic disorders caused by a deficiency or dysfunction of blood coagulation factor VIII (FVIII) and factor IX (FIX), respectively. Von Willebrand disease is caused by quantitative and/or qualitative defects of von Willebrand factor and inherited in both autosomal dominant and recessive manner.	Cardiovascular diseases/Hematologic diseases	Diseases of the blood and blood-forming organs and certain disorders involving the immune mechanism/Coagulation defects, purpura and other haemorrhagic conditions
		Thrombophilia, X-linked, due to factor IX defect	300807	-	H00223	Inherited thrombophilia	Congenital thrombophilias are inherited disorders associated with an increased tendency to venous thromboembolism caused by mutation of genes affecting the anticoagulant pathways of blood coagulation.	Cardiovascular diseases/Hematologic diseases	Diseases of the blood and blood-forming organs and certain disorders involving the immune mechanism/Coagulation defects, purpura and other haemorrhagic conditions/Other coagulation defects
		{Deep venous thrombosis, protection against}	300807	-	-	-	-	-	Diseases of the circulatory system/Diseases of veins, lymphatic vessels and lymph nodes, not elsewhere classified/Other venous embolism and thrombosis
		{Warfarin sensitivity}	122700	Warfarin is a widely prescribed anticoagulant for the prevention of thromboembolic diseases for subjects with deep vein thrombosis, atrial fibrillation, or mechanical heart valve replacement (Yuan et al., 2005). The dose requirement is highly variable, both interindividually and interethnically.Variation in the VKORC1 gene is believed to be the most important individual predictor of warfarin dose…	-	-	-	-	-
RPL10	312173	{Autism, susceptibility to, X-linked 5}	300847	-	-	-	-	-	Mental and behavioural disorders/Disorders of psychological development/Pervasive developmental disorders
TAF1	313650	Dystonia-Parkinsonism, X-linked	314250	-	H00831	Primary dystonia	Dystonias are a heterogeneous group of hyperkinetic movement disorders characterized by involuntary sustained muscle contractions that lead to abnormal postures and repetitive movements. Presently, 20 distinct monogenic primary dystonias have been recognized. They can be divided into Primary torsin dystonias (PTDs), dystonia-plus syndromes without brain degeneration, dystonia-parkinsonism	Nervous system diseases/Other nervous and sensory system diseases	Diseases of the nervous system/Extrapyramidal and movement disorders/Dystonia
ZNF41	314995	Mental retardation, X-linked 89	300848	-	H00480	Non-syndromic X-linked mental retardation	X-linked mental retardation (XLMR) is an inherited condition that causes failure to develop cognitive abilities because of mutations in several genes on the X chromosome. XLMR is subdivided into syndromic and non-syndromic forms (NS-XLMR), depending on whether further abnormalities are found on physical examination, laboratory investigation and brain imaging. The majority of genes that are mutate…	Other congenital disorders/Others	Mental and behavioural disorders/Mental retardation/Other mental retardation
ZNF81	314998	Mental retardation, X-linked 45	300498	-	H00480	Non-syndromic X-linked mental retardation	X-linked mental retardation (XLMR) is an inherited condition that causes failure to develop cognitive abilities because of mutations in several genes on the X chromosome. XLMR is subdivided into syndromic and non-syndromic forms (NS-XLMR), depending on whether further abnormalities are found on physical examination, laboratory investigation and brain imaging. The majority of genes that are mutate…	Other congenital disorders/Others	Mental and behavioural disorders/Mental retardation/Other mental retardation
ITGB2	600065	Leukocyte adhesion deficiency	116920	Leukocyte adhesion deficiency (LAD) is an autosomal recessive disorder of neutrophil function resulting from a deficiency of the beta-2 integrin subunit of the leukocyte cell adhesion molecule. The leukocyte cell adhesion molecule is present on the surface of peripheral blood mononuclear leukocytes and granulocytes and mediates cell-cell and cell-extracellular matrix adhesion. LAD is characterize…	H00099	Leukocyte adhesion deficiency (LAD)	Leukocyte adhesion deficiency (LAD) is a rare, autosomal recessive genetic disorder in which neutrophils fail to mobilize and migrate to sites of injury. At least three genetically distinct forms of this group of disorders have been described: LAD I, II, and III. Defects in the expression of beta2-integrins and fucose- containing proteins account for LAD-I and LAD-II, respectively. In LAD-III int…	Immune system diseases/Primary immunodeficiency	-
PTPN12	600079	Colon cancer	-	-	-	-	-	-	Neoplasms/Malignant neoplasms/Malignant neoplasms of digestive organs/Malignant neoplasm of colon
MMP13	600108	Metaphyseal anadysplasia 1	602111	-	H00479	Metaphyseal dysplasias	Metaphyseal dysplasias are very rare skeletal disorders with short limb/short stature phenotypes. Defects in metaphyseal development leads to enlarged metaphyses of long bones that tend to fracture in these diseases.	Musculoskeletal and skin diseases/Skeletal diseases	Congenital malformations, deformations and chromosomal abnormalities/Congenital malformations and deformations of the musculoskeletal system/Other osteochondrodysplasias
		Spondyloepimetaphyseal dysplasia, Missouri type	602111	-				Musculoskeletal and skin diseases/Skeletal diseases	Congenital malformations, deformations and chromosomal abnormalities/Congenital malformations and deformations of the musculoskeletal system/Other osteochondrodysplasias
CREBBP	600140	Rubinstein-Taybi syndrome	180849	Rubinstein-Taybi syndrome is a multiple congenital anomaly syndrome characterized by mental retardation, postnatal growth deficiency, microcephaly, broad thumbs and halluces, and dysmorphic facial features. The facial appearance is striking, with highly arched eyebrows, long eyelashes, downslanting palpebral fissures, broad nasal bridge, beaked nose with the nasal septum, highly arched palate, mi…	H00504	Rubinstein-Taybi syndrome	Rubinstein-Taybi syndrome is an autosomal dominant disorder with distinctive facial features, broad thumbs and toes, and mental retardation. Mutations in CREBBP and EP300 have been reported in the syndrome.	Musculoskeletal and skin diseases/Skeletal diseases	Congenital malformations, deformations and chromosomal abnormalities/Other congenital malformations/Other specified congenital malformation syndromes affecting multiple systems
NOTCH2	600275	Alagille syndrome 2	610205	-	H00551	Alagille syndrome	Alagille syndrome is a multi-system hereditary disorder characterized by hepatic bile duct paucity and cardiovascular malformations including pulmonic stenosis/ peripheral pulmonary stenosis and tetralogy of Fallot. Affected individuals show typical facies and abnormal butterfly vertebrae as well. Mutations in the Notch pathway cause Alagille syndrome.	Cardiovascular diseases/Cardiac diseases; Digestive diseases/Liver diseases; Other congenital disorders/Congenital disorders of development	Congenital malformations, deformations and chromosomal abnormalities/Other congenital malformations of the digestive system/Congenital malformations of gallbladder, bile ducts and liver
		Hajdu-Cheney syndrome	102500	Hajdu-Cheney syndrome is a rare autosomal dominant skeletal disorder characterized by short stature, coarse and dysmorphic facies, bowing of the long bones, and vertebral anomalies. Facial features include hypertelorism, bushy eyebrows, micrognathia, small mouth with dental anomalies, low-set ears, and short neck. There is progressive focal bone destruction, including acroosteolysis and generaliz…	H00623	Hajdu-Cheney syndrome	Hajdu-Cheney Syndrome is a rare connective tissue disorder characterized by acro-osteolysis, osteoporotic changes of the spine/long bones of extremities, and insufficient ossification of the skull. Disturbed notch pathway that plays a role in bone formation leads to these anomalies.	Musculoskeletal and skin diseases/Skeletal diseases	Diseases of the musculoskeletal system and connective tissue/Other osteopathies/Other disorders of bone
	-	-	-	-	H00409	Type II diabetes mellitus	Type 2 diabetes mellitus (T2DM) is characterized by chronic hyperglycemia due to insulin resistance of peripheral tissues (skeletal muscle, liver, adipose tissue) and insufficient compensatory insulin secretion by pancreatic beta cells. Both insulin resistance and beta cell dysfunction are thought to result from the complex interplay of many different pathways under the combined control of enviro…	Endocrine and metabolic diseases/Diabetes	Endocrine, nutritional and metabolic diseases/Diabetes mellitus/Non-insulin-dependent diabetes mellitus
NOTCH3	600276	Cerebral arteriopathy with subcortical infarcts and leukoencephalopathy	125310	Cerebral arteriopathy with subcortical infarcts and leukoencephalopathy (CADASIL) is an autosomal dominant progressive disorder of the small arterial vessels of the brain manifest by migraine, strokes, and white matter lesions, with resultant cognitive impairment in some patients (review by Kalimo et al., 1999).	H00536	Cerebral autosomal dominant arteriopathy with subcortical infarcts and leucoencephalopathy (CADASIL)	CADASIL is a chronic cerebrovascular disorder characterized by recurrent ischemic attacks and frequent migraines associated with diffuse white-matter abnormalities. CADASIL is caused by mutations in the NOTCH3 gene.	Cardiovascular diseases/Vascular diseases	Mental and behavioural disorders/Organic, including symptomatic, mental disorders/Vascular dementia; Diseases of the circulatory system/Cerebrovascular diseases/Other cerebrovascular diseases
HNF4A	600281	MODY, type I	125850	-	H00410	Maturity onset diabetes of the young (MODY)	Maturity-onset diabetes of the young (MODY) is a genetically and clinically heterogeneous subtype of familial diabetes mellitus characterized by autosomal dominant inheritance, early onset before 25 years of age and primary insulin secretion defects. Mutations in six genes, encoding the glucose sensor enzyme glucokinase and five transcription factors that participate in a regulatory network essen…	Endocrine and metabolic diseases/Diabetes	Endocrine, nutritional and metabolic diseases/Diabetes mellitus/Other specified diabetes mellitus
		{Diabetes mellitus, noninsulin-dependent}	125853	-	-	-	-	Endocrine and metabolic diseases/Diabetes	Certain conditions originating in the perinatal period/Transitory endocrine and metabolic disorders specific to fetus and newborn/Transitory disorders of carbohydrate metabolism specific to fetus and newborn
KCNJ1	600359	Bartter syndrome, type 2	241200	-	H00239	Bartter syndrome	Bartter syndrome(BS) is a heterogeneous rare disease unified by autosomal recessive transmission. BS is characterized by impaired salt reabsorption in the thick ascending loop of Henle with elevated aldosterone excretion resulting in salt wasting, hypokalemic metabolic alkalosis, and hypercalciuria. Type 1 and 2 are the neonatal type but genetically, clinically, and biochemically different. Type …	Urinary and reproductive diseases/Kidney diseases	Endocrine, nutritional and metabolic diseases/Disorders of other endocrine glands/Hyperaldosteronism
MASP1	600521	3MC syndrome 1	257920	The term '3MC syndrome' encompasses 4 rare autosomal recessive disorders that were previously designated the Carnevale, Mingarelli, Malpuech, and Michels syndromes, respectively. The main features of these syndromes are facial dysmorphism that includes hypertelorism, blepharophimosis, blepharoptosis, and highly arched eyebrows, which are present in 70 to 95% of cases. Cleft lip and palate, postna…	-	-	-	-	-
ITGA7	600536	Muscular dystrophy, congenital, due to ITGA7 deficiency	613204	-	H00590	Congenital muscular dystrophies (CMD/MDC)	Congenital muscular dystrophies (CMDs) are a heterogeneous group of inherited disorders characterized by muscle weakness from birth and variable clinical manifestations of the eye and central nervous system. According to the disease mechanisms, the CMDs may be grouped as follows: defects in genes encoding for structural proteins of the basal membrane or extracellular matrix of the skeletal muscle…	Musculoskeletal and skin diseases/Muscular diseases	Diseases of the nervous system/Diseases of myoneural junction and muscle/Primary disorders of muscles; Congenital malformations, deformations and chromosomal abnormalities/Congenital malformations of the nervous system/Other congenital malformations of brain
PTPRO	600579	Nephrotic syndrome, type 6	614196	The nephrotic syndrome refers to a genetically heterogeneous group of disorders characterized by proteinuria, hypoalbuminemia, and edema, resulting in end-stage kidney disease if untreated. Inherited defects in podocyte structure and function have been observed in some children with the steroid-resistant subtype of nephrotic syndrome (summary by Ozaltin et al., 2011).For a general phenotypic desc…	-	-	-	-	-
KCNJ2	600681	Andersen syndrome	170390	Andersen-Tawil syndrome is an autosomal dominant multisystem channelopathy characterized by periodic paralysis, ventricular arrhythmias, and distinctive dysmorphic facial or skeletal features. Hypoplastic kidney and valvular heart disease have also been reported. The disorder shows marked intrafamilial variability and incomplete penetrance (summary by Davies et al., 2005).	H00748	Andersen-Tawil syndrome (ATS)	Andersen-Tawil syndrome (ATS) is a distinct type of periodic paralysis characterized in its full form by a triad of cardiac abnormalities, distinctive facial and skeletal features, and periodic paralysis. The distinctive physical features considered characteristic of ATS are: broad forehead, hypoplastic mandible, hypotelorism, low-set ears, digit clinodactyly, and 2-3 syndactyly of the toes. It i…	Musculoskeletal and skin diseases/Muscular diseases; Congenital disorders of metabolism/Congenital disorders of ion transport and metabolism	Diseases of the nervous system/Diseases of myoneural junction and muscle/Other myopathies
		Atrial fibrillation, familial, 9	613980	-	H00731	Atrial fibrillation	Atrial fibrillation (AF, ATFB) is the most common cardiac arrhythmia and is regarded generally as a sporadic, acquired disorder. Nevertheless, recent growing evidence points to an important heritable basis for AF. By linkage analysis, several loci have been mapped for monogenetic AF. Some of these loci encode for subunits of potassium channels.	Cardiovascular diseases/Cardiac diseases	Diseases of the circulatory system/Other forms of heart disease/Atrial fibrillation and flutter
		Short QT syndrome-3	609622	-	H00725	Short QT syndrome	Short QT syndrome (SQTS) is a cardiovascular disorder resulting from mutations in cardiac ion channels. The mutation of genes (KCNH2, KCNQ1, and KCNJ2) encoding for cardiac potassium channels plays a central role in SQTS. SQTS is characterized by constantly short QT interval associated with atrial fibrillation, syncopal episodes, and sudden cardiac death. The implantable cardioverter defibrillato…	Cardiovascular diseases/Cardiac diseases	-
	-	-	-	-	H00720	Long QT syndrome	Long QT syndrome (LQTS) is a cardiovascular disorder resulting from mutations in cardiac ion channels. LQTS is characterized by prolongation of the QT interval in the electrocardiogram (ECG) and a propensity to torsades de pointes ventricular tachycardia frequently leading to syncope, cardiac arrest, or sudden death usually in young otherwise healthy individuals. Anesthesia in a patient with LQTS…	Cardiovascular diseases/Cardiac diseases	Diseases of the circulatory system/Other forms of heart disease/Other conduction disorders
PTPN22	600716	{Diabetes, type 1, susceptibility to}	222100	The type of diabetes mellitus called IDDM is a disorder of glucose homeostasis that is characterized by susceptibility to ketoacidosis in the absence of insulin therapy. It is a genetically heterogeneous autoimmune disease affecting about 0.3% of Caucasian populations (Todd, 1990). Genetic studies of IDDM have focused on the identification of loci associated with increased susceptibility to this …	H00408	Type I diabetes mellitus	The majority of type 1 diabetes mellitus (T1DM) cases are believed to arise from an inflammatory, autoimmune attack against the beta cells in the pancreas, which consequently leads to the failure of insulin-mediated blood glucose regulation in the body. T1DM signs and symptoms can come on quickly and may include increased thirst and frequent urination, fatigue, weight loss and so on. It is recogn…	Endocrine and metabolic diseases/Diabetes	Endocrine, nutritional and metabolic diseases/Diabetes mellitus/Insulin-dependent diabetes mellitus
		{Rheumatoid arthritis, susceptibility to}	180300	Rheumatoid arthritis is an inflammatory disease, primarily of the joints, with autoimmune features and a complex genetic component.	-	-	-	Immune system diseases/Allergies and autoimmune diseases	Diseases of the musculoskeletal system and connective tissue/Inflammatory polyarthropathies/Seropositive rheumatoid arthritis
		{Systemic lupus erythematosus susceptibility to}	152700	Systemic lupus erythematosus (SLE), a chronic, remitting, relapsing, inflammatory, and often febrile multisystemic disorder of connective tissue, acute or insidious at onset, is characterized principally by involvement of the skin, joints, kidneys, and serosal membranes. Lupus erythematosus is thought to represent a failure of the regulatory mechanisms of the autoimmune system.Genetic Heterogenei…	-	-	-	Immune system diseases/Allergies and autoimmune diseases	Diseases of the musculoskeletal system and connective tissue/Systemic connective tissue disorders/Systemic lupus erythematosus
KCNJ5	600734	Hyperaldosteronism, familial, type III	613677	This form of hyperaldosteronism is characterized by hypertension secondary to massive adrenal mineralocorticoid production. Like patients with glucocorticoid-remediable aldosteronism (GRA, or FH I), patients with FH III present with childhood hypertension, elevated aldosteronism levels, and high levels of the hybrid steroids 18-oxocortisol and 18-hydroxycortisol. However, hypertension and aldoste…	-	-	-	Urinary and reproductive diseases/Kidney diseases	Endocrine, nutritional and metabolic diseases/Disorders of other endocrine glands/Hyperaldosteronism
		Long QT syndrome 13	613485	Congenital long QT syndrome is electrocardiographically characterized by a prolonged QT interval and polymorphic ventricular arrhythmias (torsade de pointes). These cardiac arrhythmias may result in recurrent syncopes, seizure, or sudden death (Jongbloed et al., 1999).	H00720	Long QT syndrome	Long QT syndrome (LQTS) is a cardiovascular disorder resulting from mutations in cardiac ion channels. LQTS is characterized by prolongation of the QT interval in the electrocardiogram (ECG) and a propensity to torsades de pointes ventricular tachycardia frequently leading to syncope, cardiac arrest, or sudden death usually in young otherwise healthy individuals. Anesthesia in a patient with LQTS…	Cardiovascular diseases/Cardiac diseases	Diseases of the circulatory system/Other forms of heart disease/Other conduction disorders
BMPR2	600799	Pulmonary hypertension, familial primary	178600	Primary pulmonary hypertension is a progressive disease in which widespread occlusion of the smallest pulmonary arteries leads to increased pulmonary vascular resistance, and subsequently right ventricular failure (Gaine and Rubin, 1998). Clinically the diagnosis is made when pulmonary hypertension is confirmed in the absence of conditions known to predispose to it, including pulmonary embolism, …	H01300	Primary pulmonary hypertension (PPH)	Primary pulmonary hypertension (PPH) is a progressive vascular disorder that is often fatal as a result of right heart failure. Mutations in BMPR2, encoding a bone morphogenetic type II receptor of the TGF-beta family, are the major genetic determinant in PPH. Mutations in BMPR2 also cause Pulmonary venoocclusive disease, a rare form of pulmonary hypertension in which the vascular changes origina…	Cardiovascular diseases/Hypertensive diseases	-
		Pulmonary hypertension, primary, fenfluramine-associated	178600	Primary pulmonary hypertension is a progressive disease in which widespread occlusion of the smallest pulmonary arteries leads to increased pulmonary vascular resistance, and subsequently right ventricular failure (Gaine and Rubin, 1998). Clinically the diagnosis is made when pulmonary hypertension is confirmed in the absence of conditions known to predispose to it, including pulmonary embolism, …				Cardiovascular diseases/Hypertensive diseases	-
		Pulmonary venoocclusive disease	265450	Pulmonary venoocclusive disease primarily affects the postcapillary venous pulmonary vessels and may involve significant pulmonary capillary dilation and/or proliferation. PVOD is an uncommon cause of pulmonary artery hypertension (PAH; 178600), a severe condition characterized by elevated pulmonary artery pressure leading to right heart failure and death. PVOD accounts for 5 to 10% of 'idiopathi…	-	-	-	-	-
LAMA3	600805	Epidermolysis bullosa, generalized atrophic benign	226650	-	H00585	Epidermolysis bullosa, hemidesmosomal	Inherited epidermolysis bullosa is a diverse group of disorders characterized by mechanically fragile skin that readily blister. The conditions in which the blister formation occurs at the level of hemidesmosome are classified as hemidesmosomal variants.	Musculoskeletal and skin diseases/Skin and soft tissue diseases	Congenital malformations, deformations and chromosomal abnormalities/Other congenital malformations/Epidermolysis bullosa
		Epidermolysis bullosa, junctional, Herlitz type	226700	Junctional epidermolysis bullosa is an autosomal recessive skin disorder in which blisters occur at the level of the lamina lucida in the skin basement membrane. Fine et al. (2000, 2008) proposed classification of the different types of JEB into 'Herlitz' and 'non-Herlitz' types based on severity; the Herlitz type is more severe and often results in early death. Fine et al. (2000, 2008) also elim…	H00586	Epidermolysis bullosa, junctional	Inherited epidermolysis bullosa is a diverse group of disorders characterized by mechanically fragile skin that readily blister. The junctional forms of epidermolysis bullosa are characterized by blister formation within the lamina lucida of the dermal-epidermal basement membrane. Herlitz subtype, the classic form of the disease, shows a severe phenotype that may lead to death during infancy or e…	Musculoskeletal and skin diseases/Skin and soft tissue diseases	Congenital malformations, deformations and chromosomal abnormalities/Other congenital malformations/Epidermolysis bullosa
		Laryngoonychocutaneous syndrome	245660	-	H00813	Laryngoonychocutaneous syndrome	Laryngoonychocutaneous syndrome is an epithelial disorder characterized by cutaneous erosions at elbows, knees and digits and formation of granulation tissue of the larynx and conjunctiva. The multisystem disorder is caused by deficient laminin synthesis in epithelial basement membrane.	Musculoskeletal and skin diseases/Skin and soft tissue diseases	-
SDHA	600857	Cardiomyopathy, dilated, 1GG	613642	-	H00294	Dilated cardiomyopathy (DCM)	Dilated cardiomyopathy (DCM) is a heart muscle disease characterised by dilation and impaired contraction of the left or both ventricles that results in progressive heart failure and sudden cardiac death from ventricular arrhythmia. Genetically inherited forms of DCM ("familial" DCM) have been identified in 25-35% of patients presenting with this disease, and the inherited gene defects are an imp…	Cardiovascular diseases/Cardiac diseases	Diseases of the circulatory system/Other forms of heart disease/Cardiomyopathy
		Leigh syndrome	256000	Leigh syndrome is an early-onset progressive neurodegenerative disorder with a characteristic neuropathology consisting of focal, bilateral lesions in one or more areas of the central nervous system, including the brainstem, thalamus, basal ganglia, cerebellum, and spinal cord. The lesions are areas of demyelination, gliosis, necrosis, spongiosis, or capillary proliferation. Clinical symptoms dep…	H00473	Mitochondrial respiratory chain deficiencies (MRCD)	Mitochondrial respiratory chain deficiencies (MRCD) are a group of disorders of adults and children, with highly variable phenotypes that include macrocephaly with progressive leukodystrophy, encephalopathy (including MELAS), cardiomyopathy, myopathy, liver disease, Leigh syndrome, Leber hereditary optic neuropathy, and some forms of Parkinson disease and Alzheimer's disease.	Congenital disorders of metabolism/Other congenital disorders of metabolism	Endocrine, nutritional and metabolic diseases/Metabolic disorders/Other metabolic disorders
		Mitochondrial respiratory chain complex II deficiency	252011	Complex II, also known as succinate dehydrogenase (EC 1.3.5.1), is part of the mitochondrial respiratory chain. Deficiency of complex II is characterized by highly variable phenotypic expression.	H01022	Diseases of the tricarboxylic acid cycle	Diseases of the tricarboxylic acid cycle (TCA cycle) constitute a group of rare human diseases that affect core mitochondrial metabolism. The Fumarase deficiency is caused by impairment of the fumarate hydratase enzyme. The symptoms of the disorder include developmental delay, severe mental retardation, language impairment, seizures and dysmorphic facial features. The succinate dehydrogenase defi…	Congenital disorders of metabolism/Other congenital disorders of metabolism	Endocrine, nutritional and metabolic diseases/Metabolic disorders/Other metabolic disorders
		Paragangliomas 5	614165	-	-	-	-	-	Neoplasms/Malignant neoplasms/Malignant neoplasms of thyroid and other endocrine glands/Malignant neoplasm of other endocrine glands and related structures
GFI1	600871	Neutropenia, nonimmune chronic idiopathic, of adults	607847	Nonimmune chronic idiopathic neutropenia of adults (NI-CINA) is a relatively mild form of neutropenia diagnosed in adults but predisposing to leukemia in a subset of patients (Papadaki et al., 2002).	H00100	Neutropenic disorders	Neutropenias represent a series of potentially life-threatening disorders characterised by a reduction in circulating neutrophils. Since neutrophils play a major role in host defense against bacteria, neutropenia patients suffer from frequent episodes of opportunistic bacterial infections. Severe congenital neutropenia (SCN) is a rare neutropenia with a bone marrow maturation arrest of granulocyt…	Immune system diseases/Primary immunodeficiency	Diseases of the blood and blood-forming organs and certain disorders involving the immune mechanism/Other diseases of blood and blood-forming organs/Agranulocytosis
		Neutropenia, severe congenital 2, autosomal dominant	613107	-	-	-	-	-	Diseases of the blood and blood-forming organs and certain disorders involving the immune mechanism/Other diseases of blood and blood-forming organs/Agranulocytosis
KCNJ11	600937	Diabetes mellitus, permanent neonatal, with neurologic features	606176	Neonatal diabetes mellitus (NDM), defined as insulin-requiring hyperglycemia within the first 3 months of life, is a rare entity, with an estimated incidence of 1 in 400,000 neonates (Shield, 2000). In about half of the neonates, diabetes is transient (see 601410) and resolves at a median age of 3 months, whereas the rest have a permanent insulin-dependent form of diabetes (PNDM). In a significan…	H00512	Permanent neonatal diabetes mellitus (PNDM)	Neonatal diabetes mellitus (NDM), which is a monogenic form of diabetes, is a heterogeneous group of disorders characterized by hyperglycemia in the first 6 months of life. NDM is categorized into transient (TNDM) and permanent (PNDM). In the case of PNDM, the condition does not resolve over time. The most frequent causes of PNDM are heterozygous mutations in the KCNJ11, INS and ABCC8 genes that …	Endocrine and metabolic diseases/Diabetes	Certain conditions originating in the perinatal period/Transitory endocrine and metabolic disorders specific to fetus and newborn/Transitory disorders of carbohydrate metabolism specific to fetus and newborn
		Diabetes, permanent neonatal	606176	Neonatal diabetes mellitus (NDM), defined as insulin-requiring hyperglycemia within the first 3 months of life, is a rare entity, with an estimated incidence of 1 in 400,000 neonates (Shield, 2000). In about half of the neonates, diabetes is transient (see 601410) and resolves at a median age of 3 months, whereas the rest have a permanent insulin-dependent form of diabetes (PNDM). In a significan…				Endocrine and metabolic diseases/Diabetes	Certain conditions originating in the perinatal period/Transitory endocrine and metabolic disorders specific to fetus and newborn/Transitory disorders of carbohydrate metabolism specific to fetus and newborn
		Diabetes mellitus, transient neonatal, 3	610582	-	H00513	Transient neonatal diabetes mellitus (TNDM)	Neonatal diabetes mellitus (NDM), which is a monogenic form of diabetes, is a heterogeneous group of disorders characterized by hyperglycemia in the first 6 months of life. NDM is categorized into transient (TNDM) and permanent (PNDM). TNDM is a developmental disorder of insulin production that resolves by age 18 months but can reappear later in life. TNDM is different from type 1 diabetes since …	Endocrine and metabolic diseases/Diabetes	Certain conditions originating in the perinatal period/Transitory endocrine and metabolic disorders specific to fetus and newborn/Transitory disorders of carbohydrate metabolism specific to fetus and newborn
		Hyperinsulinemic hypoglycemia, familial, 2	601820	-	H01267	Familial hyperinsulinemic hypoglycemia (HHF)	Familial hyperinsulinemic hypoglycemia is the most common cause of persistent hypoglycemia in infancy. Recent studies on the molecular basis of the disease have disclosed specific genetic defects in the regulation of insulin secretion. Seven different loci have been associated with hyperinsulinism: ABCC8, KCNJ11, HADHSC, GCK, GLUD1, SLC16A1, and INSR. Mutations of these loci have significant diff…	Congenital disorders of metabolism/Other congenital disorders of metabolism	Endocrine, nutritional and metabolic diseases/Other disorders of glucose regulation and pancreatic internal secretion/Other disorders of pancreatic internal secretion
		{Diabetes mellitus, type 2, susceptibility to}	125853	-	H00409	Type II diabetes mellitus	Type 2 diabetes mellitus (T2DM) is characterized by chronic hyperglycemia due to insulin resistance of peripheral tissues (skeletal muscle, liver, adipose tissue) and insufficient compensatory insulin secretion by pancreatic beta cells. Both insulin resistance and beta cell dysfunction are thought to result from the complex interplay of many different pathways under the combined control of enviro…	Endocrine and metabolic diseases/Diabetes	Endocrine, nutritional and metabolic diseases/Diabetes mellitus/Non-insulin-dependent diabetes mellitus
MAP2K2	601263	Cardiofaciocutaneous syndrome	115150	Cardiofaciocutaneous (CFC) syndrome is characterized by a distinctive facial appearance, heart defects, and mental retardation (Niihori et al., 2006). The heart defects include pulmonic stenosis, atrial septal defect, and hypertrophic cardiomyopathy. Some patients have ectodermal abnormalities such as sparse and friable hair, hyperkeratotic skin lesions, and a generalized ichthyosis-like conditio…	H00523	Noonan syndrome and related disorders	Noonan syndrome comprises genetically heterogeneous disorders that usually include postnatally reduced growth, distinctive facial dysmorphic features, and congenital heart defects and related disorders show considerable overlapping phenotypes with Noonan syndrome. These disorders are caused by aberrant signal transduction in mitogen activated protein kinase (MAPK) signaling pathway.	Other congenital disorders/Congenital disorders of development	Congenital malformations, deformations and chromosomal abnormalities/Other congenital malformations/Phakomatoses, not elsewhere classified; Other specified congenital malformation syndromes affecting multiple systems
ACVRL1	601284	Telangiectasia, hereditary hemorrhagic, type 2	600376	-	H00533	Hereditary hemorrhagic telangiectasia (HHT)	Hereditary hemorrhagic telangiectasia (HHT) is an autosomal dominant vascular dysplasia characterized by severe recurrent nasal and gastrointestinal bleeding and cutaneomucosal telangiectases. HHT is often associated with arteriovenous malformations in the pulmonary, hepatic, cerebral, and spinal circulations. The disease arises from defects in TGF-beta signaling.	Cardiovascular diseases/Vascular diseases	Diseases of the circulatory system/Diseases of arteries, arterioles and capillaries/Diseases of capillaries
BMPR1A	601299	Juvenile polyposis syndrome, infantile form	174900	Juvenile polyposis syndrome is an autosomal dominant condition that predisposes gene carriers to various types of tumors. The diagnosis is based on the occurrence of hamartomatous gastrointestinal polyps that turn into malignant lesions in approximately 20% of cases (Handra-Luca et al., 2005).It had been suggested that juvenile polyposis can be caused by mutations in the PTEN gene (601728), the s…	H01023	Juvenile polyposis syndrome	Juvenile polyposis syndrome (JPS) is an autosomal dominant condition identified by the presence of multiple benign, non-cancerous polyps called juvenile polyps in the gastrointestinal tract. A germline mutation in the SMAD4 or BMPR1A gene is found in about 50%-60% of patients with JPS. These genes play a role in the BMP/TGF-beta signalling pathway.	Digestive diseases/Gastrointestinal disorders	Neoplasms/Benign neoplasms/Benign neoplasm of colon, rectum, anus and anal canal
		Polyposis, juvenile intestinal	174900	Juvenile polyposis syndrome is an autosomal dominant condition that predisposes gene carriers to various types of tumors. The diagnosis is based on the occurrence of hamartomatous gastrointestinal polyps that turn into malignant lesions in approximately 20% of cases (Handra-Luca et al., 2005).It had been suggested that juvenile polyposis can be caused by mutations in the PTEN gene (601728), the s…				Digestive diseases/Gastrointestinal disorders	Neoplasms/Benign neoplasms/Benign neoplasm of colon, rectum, anus and anal canal
		Polyposis syndrome, hereditary mixed, 2	610069	-	H01024	Hereditary mixed polyposis syndrome	Hereditary mixed polyposis syndrome (HMPS) is a rare condition characterized by mixed hyperplastic, adenomatous and juvenile polyps and is associated with an increased risk of colorectal carcinoma. HMPS is linked to mutations in the BMPR1A gene.	Digestive diseases/Gastrointestinal disorders	-
ACVR1B	601300	Pancreatic cancer, somatic	-	-	-	-	-	Cancers/Cancers of the digestive system	Neoplasms/Malignant neoplasms of digestive organs/Malignant neoplasm of pancreas
SMAD2	601366	-	-	-	H00020	Colorectal cancer	Colorectal cancer (CRC) is the second largest cause of cancer-related deaths in Western countries. CRC arises from the colorectal epithelium as a result of the accumulation of genetic alterations in defined oncogenes and tumour suppressor genes (TSG). Two major mechanisms of genomic instability have been identified in sporadic CRC progression. The first, known as chromosomal instability (CIN), re…	Cancers/Cancers of the digestive system	Neoplasms/Malignant neoplasms of digestive organs/Malignant neoplasm of colon and rectum
TSG101	601387	Breast cancer, somatic	114480	Breast cancer (referring to mammary carcinoma, not mammary sarcoma) is histopathologically and almost certainly etiologically and genetically heterogeneous. Important genetic factors have been indicated by familial occurrence and bilateral involvement.	-	-	-	Cancers/Cancers of the breast and female genital organs	Neoplasms/Malignant neoplasm of breast
CTRC	601405	{Pancreatitis, chronic, susceptibility to}	167800	-	H00933	Hereditary pancreatitis	Hereditary pancreatitis is a very rare form of chronic relapsing pancreatitis.&nbsp;&nbsp;Its inheritance mode is autosomal dominant with an incomplete penetrance (80%). Patients had recurrent pancreatitis with impairment of endocrine and exocrine pancreatic function, maldigestion, bile duct and duodenal obstruction, and rarely pancreatic cancer. The age of onset is early and differs from the cas…	Digestive diseases/Pancreas disease	Diseases of the digestive system/Disorders of gallbladder, biliary tract and pancreas/Other diseases of pancreas
	-	-	-	-	H00932	Tropical calcific pancreatitis	Tropical calcific pancreatitis (TCP) is a subtype of chronic pancreatitis unique to developing countries in tropical regions. Patients present with recurrent abdominal pain, nutritional deficiencies, and insulin-requiring diabetes resulting from chronic pancreatitis before age 30. Several environmental and genetic factors are implicated in TCP.	Digestive diseases/Pancreas disease	-
ATXN2	601517	Spinocerebellar ataxia 2	183090	Autosomal dominant cerebellar ataxias (ADCAs) are a heterogeneous group of disorders that were classified clinically by Harding (1983). Progressive cerebellar ataxia is the primary feature. In ADCA I, cerebellar ataxia of gait and limbs is invariably associated with supranuclear ophthalmoplegia, pyramidal or extrapyramidal signs, mild dementia, and peripheral neuropathy. In ADCA II, macular and r…	H00063	Spinocerebellar ataxia (SCA)	The dominantly inherited ataxias or spinocerebellar ataxias (SCAs) are a clinically heterogeneous group of progressive disorders which characteraized by cerebellar ataxia, seizures, eyes/oculomotor deficits, gait ataxia and dysarthria ataxia.The prevalence of SCAs is estimated to be 1-4/100.000. At least 28 genetic loci for SCAs had been discovered. SCA1, 2, 3, 6, 7 and 17 are caused by CAG repea…	Nervous system diseases/Neurodegenerative diseases	Diseases of the nervous system/Other degenerative diseases of the nervous system/Other degenerative diseases of nervous system, not elsewhere classified
		{Amyotrophic lateral sclerosis, susceptibility to, 13}	183090	Autosomal dominant cerebellar ataxias (ADCAs) are a heterogeneous group of disorders that were classified clinically by Harding (1983). Progressive cerebellar ataxia is the primary feature. In ADCA I, cerebellar ataxia of gait and limbs is invariably associated with supranuclear ophthalmoplegia, pyramidal or extrapyramidal signs, mild dementia, and peripheral neuropathy. In ADCA II, macular and r…	-	-	-	-	-
PAFAH1B1	601545	Lissencephaly 1	607432	Lissencephaly (LIS), literally meaning smooth brain, is characterized by smooth or nearly smooth cerebral surface and a paucity of gyral and sulcal development, encompassing a spectrum of brain surface malformations ranging from complete agyria to subcortical band heterotopia (SBH). Classic lissencephaly is associated with an abnormally thick cortex, reduced or abnormal lamination, and diffuse ne…	H00268	Lissencephaly (LIS)	Lissencephaly, literally meaning smooth brain, is a severe neuronal migration disorder that ranges from agyria/pachygyria to subcortical band heterotopia.	Other congenital disorders/Congenital disorders of development	Congenital malformations, deformations and chromosomal abnormalities/Congenital malformations of the nervous system/Other congenital malformations of brain
		Subcortical laminar heterotopia	607432	Lissencephaly (LIS), literally meaning smooth brain, is characterized by smooth or nearly smooth cerebral surface and a paucity of gyral and sulcal development, encompassing a spectrum of brain surface malformations ranging from complete agyria to subcortical band heterotopia (SBH). Classic lissencephaly is associated with an abnormally thick cortex, reduced or abnormal lamination, and diffuse ne…	-	-	-	Other congenital disorders/Congenital disorders of development	Congenital malformations, deformations and chromosomal abnormalities/Congenital malformations of the nervous system/Other congenital malformations of brain
LMAN1	601567	Combined factor V and VIII deficiency	227300	Combined deficiency of factor V (612309) and factor VIII (300841) is characterized by bleeding symptoms similar to those in hemophilia (306700) or parahemophilia (227400), caused by single deficiency of FV or FVIII, respectively. The most common symptoms are epistaxis, menorrhagia, and excessive bleeding during or after trauma. Plasma FV and FVIII antigen and activity levels are in the range of 5…	H00221	Combined deficiency of factors V and VIII (F5F8D)	Combined deficiency of factors V and VIII is caused by mutations in LMAN1 or MCFD2, which form a complex working as an cargo receptor for transport of coagulation factors V and VIII from ER to Golgi.	Cardiovascular diseases/Hematologic diseases	-
WNT7A	601570	Fuhrmann syndrome	228930	-	H00846	Fuhrmann syndrome	Fuhrmann syndrome is a non-lethal limb malformation disorder with various degrees of limb aplasia/hypoplasia and joint dysplasia. Major manifestations include hypoplasia of the pelvis, aplasia or hypoplasia of fibulae, severe bowing of femora, absence of nails, and polydactyly.	-	-
		Ulna and fibula, absence of, with sever limb deficiency	276820	The Al-Awadi/Raas-Rothschild/Schinzel phocomelia syndrome (AARRS) is a rare autosomal recessive disorder characterized by severe malformations of upper and lower limbs with severely hypoplastic pelvis and abnormal genitalia. The disorder is believed to represent a defect of dorsoventral patterning and outgrowth of limbs (summary by Kantaputra et al., 2010).	H00847	Al-Awadi/Raas-Rothschild syndrome	Al-Awadi/Raas-Rothschild syndrome is a limb malformation disorder that has overlapping phenotype with Fuhrmann syndrome, but more-severe limb truncation is observed. This is due to complete loss of WNT7A function in Al-Awadi/Raas-Rothschild syndrome whereas impairment is partial in Fuhrmann syndrome.	-	Congenital malformations, deformations and chromosomal abnormalities/Other congenital malformations/Other specified congenital malformation syndromes affecting multiple systems
EZH2	601573	Weaver syndrome	277590	Weaver syndrome comprises pre- and postnatal overgrowth, accelerated osseous maturation, characteristic craniofacial appearance, and developmental delay. Most cases are sporadic, although autosomal dominant inheritance has been reported. Although there is phenotypic overlap between Weaver syndrome and Sotos syndrome (117550), distinguishing features of Weaver syndrome include broad forehead and f…	-	-	-	Other congenital disorders/Congenital disorders of development	Congenital malformations, deformations and chromosomal abnormalities/Other congenital malformations/Other specified congenital malformation syndromes affecting multiple systems
SMAD1	601595	-	-	-	H01300	Primary pulmonary hypertension (PPH)	Primary pulmonary hypertension (PPH) is a progressive vascular disorder that is often fatal as a result of right heart failure. Mutations in BMPR2, encoding a bone morphogenetic type II receptor of the TGF-beta family, are the major genetic determinant in PPH. Mutations in BMPR2 also cause Pulmonary venoocclusive disease, a rare form of pulmonary hypertension in which the vascular changes origina…	Cardiovascular diseases/Hypertensive diseases	-
EYA1	601653	Anterior segment anomalies with or without cataract	113650	Branchiootorenal syndrome is an autosomal dominant disorder characterized by sensorineural, conductive, or mixed hearing loss, structural defects of the outer, middle, and inner ear, branchial fistulas or cysts, and renal abnormalities ranging from mild hypoplasia to complete absence. Reduced penetrance and variable expressivity has been observed (Fraser et al., 1978).Genetic Heterogeneity of Bra…	H00453	Contiguous gene deletion syndrome involving EYA1	These conditions show overlapping phenotypes of bilateral conductive hearing loss, branchial defects, and facial abnormalities. Indivisuals with BOR syndrome have renal anomalies as well. Mutations in the EYA1 or its transcription cofactor SIX1 are responsible for the diseases.	-	-
		Branchiootorenal syndrome 1, with or without cataracts	113650	Branchiootorenal syndrome is an autosomal dominant disorder characterized by sensorineural, conductive, or mixed hearing loss, structural defects of the outer, middle, and inner ear, branchial fistulas or cysts, and renal abnormalities ranging from mild hypoplasia to complete absence. Reduced penetrance and variable expressivity has been observed (Fraser et al., 1978).Genetic Heterogeneity of Bra…				Other congenital disorders/Congenital disorders of development	Congenital malformations, deformations and chromosomal abnormalities/Other congenital malformations/Other specified congenital malformation syndromes affecting multiple systems
		Otofaciocervical syndrome	166780	-				-	-
		Branchiootic syndrome 1	602588	Individuals with the BO syndrome are affected by the same branchial and otic anomalies as those seen in individuals with the branchiootorenal syndrome (see BOR1, 113650), but lack renal anomalies (Vincent et al., 1997).Although Melnick et al. (1978) maintained that the BO syndrome is distinct from the BOR syndrome because of the lack of renal anomalies and variable presence of deafness in the for…				-	-
	-	-	-	-	H01202	Cataract	Cataracts can be defined as any opacity of the crystalline lens, often associated with breakdown of the lens microarchitecture, possibly including vacuole formation and disarray of lens cells, which can cause large fluctuations in density resulting in light scattering. In addition, light scattering and opacity will occur if there is a significant amount of high molecular weight protein aggregates…	Nervous system diseases/Other nervous and sensory system diseases	Congenital malformations, deformations and chromosomal abnormalities/Congenital malformations of eye, ear, face and neck/Congenital lens malformations
PLA2G7	601690	Platelet-activating factor acetylhydrolase deficiency	614278	Deficiency of plasma platelet-activating factor acetylhydrolase results in increased levels of PAF, a chemotactic lipid that activates inflammatory cells, bronchoconstriction, and airway hyperresponsiveness, and can moderate the release of inflammatory agonists. Asthmatic individuals with PAF acetylhydrolase deficiency may have exacerbated symptoms (summary by Stafforini et al., 1999).	-	-	-	-	-
		{Asthma, susceptibility to}	600807	Bronchial asthma is the most common chronic disease affecting children and young adults. It is a complex genetic disorder with a heterogeneous phenotype, largely attributed to the interactions among many genes and between these genes and the environment.Asthma-related traits include clinical symptoms of asthma, such as coughing, wheezing, and dyspnea; bronchial hyperresponsiveness (BHR) as assess…	-	-	-	Immune system diseases/Allergies and autoimmune diseases	Diseases of the respiratory system/Chronic lower respiratory diseases/Asthma
		{Atopy, susceptibility to}	147050	-	-	-	-	-	-
GALNT3	601756	Tumoral calcinosis, hyperphosphatemic, familial	211900	Hyperphosphatemic familial tumoral calcinosis is a rare autosomal recessive metabolic disorder characterized by the progressive deposition of basic calcium phosphate crystals in periarticular spaces, soft tissues, and sometimes bone (Chefetz et al., 2005). The biochemical hallmark of tumoral calcinosis is hyperphosphatemia caused by increased renal absorption of phosphate due to loss-of-function …	H01193	Familial tumoral calcinosis (FTC)	Familial tumoral calcinosis (FTC) refers to a group of disorders inherited in an autosomal recessive fashion, distinguished by the development of ectopic and vascular calcified masses that occur in settings of hyperphosphatemia (hFTC) and normophosphatemia (nFTC). hFTC is characterized by increased re-absorption of phosphate through the renal proximal tubule, resulting in elevated phosphate conce…	Congenital disorders of metabolism/Other congenital disorders of metabolism	Diseases of the musculoskeletal system and connective tissue/Inflammatory polyarthropathies/Other crystal arthropathies
PEX13	601789	Peroxisome biogenesis disorder 11A (Zellweger)	614883	Zellweger syndrome (ZS) is an autosomal recessive multiple congenital anomaly syndrome resulting from disordered peroxisome biogenesis. Affected children present in the newborn period with profound hypotonia, seizures, and inability to feed. Characteristic craniofacial anomalies, eye abnormalities, neuronal migration defects, hepatomegaly, and chondrodysplasia punctata are present. Children with …	H00205	Zellweger syndrome spectrum	Zellweger syndrome spectrum is a group of lethal peroxisome biogenesis disorders caused by mutation of peroxisomal biogenesis factor (PEX) genes. Zellweger syndrome is the most severe form and results in neurological dysfunction, craniofacial abnormalities, eye abnormalities, hepatomegaly, and chondrodysplasia punctata. The patients of neonatal adrenoleukodystrophy (NALD) and infantile Refsum dis…	Congenital disorders of metabolism/Peroxisomal diseases	Congenital malformations, deformations and chromosomal abnormalities/Other congenital malformations/Other specified congenital malformation syndromes affecting multiple systems
		Peroxisome biogenesis disorder 11B	614885	The overlapping phenotypes of neonatal adrenoleukodystrophy (NALD) and infantile Refsum disease (IRD) represent the milder manifestations of the Zellweger syndrome spectrum (ZSS) of peroxisome biogenesis disorders. The clinical course of patients with the NALD and IRD presentation is variable and may include developmental delay, hypotonia, liver dysfunction, sensorineural hearing loss, retinal dy…				Congenital disorders of metabolism/Peroxisomal diseases	Congenital malformations, deformations and chromosomal abnormalities/Other congenital malformations/Other specified congenital malformation syndromes affecting multiple systems
WNT10B	601906	Split-hand/foot malformation 6	225300	Split-hand/split-foot malformation (SHFM) is a limb malformation involving the central rays of the autopod and presenting with syndactyly, median clefts of the hands and feet, and aplasia and/or hypoplasia of the phalanges, metacarpals, and metatarsals. Some patients with SHFM have been found to have mental retardation, ectodermal and craniofacial findings, and orofacial clefting (Elliott and Eva…	H00471	Split-hand/foot malformation (SHFM)	Split hand/foot malformation (SHFM) is a congenital limb malformation characterized by median clefts of hands and foot. Disrupted formation of the apical ectodermal ridge during development results in central ray deficiency in SHFM patients.	Musculoskeletal and skin diseases/Skeletal diseases	-
SUMO1	601912	Orofacial cleft 10	613705	-	H00516	Isolated orofacial clefts	Cleft lip and/or cleft palate represents a spectrum of craniofacial anomalies. These clefts are one of the most common congenital malformations that can arise as part of a syndrome or in the absence of other defects. A large fraction of clefts occurs without other defects and is termed isolated orofacial clefts.	Other congenital disorders/Congenital disorders of development	Congenital malformations, deformations and chromosomal abnormalities/Cleft lip and cleft palate; Other congenital malformations/Other specified congenital malformation syndromes affecting multiple systems
JAG1	601920	Alagille syndrome	118450	Alagille syndrome is an autosomal dominant disorder that traditionally has been defined by a paucity of intrahepatic bile ducts, in association with 5 main clinical abnormalities: cholestasis, cardiac disease, skeletal abnormalities, ocular abnormalities, and a characteristic facial phenotype (Li et al., 1997). Cholestasis is a direct consequence of the paucity of bile ducts. About 39% of patient…	H00551	Alagille syndrome	Alagille syndrome is a multi-system hereditary disorder characterized by hepatic bile duct paucity and cardiovascular malformations including pulmonic stenosis/ peripheral pulmonary stenosis and tetralogy of Fallot. Affected individuals show typical facies and abnormal butterfly vertebrae as well. Mutations in the Notch pathway cause Alagille syndrome.	Cardiovascular diseases/Cardiac diseases; Digestive diseases/Liver diseases; Other congenital disorders/Congenital disorders of development	Congenital malformations, deformations and chromosomal abnormalities/Other congenital malformations of the digestive system/Congenital malformations of gallbladder, bile ducts and liver
		Tetralogy of Fallot	187500	-	H00549	Tetralogy of Fallot	The four classic features of tetralogy of Fallot are ventricular septal defect, pulmonary stenosis, right ventricular hypertrophy, and overrinding aorta. These cardiac abnormalities are resulted from altered neural crest migration during embryogenesis.	Cardiovascular diseases/Cardiac diseases	Congenital malformations, deformations and chromosomal abnormalities/Congenital malformations of the circulatory system/Congenital malformations of cardiac septa
		Deafness, congenital heart defects, and posterior embryotoxon	-	-	-	-	-	-	-
RAC2	602049	Neutrophil immunodeficiency syndrome	608203	-	H00099	Leukocyte adhesion deficiency (LAD)	Leukocyte adhesion deficiency (LAD) is a rare, autosomal recessive genetic disorder in which neutrophils fail to mobilize and migrate to sites of injury. At least three genetically distinct forms of this group of disorders have been described: LAD I, II, and III. Defects in the expression of beta2-integrins and fucose- containing proteins account for LAD-I and LAD-II, respectively. In LAD-III int…	Immune system diseases/Primary immunodeficiency	-
TUBA1A	602529	Lissencephaly 3	611603	-	H00268	Lissencephaly (LIS)	Lissencephaly, literally meaning smooth brain, is a severe neuronal migration disorder that ranges from agyria/pachygyria to subcortical band heterotopia.	Other congenital disorders/Congenital disorders of development	Congenital malformations, deformations and chromosomal abnormalities/Congenital malformations of the nervous system/Other congenital malformations of brain
TUBB3	602661	Fibrosis of extraocular muscles, congenital, 3A	600638	Congenital fibrosis of the extraocular muscles (CFEOM) encompasses several different inherited strabismus syndromes characterized by congenital restrictive ophthalmoplegia affecting extraocular muscles innervated by the oculomotor and/or trochlear nerves. If all affected members of a family have classic CFEOM with bilateral involvement and inability to raise the eyes above midline, the phenotype …	H00838	Congenital fibrosis of the extraocular muscles (CFEOM)	Congenital fibrosis of the extraocular muscles (CFEOM) describes a group of rare congenital eye movement disorders that result from the dysfunction of all or part of the oculomotor (CN 3) and the trochlear (CN 4) nerves, and/or the muscles these nerves innervate. CFEOM is characterized by non-progressive, restrictive ophthalmoplegia of the extraocular muscles and congenital blepharoptosis. Three …	Nervous system diseases/Other nervous and sensory system diseases	Diseases of the eye and adnexa/Disorders of ocular muscles, binocular movement, accommodation and refraction/Paralytic strabismus
		Cortical dysplasia, complex, with other brain malformations	614039	Complex cortical dysplasia with other brain malformations (CDCBM) is a disorder of aberrant neuronal migration and disturbed axonal guidance. Affected individuals have mild to severe mental retardation, strabismus, axial hypotonia, and spasticity. Brain imaging shows variable malformations of cortical development, including polymicrogyria, gyral disorganization, and fusion of the basal ganglia, a…	-	-	-	Other congenital disorders/Congenital disorders of development	Congenital malformations, deformations and chromosomal abnormalities/Congenital malformations of the nervous system/Other congenital malformations of brain
EP300	602700	Rubinstein-Taybi syndrome 2	613684	Rubinstein-Taybi syndrome (RSTS) is a multiple congenital anomaly syndrome characterized by mental retardation, postnatal growth deficiency, microcephaly, broad thumbs and halluces, and dysmorphic facial features. The classic facial appearance is striking, with highly arched eyebrows, long eyelashes, downslanting palpebral fissures, broad nasal bridge, beaked nose with the nasal septum, highly ar…	H00504	Rubinstein-Taybi syndrome	Rubinstein-Taybi syndrome is an autosomal dominant disorder with distinctive facial features, broad thumbs and toes, and mental retardation. Mutations in CREBBP and EP300 have been reported in the syndrome.	Musculoskeletal and skin diseases/Skeletal diseases	Congenital malformations, deformations and chromosomal abnormalities/Other congenital malformations/Other specified congenital malformation syndromes affecting multiple systems
		Colorectal cancer, somatic	114500	Colorectal cancer is a heterogeneous disease that is common in both men and women. In addition to lifestyle and environmental risk factors, gene defects can contribute to an inherited predisposition to CRC. CRC is caused by changes in different molecular pathogenic pathways, such as chromosomal instability, CpG island methylator phenotype, and microsatellite instability. Chromosome instability is…	-	-	-	Cancers/Cancers of the digestive system	Neoplasms/Malignant neoplasms of digestive organs/Malignant neoplasm of colon and rectum
ACVR2B	602730	Heterotaxy, visceral, 4, autosomal	613751	Heterotaxy ('heter' meaning 'other' and 'taxy' meaning 'arrangement'), or situs ambiguus, is a developmental condition characterized by randomization of the placement of visceral organs, including the heart, lungs, liver, spleen, and stomach. The organs are oriented randomly with respect to the left-right axis and with respect to one another (Srivastava, 1997). Heterotaxy is a clinically and gene…	H00632	Heterotaxy	Heterotaxy, or situs ambiguus, is an abnormal arrangement of the thoracic and abdominal viscera. The phenotype with mirror-image reversed left-right axis is called situs inversus, while partial alterations in the left-right organization is referred to as heterotaxy. Heterotaxy is associated with perturbation of nodal signaling during embryogenesis.	Other congenital disorders/Congenital disorders of development	-
DLL3	602768	Spondylocostal dysostosis, autosomal recessive, 1	277300	The spondylocostal dysostoses are a heterogeneous group of axial skeletal disorders characterized by multiple segmentation defects of the vertebrae (SDV), malalignment of the ribs with variable points of intercostal fusion, and often a reduction in rib number. The term 'spondylocostal dysostosis' is best applied to those phenotypes with generalized SDV and a broadly symmetric thoracic cage (summa…	H00517	Spondylocostal dysostosis (SCD)	Spondylocostal dysostosis (SCD) is a group of disorders characterized by vertebral defects along the entire spinal column with rib fusions and deletions. SCD arises from disturbed somite segmentation during embryonic development due to mutations in Notch pathway genes.	Musculoskeletal and skin diseases/Skeletal diseases	Congenital malformations, deformations and chromosomal abnormalities/Congenital malformations and deformations of the musculoskeletal system/Congenital malformations of spine and bony thorax
CBX2	602770	46XY sex reversal 5	613080	-	H00607	46,XY disorders of sex development (Disorders of gonadal development)	46,XY disorders of sex development (46,XY DSD) caused by impaired gonadal development includes gonadal agenesis, gonadal dysgenesis, testicular regression, and ovotesticular DSD. Absence of testicular determination results in gonadal agenesis/complete dysgenesis characterized by female external and internal genitalia but fail to develop secondary sexual characteristics, whereas incomplete testicu…	Urinary and reproductive diseases/Reproductive system disease	Congenital malformations, deformations and chromosomal abnormalities/Chromosomal abnormalities, not elsewhere classified/Other sex chromosome abnormalities, female phenotype, not elsewhere classified
IGFBP7	602867	Retinal arterial macroaneurysm with supravalvular pulmonic stenosis	614224	Retinal arterial macroaneurysm is an autosomal recessive condition characterized by the bilateral appearance of 'beading' along the major retinal arterial trunks, with the subsequent formation of macroaneurysms. Affected individuals also have supravalvular pulmonic stenosis, often requiring surgical correction (summary by Abu-Safieh et al., 2011).	-	-	-	-	-
AURKA	603072	{Colon cancer, susceptibility to}	114500	Colorectal cancer is a heterogeneous disease that is common in both men and women. In addition to lifestyle and environmental risk factors, gene defects can contribute to an inherited predisposition to CRC. CRC is caused by changes in different molecular pathogenic pathways, such as chromosomal instability, CpG island methylator phenotype, and microsatellite instability. Chromosome instability is…	-	-	-	-	Neoplasms/Malignant neoplasms/Malignant neoplasms of digestive organs/Malignant neoplasm of colon
SMAD3	603109	Loeys-Dietz syndrome, type 3	613795	-	-	-	-	Cardiovascular diseases/Vascular diseases	Diseases of the circulatory system/Diseases of arteries, arterioles and capillaries/Aortic aneurysm and dissection
PPP2R1B	603113	Lung cancer	211980	Lung cancer is the leading cause of cancer deaths in the U.S. and worldwide. The 2 major forms of lung cancer are nonsmall cell lung cancer and small cell lung cancer (see 182280), which account for 85% and 15% of all lung cancers, respectively. Nonsmall cell lung cancer can be divided into 3 major histologic subtypes: squamous cell carcinoma, adenocarcinoma, and large cell lung cancer. Cigarette…	-	-	-	Cancers/Cancers of the lung and pleura	Neoplasms/Malignant neoplasms of respiratory and intrathoracic organs/Malignant neoplasm of bronchus and lung
PTPN14	603155	Choanal atresia and lymphedema	613611	-	H01017	Choanal atresia and lymphedema	Choanal atresia and lymphoedema is a rare congenital malformation caused by loss-of-function mutation in PTPN14 encoding a nonreceptor tyrosine phosphatase. PTPN14 has been shown to interact with the vascular endothelial growth factor receptor 3 (VEGFR3), a receptor tyrosine kinase that is essential for lymphangiogenesis. The mechanism responsible for the development of chanal atresia is not clea…	Other congenital disorders/Congenital disorders of development	-
BMPR1B	603248	Brachydactyly, type A2	112600	Brachydactyly type A2 is an autosomal dominant disorder characterized by malformations of the middle phalanx of the index finger and by anomalies of the second toe (summary by Su et al., 2011).	H00482	Brachydactyly	Brachydactyly comprises hereditary limb malformations characterized by apparent shortening of digits. Bone dysostosis is seen in middle phalanges in type A; distal phalanges in type B; distal phalanx of the thumb in type D; metacarpals in type E. Brachydactyly is caused by improper development of the bones.	Musculoskeletal and skin diseases/Skeletal diseases	-
		Chrondrodysplasia, acromesomelic, with genital anomalies	609441	-	H00468	Acromesomelic dysplasia with genital anomalies	Acromesomelic dysplasia with genital anomalies is a condition that shows severe limb malformation with brachydactyly. Hypogonadism is also present. It is caused by homozygous mutation of BMPR1B.	Musculoskeletal and skin diseases/Skeletal diseases	-
SMAD9	603295	Pulmonary hypertension, primary	178600	Primary pulmonary hypertension is a progressive disease in which widespread occlusion of the smallest pulmonary arteries leads to increased pulmonary vascular resistance, and subsequently right ventricular failure (Gaine and Rubin, 1998). Clinically the diagnosis is made when pulmonary hypertension is confirmed in the absence of conditions known to predispose to it, including pulmonary embolism, …	H01300	Primary pulmonary hypertension (PPH)	Primary pulmonary hypertension (PPH) is a progressive vascular disorder that is often fatal as a result of right heart failure. Mutations in BMPR2, encoding a bone morphogenetic type II receptor of the TGF-beta family, are the major genetic determinant in PPH. Mutations in BMPR2 also cause Pulmonary venoocclusive disease, a rare form of pulmonary hypertension in which the vascular changes origina…	Cardiovascular diseases/Hypertensive diseases	-
TRIM24	603406	Thyroid carcinoma, papillary	188550	Nonmedullary thyroid cancer (NMTC) comprises thyroid cancers of follicular cell origin and accounts for more than 95% of all thyroid cancer cases (summary by Vriens et al., 2009). The remaining cancers originate from parafollicular cells (medullary thyroid cancer, MTC; 155240). NMTC is classified into 4 groups: papillary, follicular (188470), Hurthle cell (607464), and anaplastic. Approximately 5…	-	-	-	Cancers/Cancers of endocrine organs	Neoplasms/Malignant neoplasms of thyroid and other endocrine glands/Malignant neoplasm of thyroid gland
WNT4	603490	Mullerian aplasia and hyperandrogenism	158330	-	H00600	46,XX disorders of sex development (Other)	46,XX disorder of sex development (46,XX DSD) is a condition in which the individual shows ambiguous genitalia with a 46,XX karyotype. Mullerian aplasia and hyperandrogenism is a phenotype characterized by the absence of Mullerian-derived structures and androgen excess. The causative gene is WNT4, whose overexpression leads to testicular DSD. McKusick-Kaufman syndrome is a rare developmental diso…	Urinary and reproductive diseases/Reproductive system disease	-
		SERKAL syndrome	611812	-	H00607	46,XY disorders of sex development (Disorders of gonadal development)	46,XY disorders of sex development (46,XY DSD) caused by impaired gonadal development includes gonadal agenesis, gonadal dysgenesis, testicular regression, and ovotesticular DSD. Absence of testicular determination results in gonadal agenesis/complete dysgenesis characterized by female external and internal genitalia but fail to develop secondary sexual characteristics, whereas incomplete testicu…	Urinary and reproductive diseases/Reproductive system disease	Congenital malformations, deformations and chromosomal abnormalities/Chromosomal abnormalities, not elsewhere classified/Other sex chromosome abnormalities, female phenotype, not elsewhere classified
	-	-	-	-	H00598	46,XX disorders of sex development (Disorders of gonadal development)	46,XX disorder of sex development (46,XX DSD) is a condition in which the individual shows ambiguous genitalia with a 46,XX karyotype. One of the categories of 46,XX DSD is disorders of gonadal development, which includes ovotesticular DSD, testicular DSD, and ovarian dysgenesis. Ovotesticular DSD is defined as the simultaneous presence of both testicular and ovarian tissue in the same individual…	Urinary and reproductive diseases/Reproductive system disease	Congenital malformations, deformations and chromosomal abnormalities/Congenital malformations of genital organs/Indeterminate sex and pseudohermaphroditism; Chromosomal abnormalities, not elsewhere classified/Other chromosome abnormalities, not elsewhere classified
AURKC	603495	Spermatogenic failure 5	243060	-	H01282	Spermatogenic failure	Spermatogenic failure is reflected in a lower or absent production of spermatozoa and is described by routine semen analysis using terms such as azoospermia, oligozoospermia, teratozoospermia or asthenozoospermia. The genetic causes of spermatogenetic failure still remain largely unknown. It has been estimated that more than 2300 genes play a role in spermatogenesis. But only a few of these genes…	Other congenital disorders/Congenital disorders of development	-
AP1S1	603531	MEDNIK syndrome	609313	MEDNIK is a severe multisystem disorder characterized by mental retardation, enteropathy, deafness, peripheral neuropathy, ichthyosis, and keratoderma. It shows phenotypic similarities to CEDNIK (609528) (summary by Montpetit et al., 2008).	-	-	-	-	-
EYA4	603550	Cardiomyopathy, dilated, 1J	605362	-	H00294	Dilated cardiomyopathy (DCM)	Dilated cardiomyopathy (DCM) is a heart muscle disease characterised by dilation and impaired contraction of the left or both ventricles that results in progressive heart failure and sudden cardiac death from ventricular arrhythmia. Genetically inherited forms of DCM ("familial" DCM) have been identified in 25-35% of patients presenting with this disease, and the inherited gene defects are an imp…	Cardiovascular diseases/Cardiac diseases	Diseases of the circulatory system/Other forms of heart disease/Cardiomyopathy
		Deafness, autosomal dominant 10	601316	-	H00604	Deafness, autosomal dominant	Hereditary deafness is divided into syndromic forms (in which hearing loss is associated with a variety of other anomalies) and non-syndromic forms. Non-syndromic forms are responsible for 70% of the cases of hereditary etiology and syndromic cases represent 30% of them. Among the forms of heritage, autosomal-recessive inheritance is the most frequent one (75%-85%), followed by autosomal-dominant…	Nervous system diseases/Other nervous and sensory system diseases	Diseases of the ear and mastoid process/Other disorders of ear/Other hearing loss
RECQL4	603780	Baller-Gerold syndrome	218600	-	H00458	Craniosynostosis	Craniosynostosis is the premature fusion of the cranial sutures and secondary distortion of skull shape. The genes most frequently mutated are FGFRs.	Musculoskeletal and skin diseases/Skeletal diseases	Congenital malformations, deformations and chromosomal abnormalities/Congenital malformations and deformations of the musculoskeletal system; Other congenital malformations/Other specified congenital malformation syndromes affecting multiple systems
		RAPADILINO syndrome	266280	-	H00965	RAPADILINO syndrome	RAPADILINO syndrome is an abbreviation of its hallmark features: radial hypo-/aplasia, patellae hypo-/aplasia and cleft or highly arched palate, diarrhoea and dislocated joints, little size and limb malformation, nose slender and normal intelligence. It is an autosomal recessive disorder caused by mutations in human DNA helicase RECQL4. Unlike its allelic disorders Rothmund-Thomson syndrome and B…	Other congenital disorders/Congenital disorders of development	Congenital malformations, deformations and chromosomal abnormalities/Other congenital malformations/Other specified congenital malformation syndromes affecting multiple systems
		Rothmund-Thomson syndrome	268400	Rothmund-Thomson syndrome is rare autosomal recessive disorder characterized by skin atrophy, telangiectasia, hyper- and hypopigmentation, congenital skeletal abnormalities, short stature, premature aging, and increased risk of malignant disease (Simon et al., 2010).Genetic Heterogeneity of Rothmund-Thomson Syndrome	H00296	Defects in RecQ helicases	RecQ helicases have crucial roles in the maintenance of genome stability. In humans, it is known that deficiencies in three of the five human RecQ helicases cause genetic disorders characterized by cancer predisposition, premature aging and developmental abnormalities. These disorders are Bloom's syndrome (BS), Werner's syndrome (WS), and Rothmund-Thomson syndrome (RTS), which are caused by mutat…
TGM5	603805	Peeling skin syndrome, acral type	609796	-	H00737	Acral peeling skin syndrome	Acral peeling skin syndrome is a rare autosomal recessive disorder characterized by spontaneous, lifelong peeling of the skin at a subcorneal or intracorneal level. Missense mutations in the gene of transglutaminase-5 (TGM5) underlie the disease.	Musculoskeletal and skin diseases/Skin and soft tissue diseases	-
AXIN1	603816	Caudal duplication anomaly	607864	-	H00934	Caudal duplication anomaly	Caudal duplication anomaly is a rare type of developmental disorder that arises from incomplete separation of mono-ovular twins. It can involve various congenital anomalies, but the hallmark is duplication of organs in the caudal region, and most frequently affected organs are genitourinary and gastrointestinal tracts. Recently AXIN1 promotor has been shown to have methylation in patients with ca…	Other congenital disorders/Congenital disorders of development	-
		Hepatocellular carcinoma, somatic	114550	Hepatocellular carcinoma is the major histologic type of malignant primary liver neoplasm. It is the fifth most common cancer and the third most common cause of death from cancer worldwide. The major risk factors for HCC are chronic hepatitis B virus (HBV) infection, chronic hepatitis C virus (HCV) infection, prolonged dietary aflatoxin exposure, alcoholic cirrhosis, and cirrhosis due to other ca…	H00048	Hepatocellular carcinoma	Hepatocellular carcinoma (HCC) is a major type of primary liver cancer and one of the rare human neoplasms etiologically linked to viral factors. Chronic infections with the hepatitis B virus (HBV) and the hepatitis C virus (HCV) have been implicated in about 80% of cases worldwide, and other known environmental risk factors, including alcohol abuse and dietary intake of aflatoxin B1, might syner…	Cancers/Cancers of the digestive system	Neoplasms/Malignant neoplasms of digestive organs/Malignant neoplasm of liver and intrahepatic bile ducts
AXIN2	604025	Oligodontia-colorectal cancer syndrome	608615	-	H00857	Oligodontia-colorectal cancer syndrome	Oligodontia-colorectal cancer syndrome is a condition of dominant inheritance in which severe permanent tooth agenesis and a variable colorectal neoplasia occur. Affected individuals lack at least eight permanent teeth. The disease is caused by a nonsense mutation in AXIN2.	Digestive diseases/Mouth and dental disorders	-
		Colorectal cancer, somatic	114500	Colorectal cancer is a heterogeneous disease that is common in both men and women. In addition to lifestyle and environmental risk factors, gene defects can contribute to an inherited predisposition to CRC. CRC is caused by changes in different molecular pathogenic pathways, such as chromosomal instability, CpG island methylator phenotype, and microsatellite instability. Chromosome instability is…	-	-	-	Cancers/Cancers of the digestive system	Neoplasms/Malignant neoplasms of digestive organs/Malignant neoplasm of colon and rectum
	-	-	-	-	H00625	Tooth agenesis	Tooth agenesis, or hypodontia/origodontia, refers to the congenital absence of a few teeth without any systemic disorders. Tooth development is a complex process that involves interactions between the oral epithelium and an underlying mesenchyme. Perturbation of this process results in tooth agenesis. This disease could be inherited as either an autosomal dominant, autosomal recessive, or X-linke…	Digestive diseases/Mouth and dental disorders
MYOT	604103	Muscular dystrophy, limb-girdle, type 1A	159000	LGMD1 is an autosomal dominant disorder characterized by adult onset of proximal muscle weakness, beginning in the hip girdle region and later progressing to the shoulder girdle region. Distal muscle weakness may occur later.Daniele et al. (2007) provided a review of therapeutic strategies in various forms of LGMD, including ongoing studies in gene therapy.Genetic Heterogeneity of Autosomal Domin…	H00593	Limb-girdle muscular dystrophy (LGMD)	Limb-girdle muscular dystrophy (LGMD) is a heterogeneous group of inherited disorders characterized by progressive muscle weakness that begins from the proximal limb muscles. The disease is not congenital, with the age at onset of symptoms varying from early childhood to late adulthood. The primary distinction is between the autosomal dominant (LGMD1) and the autosomal recessive forms (LGMD2). Ac…	Musculoskeletal and skin diseases/Muscular diseases	Diseases of the nervous system/Diseases of myoneural junction and muscle/Primary disorders of muscles
		Myopathy, spheroid body	182920	Spheroid body myopathy is a form of myofibrillar myopathy (MFM). Myofibrillar myopathy refers to a genetically heterogeneous group of muscular disorders characterized by a pathologic morphologic pattern of myofibrillar degradation and abnormal accumulation of proteins involved with the sarcomeric Z disc (Foroud et al., 2005). For a general phenotypic description and a discussion of genetic hetero…	H01291	Spheroid body myopathy (SBM)	Spheroid body myopathy (SBM) is a rare autosomal dominant neuromuscular disorder characterized by slowly progressing proximal muscle weakness and dysarthric nasal speech. The unique feature noted pathologically was the spheroid bodies found within the type I muscle fibers. SBM is caused by mutations in TTID/ MYOT. Myotilin induces actin filament bundling and stabilizes the assembled bundles.	Musculoskeletal and skin diseases/Muscular diseases	Diseases of the nervous system/Diseases of myoneural junction and muscle/Primary disorders of muscles
		Myotilinopathy	609200	Myotilinopathy is a form of myofibrillar myopathy. Myofibrillar myopathy refers to a genetically heterogeneous group of muscular disorders characterized by a pathologic morphologic pattern of myofibrillar degradation and abnormal accumulation of proteins involved with the sarcomeric Z disc.	H00595	Myofibrillar myopathies (MFM)	Myofibrillar myopathy (MFM) is a group of genetically distinct disorders linked by common morphologic features observed on muscle histology. MFM is characterized by slowly progressive weakness that can involve both proximal and distal muscles. Distal muscle weakness is more pronounced than proximal weakness. All disease proteins identified to date are involved in maintaining the structural integr…	Musculoskeletal and skin diseases/Muscular diseases	Diseases of the nervous system/Diseases of myoneural junction and muscle/Primary disorders of muscles
	-	-	-	-	H00594	Distal muscular dystrophies	Distal dystrophies-distal myopathies are a group of heterogeneous inherited primary muscle disorders classified into one broad category due to the presentation of weakness involving the distal skeletal muscles. Clinical presentation is characterized by progressive muscular weakness and atrophy beginning in the hands, forearm, lower legs or feet. Currently almost 20 different entities of distal mu…	Musculoskeletal and skin diseases/Muscular diseases	Diseases of the nervous system/Diseases of myoneural junction and muscle/Primary disorders of muscles
DNAJB2	604139	Spinal muscular atrophy, distal, autosomal recessive, 5	614881	DSMA5 is an autosomal recessive neurologic disorder characterized by young adult onset of slowly progressive distal muscle weakness and atrophy resulting in gait impairment and loss of reflexes due to impaired function of motor nerves. Sensation and cognition are not impaired (summary by Blumen et al., 2012).For a general phenotypic description and a discussion of genetic heterogeneity of distal …	-	-	-	Musculoskeletal and skin diseases/Muscular diseases	Diseases of the nervous system/Systemic atrophies primarily affecting the central nervous system/Spinal muscular atrophy and related syndromes
PPP2R2B	604325	Spinocerebellar ataxia 12	604326	-	H00063	Spinocerebellar ataxia (SCA)	The dominantly inherited ataxias or spinocerebellar ataxias (SCAs) are a clinically heterogeneous group of progressive disorders which characteraized by cerebellar ataxia, seizures, eyes/oculomotor deficits, gait ataxia and dysarthria ataxia.The prevalence of SCAs is estimated to be 1-4/100.000. At least 28 genetic loci for SCAs had been discovered. SCA1, 2, 3, 6, 7 and 17 are caused by CAG repea…	Nervous system diseases/Neurodegenerative diseases	Diseases of the nervous system/Other degenerative diseases of the nervous system/Other degenerative diseases of nervous system, not elsewhere classified
CNTNAP2	604569	Pitt-Hopkins like syndrome 1	610042	-	H00756	Pitt-Hopkins syndrome	Pitt-Hopkins Syndrome (PHS) is a rare disorder of severe mental retardation. Facial dysmorphism include a beaked nose, flared nostrils, and a wide mouth with a 'cupid's-bow' shaped upper lip. A particular breathing pattern is characteristic of PHS. The defective gene is TCF4 in PHS, and in patients who show severe mental retardation and other features resembling PHS have mutations in CNTNAP2 and …	Other congenital disorders/Others	Congenital malformations, deformations and chromosomal abnormalities/Congenital malformations of the nervous system/Other congenital malformations of brain
		Cortical dysplasia-focal epilepsy syndrome	610042	-	-	-	-	Other congenital disorders/Congenital disorders of development	Congenital malformations, deformations and chromosomal abnormalities/Congenital malformations of the nervous system/Other congenital malformations of brain
		{Autism susceptibility 15}	612100	-	-	-	-	-	Mental and behavioural disorders/Disorders of psychological development/Pervasive developmental disorders
KALRN	604605	{Coronary heart disease, susceptibility to, 5}	608901	-	-	-	-	-	-
MMP20	604629	Amelogenesis imperfecta, type IIA2	612529	Autosomal recessive amelogenesis imperfecta pigmented hypomaturation type is characterized by enamel of normal thickness that is hypomineralized and has a mottled appearance. The slightly soft enamel detaches easily from the dentin, and radiographs show a lack of contrast between enamel and dentin (Witkop, 1989).	H00615	Amelogenesis imperfecta	Amelogenesis imperfecta represents a heterogeneous group of inherited disorders characterized by very thin dental enamel. Defects in mineralization or matrix formation during tooth development lead to enamel hypoplasia and/or hypomineralization. Mutations in several tooth-specific genes are associated with the disease.	Digestive diseases/Mouth and dental disorders	Diseases of the digestive system/Diseases of oral cavity, salivary glands and jaws/Disorders of tooth development and eruption
ARHGEF12	604763	Leukemia, acute myeloid	601626	-	-	-	-	Cancers/Cancers of haematopoietic and lymphoid tissues	Neoplasms/Malignant neoplasms, stated or presumed to be primary, of lymphoid, haematopoietic and related tissue/Myeloid leukaemia
SPINK5	605010	Netherton syndrome	256500	-	H00671	Netherton syndrome	Netherton syndrome is a rare autosomal recessive genodermatosis consisting of erythroderma, ichthyosis linearis circumflexa, and hair shaft abnormalities with a bamboo shoot appearance (trichorrhexis invaginata). Atopic diathesis is commonly associated with the condition.	Musculoskeletal and skin diseases/Skin and soft tissue diseases	Diseases of the skin and subcutaneous tissue/Disorders of skin appendages/Hair colour and hair shaft abnormalities; Congenital malformations, deformations and chromosomal abnormalities/Other congenital malformations/Congenital ichthyosis
		Atopy	147050	-	-	-	-	-	-
STX11	605014	Hemophagocytic lymphohistiocytosis, familial, 4	603552	-	H00109	Familial hemophagocytic lymphohistiocytosis (FHPL)	Familial hemophagocytic lymphohistiocytosis is an autosomal recessive disorder with uncontrolled activation of T cells and macrophages (hemophagocytic activation) that infiltrate into liver, spleen, bone marrow, and CNS. The symptoms include fever, hepatosplenomegaly, and cytopenia. Homozygous and heterozygous gene mutations of perforin, the major immune cytotoxic protein, were detected with freq…	Immune system diseases/Primary immunodeficiency	Diseases of the blood and blood-forming organs and certain disorders involving the immune mechanism/Other diseases of blood and blood-forming organs/Certain diseases involving lymphoreticular tissue and reticulohistiocytic system
ITGA3	605025	Interstitial lung disease, nephrotic syndrome, and epidermolysis bullosa, congenital	614748	Mutations in the integrin alpha-3 gene are associated with disrupted basement-membrane structures and compromised barrier functions in kidney, lung, and skin. Patients exhibit a multiorgan disorder that includes congenital interstitial lung disease, nephrotic syndrome, and epidermolysis bullosa. The respiratory and renal features predominate, and lung involvement accounts for the lethal course of…	-	-	-	-	-
MASP2	605102	MASP2 deficiency	613791	-	H00105	Mannose-binding lectin pathway component defects	There is an increasing number of clinical studies indicating that deficiency of the lectin pathway has been associated with an increased risk, severity, and frequency of infections but also autoimmune disorders. MBL deficiency is one of the most common human immunodeficiencies and arises primarily from three single point mutations in exon 1 of the MBL-2 gene. These mutations result in a failure t…	Immune system diseases/Primary immunodeficiency	-
OPA1	605290	Optic atrophy 1	165500	Autosomal dominant optic atrophy is characterized by an insidious onset of visual impairment in early childhood with moderate to severe loss of visual acuity, temporal optic disc pallor, color vision deficits, and centrocecal scotoma of variable density (Votruba et al., 1998).Some patients with mutations in the OPA1 gene may also develop extraocular neurologic features, such as deafness, progress…	H01020	Optic atrophy (OPA)	Hereditary optic atrophy (OPA) is a group of neurodegenerative disorders characterized by a sudden or gradual loss of retinal ganglion cells function. OPA results from degeneration of the retinal ganglion cells whose axons form the optic nerve. Symptoms include a variable association of decreased visual acuity, visual field defects, and color vision abnormalities. All nonsyndromic OPAs characteri…	Nervous system diseases/Other nervous and sensory system diseases	-
		Optic atrophy with or without deafness, ophthalmoplegia, myopathy, ataxia, and neuropathy	125250	Syndromic optic atrophy, also known as DOA+ syndrome, is a neurologic disorder characterized most commonly by an insidious onset of visual loss and sensorineural hearing loss in childhood with variable presentation of other clinical manifestations including progressive external ophthalmoplegia (PEO), muscle cramps, hyperreflexia, and ataxia. There appears to be a wide range of intermediate phenot…				Nervous system diseases/Other nervous and sensory system diseases	-
		{Glaucoma, normal tension, susceptibility to}	606657	-	-	-	-	-	-
	-	-	-	-	H00473	Mitochondrial respiratory chain deficiencies (MRCD)	Mitochondrial respiratory chain deficiencies (MRCD) are a group of disorders of adults and children, with highly variable phenotypes that include macrocephaly with progressive leukodystrophy, encephalopathy (including MELAS), cardiomyopathy, myopathy, liver disease, Leigh syndrome, Leber hereditary optic neuropathy, and some forms of Parkinson disease and Alzheimer's disease.	Congenital disorders of metabolism/Other congenital disorders of metabolism	Endocrine, nutritional and metabolic diseases/Metabolic disorders/Other metabolic disorders
RBM8A	605313	Thrombocytopenia-absent radius syndrome	274000	The thrombocytopenia-absent radius syndrome (TAR) is characterized by reduction in the number of platelets and absence of the radius; preservation of the thumb distinguishes TAR from other syndromes that combine blood abnormalities with absence of the radius, such as Fanconi anemia (see 227650). Individuals with TAR have low numbers of megakaryocytes, platelet precursor cells that reside in bone …	-	-	-	-	-
ARFGEF2	605371	Periventricular heterotopia with microcephaly	608097	-	H00270	Periventricular nodular heterotopia (PVNH)	Periventricular nodular heterotopia (PNH) is a malformation of neuronal migration in which a subset of neurons fails to migrate into the developing cerebral cortex and composes heterotopic nodules along the lateral ventricles.	Other congenital disorders/Congenital disorders of development	Congenital malformations, deformations and chromosomal abnormalities/Congenital malformations of the nervous system/Other congenital malformations of brain
CDT1	605525	Meier-Gorlin syndrome 4	613804	-	H00464	Patella dysplasias	Patella dysplasias are a group of disorders that include aplasia/hypoplasia of patellar. Small patella syndrome is a skeletal dysplasia with anomalies of the pelvis. Ossification of the ischia and inferior pubic rami is also disrupted in patients with small patella syndrome. Nail-patella syndrome is a condition caused by mutation in LMX1B that regulates COL4A4 and COL4A3 expression. The most comm…	Musculoskeletal and skin diseases/Skeletal diseases	Congenital malformations, deformations and chromosomal abnormalities/Congenital malformations and deformations of the musculoskeletal system/Other congenital malformations of limb(s); Other congenital malformations/Other specified congenital malformation syndromes affecting multiple systems
SF3B4	605593	Acrofacial dysostosis 1, Nager type	154400	Nager syndrome is the prototype for a group of disorders collectively referred to as the acrofacial dysostoses (AFDs), which are characterized by malformation of the craniofacial skeleton and the limbs. The major facial features of Nager syndrome include downslanted palpebral fissures, midface retrusion, and micrognathia, the latter of which often requires the placement of a tracheostomy in early…	-	-	-	-	-
TUBA8	605742	Polymicrogyria with optic nerve hypoplasia	613180	-	H00271	Polymicrogyria	Polymicrogyria (PMG) is a malformation of cortical development characterized by an excessive number of small gyri with abnormal lamination.	Other congenital disorders/Congenital disorders of development	Congenital malformations, deformations and chromosomal abnormalities/Congenital malformations of the nervous system/Other congenital malformations of brain
TRIM33	605769	Thyroid carcinoma, papillary	188550	Nonmedullary thyroid cancer (NMTC) comprises thyroid cancers of follicular cell origin and accounts for more than 95% of all thyroid cancer cases (summary by Vriens et al., 2009). The remaining cancers originate from parafollicular cells (medullary thyroid cancer, MTC; 155240). NMTC is classified into 4 groups: papillary, follicular (188470), Hurthle cell (607464), and anaplastic. Approximately 5…	-	-	-	Cancers/Cancers of endocrine organs	Neoplasms/Malignant neoplasms of thyroid and other endocrine glands/Malignant neoplasm of thyroid gland
KAT6B	605880	Genitopatellar syndrome	606170	Genitopatellar syndrome is a rare disorder consisting of microcephaly, severe psychomotor retardation, and characteristic coarse facial features, including broad nose and small or retracted chin, associated with congenital flexion contractures of the lower extremities, abnormal or missing patellae, and urogenital anomalies (summary by Penttinen et al., 2009).The SBBYS variant of Ohdo syndrome (60…	-	-	-	-	-
		SBBYSS syndrome	603736	Say-Barber-Biesecker-Young-Simpson syndrome, a variant of Ohdo syndrome (249620), is characterized by distinctive facial appearance with severe blepharophimosis, an immobile mask-like face, a bulbous nasal tip, and a small mouth with a thin upper lip. The condition presents in infancy with severe hypotonia and feeding problems. Associated skeletal problems include joint laxity, abnormally long th…	-	-	-	-	-
STIM1	605921	Immune dysfunction, with T-cell inactivation due to calcium entry defect 2	612783	-	H00093	Combined immunodeficiencies (CIDs)	The term combined immunodeficiency (CID) is used to distinguish patients with low, but not absent, T-cell function from those with severe CID (SCID) characterized by profound deficiencies of T- and B-cell (and sometimes NK- cell) function. Hyper-IgM syndrome (HIM) represents a group of distinct entities characterized by defective normal or elevated IgM in the presence of diminished IgG and IgA le…	Immune system diseases/Primary immunodeficiency	Diseases of the blood and blood-forming organs and certain disorders involving the immune mechanism/Certain disorders involving the immune mechanism/Combined immunodeficiencies
		Myopathy, tubular aggregate	160565	Tubular aggregates in muscle, first described by Engel (1964), are structures of variable appearance consisting of an outer tubule containing either one or more microtubule-like structures or amorphous material. They are a nonspecific pathologic finding that may occur in a variety of circumstances, including alcohol- and drug-induced myopathies, exercise-induced cramps or muscle weakness, and inh…	-	-	-	Musculoskeletal and skin diseases/Muscular diseases	Diseases of the nervous system/Diseases of myoneural junction and muscle/Primary disorders of muscles
PIP5K1C	606102	Lethal congenital contractural syndrome 3	611369	-	H00865	Lethal congenital contractural syndrome (LCCS)	Lethal congenital contractural syndrome (LCCS) is a heterogeneous group of disorders characterized by congenital nonprogressive joint contractures with a severe form of arthrogryposis. LCCS is inherited in an autosomal recessive manner. It has a worldwide incidence, but it is more common in isolated populations, such as Finland and the Bedouin community in Israel. Mutations in GLE1, ERBB3, and PI…	Musculoskeletal and skin diseases/Muscular diseases	-
WNT10A	606268	Odontoonychodermal dysplasia	257980	-	H00646	Odontoonychodermal dysplasia	Odontoonychodermal dysplasia is a rare autosomal recessive ectodermal dysplasia that presents dry hair, severe hypodontia, smooth tongue, onychodysplasia, and keratoderma of palms and soles.	Musculoskeletal and skin diseases/Skin and soft tissue diseases	-
		Schopf-Schulz-Passarge syndrome	224750	-	H00781	Schopf-Schulz-Passarge syndrome	Schopf-Schulz-Passarge syndrome is a&nbsp;&nbsp;rare ectodermal dysplasia resulted from mutations in the WNT10A. The combination of multiple eyelid apocrine hidrocystomas, hypodontia, palmoplantar keratoderma, hypotrichosis and nail dystrophy characterize the disease.	Musculoskeletal and skin diseases/Skin and soft tissue diseases	-
		Tooth agenesis, selective, 4	150400	-	-	-	-	Digestive diseases/Mouth and dental disorders
TLL1	606742	Atrial septal defect 6	613087	-	-	-	-	Cardiovascular diseases/Cardiac diseases	Congenital malformations, deformations and chromosomal abnormalities/Congenital malformations of the circulatory system/Congenital malformations of cardiac septa
EHMT1	607001	Kleefstra syndrome	610253	Submicroscopic subtelomeric deletions of chromosome 9q are associated with a recognizable mental retardation syndrome (Harada et al., 2004; Iwakoshi et al., 2004; Stewart et al., 2004; Neas et al., 2005). Common features in patients with 9q subtelomeric deletion syndrome are severe mental retardation, hypotonia, brachy(micro)cephaly, epileptic seizures, flat face with hypertelorism, synophrys, an…	H00907	Kleefstra syndrome	Kleefstra syndrome, also known as the 9q subtelomeric deletion syndrome is characterized by intellectual disability, childhood hypotonia, and distinctive facial features. About 75% of Kleefstra syndrome is caused by microdeletion of 9q34.3 and 25% by intragenic EHMT1 mutation.	Other congenital disorders/Others	-
ATN1	607462	Dentatorubro-pallidoluysian atrophy	125370	-	H00060	Dentatorubropallidoluysian atrophy (DRPLA)	Dentatorubropallidoluysian atrophy (DRPLA) is one of the CAG repeat diseases like Huntington's disease. It is caused by expansion of a CAG repeat in the atrophin 1 gene and shows various combinations of clinical symptoms depending on the age of onset. The clinical features of DRPLA include progressive myoclonus, seizure, and mental retardation in patients with an earlier onset (generally &lt; 20 …	Nervous system diseases/Neurodegenerative diseases	Diseases of the nervous system/Systemic atrophies primarily affecting the central nervous system/Hereditary ataxia
MAML2	607537	Mucoepidermoid salivary gland carcinoma	-	-	-	-	-	-	-
SAR1B	607690	Chylomicron retention disease	246700	Chylomicron retention disease is an autosomal recessive disorder of severe fat malabsorption associated with failure to thrive in infancy (Dannoura et al., 1999).	H00927	Chylomicron retention disease (CRD)	Chylomicron retention disease (CRD) is a rare autosomal recessive disorder characterized by malabsorption, failure to thrive (FTT), developmental difficulties, mental retardation, abnormal vibration sense, and hyporeflexia. CRD is caused by a mutation in the SAR1B gene, which codes for an essential component of the vesicular coat protein complex II (COPII) necessary for endoplasmic reticulum to G…	Congenital disorders of metabolism/Congenital disorders of lipid/glycolipid metabolism	Endocrine, nutritional and metabolic diseases/Metabolic disorders/Disorders of lipoprotein metabolism and other lipidaemias
ITGA2B	607759	Glanzmann thrombasthenia	273800	Glanzmann thrombasthenia is an autosomal recessive bleeding disorder characterized by failure of platelet aggregation and by absent or diminished clot retraction. The abnormalities are related to quantitative or qualitative abnormalities of the GPIIb/IIIa platelet surface fibrinogen receptor complex resulting from mutations in either the GPIIb or GPIIIa genes (Rosenberg et al., 1997).See 187800 f…	H00226	Glanzmann thrombasthenia	Glanzmann thrombasthenia is a rare autosomal recessive bleeding syndrome affecting the megakaryocyte lineage and characterized by lack of platelet aggregation. This disease is caused by mutation in the integrin family receptor genes encoding platelet glycoprotein alpha-IIb or platelet glycoprotein IIIa.	Cardiovascular diseases/Hematologic diseases	Diseases of the blood and blood-forming organs and certain disorders involving the immune mechanism/Coagulation defects, purpura and other haemorrhagic conditions/Purpura and other haemorrhagic conditions
		Bleeding disorder, platelet-type, 16, autosomal dominant	187800	BDPLT16 is an autosomal dominant form of congenital macrothrombocytopenia associated with platelet anisocytosis. It is a disorder of platelet production. Affected individuals may have no or only mildly increased bleeding tendency. In vitro studies show mild platelet functional abnormalities (summary by Kunishima et al., 2011 and Nurden et al., 2011).	-	-	-	Cardiovascular diseases/Hematologic diseases	Diseases of the blood and blood-forming organs and certain disorders involving the immune mechanism/Coagulation defects, purpura and other haemorrhagic conditions/Purpura and other haemorrhagic conditions
		Thrombocytopenia, neonatal alloimmune, BAK antigen related	-	-	-	-	-	-	-
LEMD3	607844	Buschke-Ollendorff syndrome	166700	Buschke-Ollendorff syndrome is an autosomal dominant connective tissue disorder manifest by multiple subcutaneous nevi or nodules. They may be either elastin-rich (elastoma) or collagen-rich (dermatofibrosis lenticularis disseminata) on histologic examination. The lesions are usually nontender and firm. Affected individuals also have osteopoikilosis (OPK), literally meaning 'spotted bones,' which…	H00452	Disorders caused by loss-of-function of LEMD3	Osteopoikilosis, Buschke-Ollendorff syndrome (BOS) and melorheostosis are disorders characterized by increased bone density. Loss-of-function mutations in LEMD3, which encodes an inner nuclear membrane protein can result in these conditions. LEMD3 is thought to be involved in Smad signaling.	-	Congenital malformations, deformations and chromosomal abnormalities/Congenital malformations and deformations of the musculoskeletal system/Other osteochondrodysplasias
		Melorheostosis with osteopoikilosis	155950	Melorheostosis (MEL) is characterized by 'flowing' hyperostosis of the cortex of tubular bones. The lesions are usually asymmetric and involve only 1 limb or correspond to a particular sclerotome. They may be accompanied by abnormalities of adjacent soft tissue, including joint contractures, sclerodermatous skin lesions, muscle atrophy, or hemangiomas (review by Hellemans et al., 2004). The desig…				-	Congenital malformations, deformations and chromosomal abnormalities/Congenital malformations and deformations of the musculoskeletal system/Osteochondrodysplasia with defects of growth of tubular bones and spine
		Osteopoikilosis	166700	Buschke-Ollendorff syndrome is an autosomal dominant connective tissue disorder manifest by multiple subcutaneous nevi or nodules. They may be either elastin-rich (elastoma) or collagen-rich (dermatofibrosis lenticularis disseminata) on histologic examination. The lesions are usually nontender and firm. Affected individuals also have osteopoikilosis (OPK), literally meaning 'spotted bones,' which…				Musculoskeletal and skin diseases/Skeletal diseases	-
DHDDS	608172	Retinitis pigmentosa 59	613861	-	-	-	-	Nervous system diseases/Other nervous and sensory system diseases	Diseases of the eye and adnexa/Disorders of choroid and retina/Other retinal disorders
EXT1	608177	Exostoses, multiple, type 1	133700	Multiple hereditary exostoses (EXT) is an autosomal dominant disorder characterized by multiple projections of bone capped by cartilage, most numerous in the metaphyses of long bones, but also occurring on the diaphyses of long bones. Flat bones, vertebrae, and the ribs may also be affected, but the skull is usually not involved. Deformity of the legs, forearms (resembling Madelung deformity), an…	H00122	Multiple exostoses	Hereditary multiple exostoses syndrome is the most frequent glycosylation defect, which is characterized by benign osteochondromas on the ends of long bones.	Congenital disorders of metabolism/Congenital disorders of glycan/glycoprotein metabolism	Congenital malformations, deformations and chromosomal abnormalities/Congenital malformations and deformations of the musculoskeletal system/Other osteochondrodysplasias
		Chondrosarcoma	215300	-	-	-	-	Cancers/Cancers of soft tissues and bone	Neoplasms/Malignant neoplasms of bone and articular cartilage/Malignant neoplasm of bone and articular cartilage of other and unspecified sites
	-	-	-	-	H00493	Heparan sulfate proteoglycan gene defects	Defects in heparan sulfate proteoglycans (HSPGs), which present in cartilage, are associated with skeletal growth disorders. Mutations in either HS biosynthetic enzymes or HS proteoglycan core proteins have been reported so far.	Musculoskeletal and skin diseases/Skeletal diseases	Diseases of the nervous system/Diseases of myoneural junction and muscle/Primary disorders of muscles
EXT2	608210	Exostoses, multiple, type 2	133701	Hereditary multiple exostoses is an autosomal dominant disorder characterized by multiple exostoses most commonly arising from the juxtaepiphyseal region of the long bones.	H00122	Multiple exostoses	Hereditary multiple exostoses syndrome is the most frequent glycosylation defect, which is characterized by benign osteochondromas on the ends of long bones.	Congenital disorders of metabolism/Congenital disorders of glycan/glycoprotein metabolism	Congenital malformations, deformations and chromosomal abnormalities/Congenital malformations and deformations of the musculoskeletal system/Other osteochondrodysplasias
	-	-	-	-	H00493	Heparan sulfate proteoglycan gene defects	Defects in heparan sulfate proteoglycans (HSPGs), which present in cartilage, are associated with skeletal growth disorders. Mutations in either HS biosynthetic enzymes or HS proteoglycan core proteins have been reported so far.	Musculoskeletal and skin diseases/Skeletal diseases	Diseases of the nervous system/Diseases of myoneural junction and muscle/Primary disorders of muscles
CPS1	608307	Carbamoylphosphate synthetase I deficiency	237300	Carbamoyl phosphate synthetase I deficiency is an autosomal recessive inborn error of metabolism of the urea cycle which causes hyperammonemia. There are 2 main forms: a lethal neonatal type and a less severe, delayed-onset type (summary by Klaus et al., 2009).Urea cycle disorders are characterized by the triad of hyperammonemia, encephalopathy, and respiratory alkalosis. Five disorders involving…	H00164	Carbamoyl phosphate synthetase I deficiency	Carbamoylphosphate synthetase I deficiency is a urea-cycle disorder characterized by hyperammonemia.	Congenital disorders of metabolism/Congenital disorders of amino acid metabolism	Endocrine, nutritional and metabolic diseases/Metabolic disorders/Other disorders of amino-acid metabolism
		{Pulmonary hypertension, familial persistent, of the newborn}	265380	Congenital alveolar capillary dysplasia with misalignment of pulmonary veins (ACDMPV) is characterized histologically by failure of formation and ingrowth of alveolar capillaries that then do not make contact with alveolar epithelium, medial muscular thickening of small pulmonary arterioles with muscularization of the intraacinar arterioles, thickened alveolar walls, and anomalously situated pulm…	-	-	-	Cardiovascular diseases/Hypertensive diseases	-
		{Venoocclusive disease after bone marrow transplantation}	-	-	-	-	-	-	-
MYH14	608568	Deafness, autosomal dominant 4A	600652	-	H00604	Deafness, autosomal dominant	Hereditary deafness is divided into syndromic forms (in which hearing loss is associated with a variety of other anomalies) and non-syndromic forms. Non-syndromic forms are responsible for 70% of the cases of hereditary etiology and syndromic cases represent 30% of them. Among the forms of heritage, autosomal-recessive inheritance is the most frequent one (75%-85%), followed by autosomal-dominant…	Nervous system diseases/Other nervous and sensory system diseases	Diseases of the ear and mastoid process/Other disorders of ear/Other hearing loss
		Peripheral neuropathy, myopathy, hoarseness, and hearing loss	614369	-	-	-	-	-	-
SEC63	608648	Polycystic liver disease	174050	-	H00545	Polycystic liver disease	Isolated polycystic liver disease is an inherited disorder in which cysts occur only in the liver without renal involvement. The two genes, PRKCSH, encoding hepatocystin, and SEC63, are found in patients with isolated polycystic liver disease.	Digestive diseases/Liver diseases	Congenital malformations, deformations and chromosomal abnormalities/Other congenital malformations of the digestive system/Congenital malformations of gallbladder, bile ducts and liver
MIB1	608677	Left ventricular noncompaction 7	615092	-	-	-	-	Cardiovascular diseases/Cardiac diseases	Diseases of the circulatory system/Other forms of heart disease/Cardiomyopathy
MED13L	608771	Transposition of the great arteries, dextro-looped 1	608808	The more common form of transposition of the great arteries, dextro-looped TGA, consists of complete inversion of the great vessels, so that the aorta incorrectly arises from the right ventricle and the pulmonary artery incorrectly arises from the left ventricle. (In the less common type of TGA, levo-looped TGA, the ventricles are inverted instead) (Goldmuntz et al., 2002). This creates completel…	H00550	Transposition of great arteries	Transposition of the great arteries is a congenital heart defect with atrioventricular concordance and ventriculoarterial discordance in which the aorta arises from the morphologic right ventricle and the pulmonary artery arises from the morphologic left ventricle, resulting in severe cyanosis. Transposition of the great arteries is frequently associated with other cardiac malformations such as v…	Cardiovascular diseases/Cardiac diseases	Congenital malformations, deformations and chromosomal abnormalities/Congenital malformations of the circulatory system/Congenital malformations of cardiac chambers and connections
SUMO4	608829	{Diabetes mellitus, insulin-dependent, 5}	600320	-	-	-	-	Endocrine and metabolic diseases/Diabetes	Endocrine, nutritional and metabolic diseases/Diabetes mellitus/Insulin-dependent diabetes mellitus
CCT5	610150	Neuropathy, hereditary sensory, with spastic paraplegia	256840	-	-	-	-	-	-
GALNT12	610290	{Colorectal cancer, susceptibility to, 1}	608812	-	-	-	-	Cancers/Cancers of the digestive system	Neoplasms/Malignant neoplasms of digestive organs/Malignant neoplasm of colon and rectum
RTTN	610436	Polymicrogyria with seizures	614833	-	-	-	-	-	-
SEC23A	610511	Craniolenticulosutural dysplasia	607812	Craniolenticulosutural dysplasia is an autosomal recessive disorder characterized by facial dysmorphism, late-closing fontanels, cataract, and skeletal defects (summary by Boyadjiev et al., 2011).	H01105	Cranio-lenticulo-sutural dysplasia (CLSD)	Cranio-lenticulo-sutural dysplasia (CLSD) is a rare autosomal recessive syndrome characterized by late-closing fontanels, sutural cataracts, facial dysmorphisms, and skeletal defects. CLSD is caused by a SEC23A mutation leading to abnormal endoplasmic-reticulum-to-Golgi trafficking.	Other congenital disorders/Congenital disorders of development	-
SEC23B	610512	Anemia, dyserythropoietic congenital, type II	224100	-	H00917	Congenital dyserythropoietic anemias (CDAs)	Congenital dyserythropoietic anemias (CDAs) are rare hereditary disorders characterized by ineffective erythropoiesis and by distinct morphological abnormalities of erythroblasts in the bone marrow. Non-erythroid hematopoietic cell lineages are morphologically normal. Three types of the disease are known as type I, II and III, and there is also a huge group of congenital forms that cannot be incl…	Cardiovascular diseases/Hematologic diseases	Diseases of the blood and blood-forming organs and certain disorders involving the immune mechanism/Aplastic and other anaemias/Other anemias
DNAJB6	611332	Muscular dystrophy, limb-girdle, type 1E	603511	LGMD1E is an autosomal dominant disorder characterized by adult onset of proximal muscle weakness, beginning in the hip girdle region and later progressing to the shoulder girdle region (Speer et al., 1999).For a phenotypic description and a discussion of genetic heterogeneity of autosomal dominant limb-girdle muscular dystrophy, see LGMD1A (159000).	-	-	-	Musculoskeletal and skin diseases/Muscular diseases	Diseases of the nervous system/Diseases of myoneural junction and muscle/Primary disorders of muscles
TUBB2B	612850	Polymicrogyria, symmetric or asymmetric	610031	Polymicrogyria (PMG) is a malformation of cortical development characterized by an excessive number of small gyri with abnormal lamination (Chang et al., 2006).See 606854 for a description of hereditary bilateral frontoparietal polymicrogyria (BFPP).	-	-	-	-	-
TUBB1	612901	Macrothrombocytopenia, autosomal dominant, TUBB1-related	613112	-	-	-	-	Cardiovascular diseases/Hematologic diseases	Diseases of the blood and blood-forming organs and certain disorders involving the immune mechanism/Other diseases of blood and blood-forming organs/Other disorders of white blood cells
ASXL1	612990	Bohring-Opitz syndrome	605039	Bohring-Opitz syndrome is a malformation syndrome characterized by severe intrauterine growth retardation, poor feeding, profound mental retardation, trigonocephaly, prominent metopic suture, exophthalmos, nevus flammeus of the face, upslanting palpebral fissures, hirsutism, and flexion of the elbows and wrists with deviation of the wrists and metacarpophalangeal joints (summary by Hoischen et al…	H01008	C syndrome	The C syndrome/ Opitz trigonocephaly syndrome is characterized by trigonocephaly and associated anomalies, such as unusual facies, psychomotor retardation, redundant skin, joint and limb abnormalities, and visceral anomalies. The C syndrome is caused by mutations in CD96, a member of the immunoglobulin superfamily. Because of close similarity between both syndromes, Bohring-Opitz syndrome (BOPS) …	Other congenital disorders/Congenital disorders of development	Congenital malformations, deformations and chromosomal abnormalities/Other congenital malformations/Other specified congenital malformation syndromes affecting multiple systems
		Myelodysplastic syndrome, somatic	614286	Myelodysplastic syndrome (MDS) is a heterogeneous group of clonal hematologic stem cell disorders characterized by ineffective hematopoiesis resulting in low blood counts, most commonly anemia, and a risk of progression to acute myeloid leukemia (AML; 601626). Blood smears and bone marrow biopsies show dysplastic changes in myeloid cells, with abnormal proliferation and differentiation of 1 or mo…	-	-	-	-	Neoplasms/Neoplasms of uncertain or unknown behaviour/Myelodysplastic syndromes
POMP	613386	Keratosis linearis with ichthyosis congenita and sclerosing keratoderma	601952	-	H00790	Keratosis linearis with ichthyosis congenita and sclerosing keratoderma	Keratosis linearis with ichthyosis congenita and sclerosing keratoderma (KLICK) syndrome is a rare combination of congenital ichthyosis, sclerosing palmoplantar keratoderma with pseudoainhum, and bizarre linear hyperkeratotic papules on the flexural side of large joints. There is no associated systemic involvement. The disease is inherited as an autosomal-recessive trait.	Musculoskeletal and skin diseases/Skin and soft tissue diseases	-
C1R	613785	C1r/C1s deficiency, combined	216950	-	H00102	Classic complement pathway component defects	Complement disorders account for only 2 percent of all primary immunodeficiency disorders. They result from the disruption of one of the proteins involved in the classic or nonclassic activation pathways of the complement response. Defects in the classic pathway account for the more common type of complement deficiency, and are associated with increased risk to develop systemic lupus erythematosu…	Immune system diseases/Primary immunodeficiency	-
F10	613872	Factor X deficiency	227600	Factor X deficiency is a rare autosomal recessive bleeding disorder showing variable phenotypic severity. Affected individuals can manifest prolonged nasal and mucosal hemorrhage, menorrhagia, hematuria, and occasionally hemarthrosis. The disorder can be caused either by reduced levels of the factor X protein or by synthesis of a dysfunctional factor X protein (summary by Millar et al., 2000).	-	-	-	-	-
TGM6	613900	Spinocerebellar ataxia 35	613908	Spinocerebellar ataxia-35 is an autosomal dominant adult-onset neurologic disorder characterized by difficulty walking due to cerebellar ataxia. Upper limb involvement and torticollis commonly occurs. There is no cognitive impairment (Wang et al., 2010).	-	-	-	Nervous system diseases/Neurodegenerative diseases	Diseases of the nervous system/Other degenerative diseases of the nervous system/Other degenerative diseases of nervous system, not elsewhere classified
SPECC1L	614140	Facial clefting, oblique, 1	600251	Oblique facial clefts are a rare form of orofacial clefting, comprising about 0.25% of all facial clefts. Two major types have been described classically: nasoocular and oroocular, the latter of which can be subdivided into oromedial-canthal and orolateral-canthal (summary by Dasouki et al., 1988).	-	-	-	Other congenital disorders/Congenital disorders of development	Congenital malformations, deformations and chromosomal abnormalities/Cleft lip and cleft palate; Other congenital malformations/Other specified congenital malformation syndromes affecting multiple systems
ITGB3	173470	Bleeding disorder, platelet-type, 16, autosomal dominant	187800	BDPLT16 is an autosomal dominant form of congenital macrothrombocytopenia associated with platelet anisocytosis. It is a disorder of platelet production. Affected individuals may have no or only mildly increased bleeding tendency. In vitro studies show mild platelet functional abnormalities (summary by Kunishima et al., 2011 and Nurden et al., 2011).	-	-	-	Cardiovascular diseases/Hematologic diseases	Diseases of the blood and blood-forming organs and certain disorders involving the immune mechanism/Coagulation defects, purpura and other haemorrhagic conditions/Purpura and other haemorrhagic conditions
		Glanzmann thrombasthenia	273800	Glanzmann thrombasthenia is an autosomal recessive bleeding disorder characterized by failure of platelet aggregation and by absent or diminished clot retraction. The abnormalities are related to quantitative or qualitative abnormalities of the GPIIb/IIIa platelet surface fibrinogen receptor complex resulting from mutations in either the GPIIb or GPIIIa genes (Rosenberg et al., 1997).	H00226	Glanzmann thrombasthenia	Glanzmann thrombasthenia is a rare autosomal recessive bleeding syndrome affecting the megakaryocyte lineage and characterized by lack of platelet aggregation. This disease is caused by mutation in the integrin family receptor genes encoding platelet glycoprotein alpha-IIb or platelet glycoprotein IIIa.	Cardiovascular diseases/Hematologic diseases	Diseases of the blood and blood-forming organs and certain disorders involving the immune mechanism/Coagulation defects, purpura and other haemorrhagic conditions/Purpura and other haemorrhagic conditions
		Purpura, posttransfusion	-	-	-	-	-	-	-
		Thrombocytopenia, neonatal alloimmune	-	-	-	-	-	Cardiovascular diseases/Hematologic diseases	Diseases of the blood and blood-forming organs and certain disorders involving the immune mechanism/Coagulation defects, purpura and other haemorrhagic conditions/Purpura and other haemorrhagic conditions
		{Myocardial infarction, susceptibility to}	608446	-	-	-	-	-	Diseases of the circulatory system/Ischaemic heart diseases/myocardial infarction
	-	-	-	-	H00083	Allograft rejection	Allograft rejection is the consequence of the recipient's alloimmune response to nonself antigens expressed by donor tissues. After transplantation of organ allografts, there are two pathways of antigen presentation. In the direct pathway, recipient T cells react to intact allogeneic MHC molecules expressed on the surface of donor cells. This pathway would activate host CD4 or CD8 T cells. In con…	Immune system diseases/Allergies and autoimmune diseases	Injury, poisoning and certain other consequences of external causes/Complications of surgical and medical care, not elsewhere classified/Failure and rejection of transplanted organs and tissues
