# Supplementary material for: Identification of Novel Elements of the Drosophila Blisterome Sheds Light on Potential Pathological Mechanisms of Several Human Diseases
Source: PLoS One. 2014 Jun 26;9(6):e101133. doi: 10.1371/journal.pone.0101133 (PMC4072764; doi:10.1371/journal.pone.0101133)
Supplement: Table S9 — Distribution of human orthologues of the Drosophila blisterome components related to diseases and disorders among major systems of organs affected by specific maladies and associated with these genes. One gene can be related to more than one disease, consequently affecting more than one system of organs (see Fig. 5 in the main article). (XLSX) [file pone.0101133.s011.xlsx]

## Sheet: -
Type of the system of organs affected	Musculoskeletal apparatus and skin			Nervous system		Immune system		Cardiovascular system				Endocrine system				Congenital disorders of metabolism								Genitourinary system		Respiratory system	Digestive system				Cancers										Other congenital disorders
Class of the diseases	Muscular diseases	Skeletal disease	Skin and soft tissue diseases	Neurodegenerative diseases	Other nervous and sensory system diseases	Allergies and autoimmune diseases	Primary immunodeficiency	Cardiac diseases	Vascular diseases	Hematologic diseases	Hypertensive diseases	Diabetes	Parathyroid diseases	Adrenal gland diseases	Hypothalamus and pituitary gland diseases	Congenital disorders of ion transport and metabolism	Congenital disorders of DNA repair systems	Congenital disorders of amino acid metabolism	Other congenital disorders of metabolism	Congenital disorders of cofactor/vitamin metabolism	Peroxisomal diseases	Congenital disorders of lipid/glycolipid metabolism	Congenital disorders of glycan/glycoprotein metabolism	Kidney diseases	Reproductive system disease	Lung diseases	Mouth and dental disorders	Pancreas disease	Gastrointestinal disorders	Liver diseases	Cancers of the digestive system	Cancers of the breast and female genital organs	Cancers of endocrine organs	Cancers of the lung and pleura	Head and neck cancers	Cancers of the urinary system and male genital organs	Cancers of the nervous system	Skin cancers	Cancers of haematopoietic and lymphoid tissues	Cancers of soft tissues and bone	Congenital disorders of development	Ribosomopathies	Others
Corresponding related genes (symbols)	DAG1	ACVR1	CTNNB1	ATXN2	AGRN	PTPN22	C1S	F13A1	FLT4	F13A1	BMPR2	PTPN2	GNAS	GNAS	GNAS	BMP2	ERCC3	MC1R	POLG	ACACA	PEX13	SAR1B	EXT1	LAMB2	ANXA5	MMP1	MYH8	SPINK1	BMPR1A	NOTCH2	CTNNB1	CTNNB1	CTNNB1	EGFR	EGFR	EGFR	EGFR	MC1R	MLL	MYH8	BMP4	DKC1	CTNNB1
	LAMA2	BMP2	MMP1	PPP2R2B	DST	PLA2G7	NRAS	MYH6	MYH11	MYH9	SMAD1	ERBB3				KCNJ2		CPS1	SURF1				EXT2	MYH9	WNT5A	ITGA3	AXIN2	CTRC	AP1S1	JAG1	EGFR	MMP1	NRAS	ERBB2	NRAS	ERBB2	ERBB2	NRAS	NRAS	KRAS	LAMB1		AP1S2
	MYH3	BMP1	ITGA6	ATN1	MYH9	SPINK5	ITGB2	MYH7	TGFBR1	TF	SMAD9	NOTCH2							SDHA					HRAS	MED12		MMP20			SEC63	NRAS	EGFR	MYH8	KRAS	KRAS	MYH8		HRAS	LMO2	EXT1	NRAS		RPL10
	MYH2	DHODH	ITGB4	TGM6	POLG	ITGB3	GFI1	JUP	TGFBR2	F9	CPS1	HNF4A							KCNJ11					KRAS	CBX2		KAT6B				ERBB2	ERBB2	TPR	PPP2R1B		HRAS		KRAS	LMO1		WNT3		ZNF41
	MYH8	GNAS	MC1R		ATP1A2		RAC2	MMP3	KDR	LMAN1		PTPN22							PLA2G7					KCNJ1	WNT4		WNT10A				HRAS	MYH8	HRAS			KRAS		TGFBR1	KRAS		MAP2K1		ZNF81
	MYH7	HSPG2	NRAS		ATP1A3		STX11	HRAS	F9	RBM8A		KCNJ11							GALNT3					PTPRO	KAT6B						KRAS	KRAS	KRAS						NOTCH1		HRAS		CNTNAP2
	HRAS	WNT1	TGM1		TIMP3		MASP2	KRAS	NOTCH3	ITGA2B		SUMO4							OPA1					KCNJ5							TGFBR2	TSG101	TPM3						ARHGEF12		KRAS		EHMT1
	ERBB3	WNT5A	LAMA3		HRAS		STIM1	NOTCH1	BMPR2	SEC23B														ITGA3							PTPN12		SDHA								DKC1
	TPM2	WNT3	AP1S1		KRAS		C1R	TPM1	ACVRL1	TUBB1																					ACVR1B		TRIM24								MED12
	TPM3	HRAS	RECQL4		XBP1			NOTCH2	IGFBP7	ASXL1																					SMAD2		TRIM33								NOTCH2
	MED12	KRAS	TGM5		MED12			KCNJ2	SMAD3	F10																					EP300										MASP1
	ITGA7	SMC1A	SPINK5		CHM			KCNJ5	CPS1	ITGB3																					AURKA										MAP2K2
	KCNJ2	MED12	ITGA3		ATP6AP2			SDHA																							AXIN1										PAFAH1B1
	TTID	MMP13	WNT10A		TAF1			JAG1																							AXIN2										EZH2
	DNAJB2	CREBBP	EXT1		EYA1			EYA4																							MAML2										EYA1
	KAT6B	NOTCH2	EXT2		TUBB3			KALRN																							GALNT12										PLA2G7
	STIM1	WNT7A	POMP		AP1S1			KAT6B																																	SUMO1
	PIP5K1C	WNT10B			OPA1			TLL1																																	JAG1
	EXT1	EP300			KAT6B			MIB1																																	TUBA1A
	EXT2	DLL3			DHDDS			MED13L																																	ACVR2B
	DNAJB6	BMPR1B			MYH14			ITGB3																																	PTPN14
		RECQL4			CCT5																																				AURKC
		RBM8A																																							RECQL4
		CDT1																																							AXIN1
		SF3B4																																							CNTNAP2
		KAT6B																																							ARFGEF2
		LEMD3																																							TUBA8
		EXT1																																							RTTN
		EXT2																																							SEC23A
																																									TUBB2B
																																									ASXL1
																																									SPECC1L
# of genes related to diseases of the particular system of organs	59			26		13		45				8				17								14		2	12				34										38
%, of total 190 disease-related genes	31.0526			13.6842		6.84211		23.6842				4.21053				8.94737								7.36842		1.05263	6.31579				17.8947										20
